# Supplementary material for: Crystallographic and spectroscopic characterization of 3-chloro-5-fluoro­salicyl­aldehyde
Source: Acta Crystallogr E Crystallogr Commun. 2020 Nov 3;76(Pt 12):1810–2. doi: 10.1107/S2056989020014425 (PMC7784655; doi:10.1107/S2056989020014425)
Supplement: Supplementary file 1 [file e-76-01810-sup1.cif]

##############################################################################
#                                                                            #
# This CIF contains the data in a paper accepted for publication in          #
# Acta Crystallographica Section E. It conforms to the requirements of       #
# Notes for Authors for Acta Crystallographica Section E, and has been       #
# peer reviewed under the auspices of the IUCr Commission on Journals.       #
#                                                                            #
# Full details of the Crystallographic Information File format               #
# are given in the paper "The Crystallographic Information File (CIF):       #
# a New Standard Archive File for Crystallography" by S. R. Hall, F. H.      #
# Allen and I. D. Brown [Acta Cryst. (1991), A47, 655-685].                  #
#                                                                            #
# The current version of the core CIF dictionary is obtainable from          #
# ftp://ftp.iucr.org/pub/cif_core.dic.                                       #
#                                                                            #
# Software is freely available for graphical display of the structure(s)     #
# in this CIF. For information consult the CIF software page                 #
# http://www.iucr.org/resources/cif/software.                                #
#                                                                            #
# This file may be used for bona fide research purposes within the           #
# scientific community so long as proper attribution is given to the journal # 
# article from which it was obtained.                                        #
#                                                                            #
##############################################################################
data_global
_audit_creation_method     'APEX3 v2019.1-0'
_journal_date_recd_electronic     2020-10-23
_journal_date_accepted     2020-10-29
_journal_name_full     'Acta Crystallographica, Section E'
_journal_year     2020
_journal_volume     76
_journal_issue     12
_journal_page_first     1810
_journal_page_last     1812
_journal_paper_category     GO
_journal_paper_doi     10.1107/S2056989020014425
_journal_coeditor_code     PK2651
_publ_contact_author_name     'Joseph M. Tanski'
_publ_contact_author_address
;
Department of Chemistry
Vassar College
Poughkeepsie, NY 12604
USA
;
_publ_contact_author_email     'jotanski@vassar.edu'
_publ_contact_author_fax     '845-437-5747'
_publ_contact_author_phone     '845-437-5731'
_publ_section_title
;
Crystallographic and spectroscopic characterization of
3-chloro-5-fluorosalicylaldehyde
;
loop_
    _publ_author_name
    _publ_author_footnote
    _publ_author_address
    'Triggs, Christopher T.' .
;
Department of Chemistry
Vassar College
Poughkeepsie, NY 12604
USA
;
    'Tanski, Joseph M.' .
;
Department of Chemistry
Vassar College
Poughkeepsie, NY 12604
USA
;
_publ_section_synopsis
;
The title dihalogenated salicylaldehyde derivative  has been studied for its
antibacterial characteristics. The salicylaldehyde engages in intramolecular
hydrogen bonding at a distance of 2.6231(19) \%A while the molecules pack
together <i>via</i> weak intermolecular C---H...O, C---H...F and F...O
interactions and offset face-to-face \p-stacking.
;
data_I
_chemical_name_systematic
;
3-Chloro-5-fluoro-2-hydroxybenzaldehyde
;
_chemical_name_common
;
CT2491C;
3-chloro-5-fluorosalicylaldehyde
;
_chemical_formula_moiety     'C7 H4 Cl F O2'
_chemical_formula_sum     'C7 H4 Cl F O2'
_chemical_formula_iupac     'C7 H4 Cl F O2'
_chemical_formula_weight     174.55
_chemical_melting_point     ?
_chemical_absolute_configuration     ?
_space_group_crystal_system     orthorhombic
_space_group_name_H-M_alt     'P n a 21'
_space_group_name_Hall     'P 2c -2n'
loop_
    _space_group_symop_operation_xyz
    'x, y, z'
    '-x, -y, z+1/2'
    'x+1/2, -y+1/2, z'
    '-x+1/2, y+1/2, z+1/2'
_cell_length_a     14.2730(13)
_cell_length_b     12.7102(12)
_cell_length_c     3.7154(3)
_cell_angle_alpha     90
_cell_angle_beta     90
_cell_angle_gamma     90
_cell_volume     674.02(10)
_cell_formula_units_Z     4
_cell_measurement_reflns_used     9931
_cell_measurement_theta_min     2.8543
_cell_measurement_theta_max     30.5406
_cell_measurement_temperature     125.(2)
_exptl_crystal_description     needle
_exptl_crystal_colour     colourless
_exptl_crystal_size_max     0.450
_exptl_crystal_size_mid     0.100
_exptl_crystal_size_min     0.020
_exptl_crystal_density_diffrn     1.720
_exptl_crystal_density_meas     ?
_exptl_crystal_density_method     'not measured'
_exptl_crystal_F_000     352
_exptl_absorpt_coefficient_mu     0.521
_exptl_absorpt_correction_type     multi-scan
_exptl_absorpt_process_details
;
(SADABS; Bruker, 2017)
;
_exptl_absorpt_correction_T_min     0.87
_exptl_absorpt_correction_T_max     0.99
_exptl_special_details
;
;
_diffrn_ambient_temperature     125(2)
_diffrn_radiation_type     MoK\a
_diffrn_radiation_wavelength     0.71073
_diffrn_radiation_source     'fine-focus sealed tube'
_diffrn_radiation_monochromator     graphite
_diffrn_measurement_device_type     'Bruker APEXII CCD'
_diffrn_measurement_method     '\f and \w scans'
_diffrn_detector_area_resol_mean     8.3333
_diffrn_reflns_number     16131
_diffrn_reflns_av_R_equivalents     0.0298
_diffrn_reflns_av_unetI/netI     0.0188
_diffrn_reflns_theta_min     2.15
_diffrn_reflns_theta_max     30.54
_diffrn_reflns_theta_full     30.54
_diffrn_measured_fraction_theta_max     0.996
_diffrn_measured_fraction_theta_full     0.996
_diffrn_reflns_limit_h_min     -20
_diffrn_reflns_limit_h_max     20
_diffrn_reflns_limit_k_min     -18
_diffrn_reflns_limit_k_max     17
_diffrn_reflns_limit_l_min     -5
_diffrn_reflns_limit_l_max     5
_refine_special_details
;
;
_reflns_number_total     2052
_reflns_number_gt     1985
_reflns_threshold_expression     'I > 2\s(I)'
_refine_ls_structure_factor_coef     Fsqd
_refine_ls_matrix_type     full
_refine_ls_R_factor_all     0.0243
_refine_ls_R_factor_gt     0.0231
_refine_ls_wR_factor_gt     0.0652
_refine_ls_wR_factor_ref     0.0660
_refine_ls_goodness_of_fit_ref     1.068
_refine_ls_restrained_S_all     1.068
_refine_ls_number_reflns     2052
_refine_ls_number_parameters     104
_refine_ls_number_restraints     1
_refine_ls_number_constraints     ?
_refine_ls_hydrogen_treatment     mixed
_refine_ls_weighting_scheme     calc
_refine_ls_weighting_details
              'w=1/[\s^2^(Fo^2^)+(0.0394P)^2^+0.1224P] where P=(Fo^2^+2Fc^2^)/3'
_atom_sites_solution_hydrogens     mixed
_atom_sites_solution_primary     dual
_atom_sites_solution_secondary     difmap
_refine_ls_shift/su_max     0.000
_refine_ls_shift/su_mean     0.000
_refine_diff_density_max     0.342
_refine_diff_density_min     -0.189
_refine_ls_extinction_method     none
_refine_ls_extinction_coef     ?
_refine_ls_abs_structure_details
;
Flack <i>x</i> determined using 837 quotients
[(<i>I</i>^+^)-(<i>I</i>^-^)]/[(<i>I</i>^+^)+(<i>I</i>^-^)]
(Parsons <i>et al.</i>,  2013)
;
_refine_ls_abs_structure_Flack     0.07(2)
loop_
    _atom_type_symbol
    _atom_type_description
    _atom_type_scat_dispersion_real
    _atom_type_scat_dispersion_imag
    _atom_type_scat_source
    C C 0.0033 0.0016 'International Tables Vol C Tables 4.2.6.8 and 6.1.1.4'
    H H 0.0000 0.0000 'International Tables Vol C Tables 4.2.6.8 and 6.1.1.4'
    Cl Cl 0.1484 0.1585 'International Tables Vol C Tables 4.2.6.8 and 6.1.1.4'
    F F 0.0171 0.0103 'International Tables Vol C Tables 4.2.6.8 and 6.1.1.4'
    O O 0.0106 0.0060 'International Tables Vol C Tables 4.2.6.8 and 6.1.1.4'
_computing_data_collection
;
APEX2 (Bruker, 2017)
;
_computing_cell_refinement
;
SAINT (Bruker, 2017)
;
_computing_data_reduction
;
SAINT (Bruker, 2017)
;
_computing_structure_solution
;
<i>SHELXT2014/5</i> (Sheldrick, 2015a)
;
_computing_structure_refinement
;
<i>SHELXL2017/1</i> (Sheldrick, 2015b)
;
_computing_molecular_graphics
;
SHELXTL (Sheldrick, 2008)
;
_computing_publication_material
;
SHELXTL (Sheldrick, 2008), <i>OLEX2</i> (Dolomanov <i>et al.</i>,
2009), and Mercury
(Macrae <i>et al.</i>,  2020)
;
loop_
    _atom_site_type_symbol
    _atom_site_label
    _atom_site_fract_x
    _atom_site_fract_y
    _atom_site_fract_z
    _atom_site_U_iso_or_equiv
    _atom_site_adp_type
    _atom_site_calc_flag
    _atom_site_occupancy
    _atom_site_disorder_assembly
    _atom_site_disorder_group
    Cl Cl 0.43892(3) 0.11149(3) 0.78847(17) 0.02049(11) Uani d 1 . .
    F F 0.41791(7) 0.50784(8) 0.7158(3) 0.0246(3) Uani d 1 . .
    O O1 0.25167(10) 0.12611(10) 0.4770(4) 0.0204(3) Uani d 1 . .
    H H1 0.202(2) 0.137(2) 0.412(8) 0.036(8) Uiso d 1 . .
    O O2 0.11001(9) 0.23221(11) 0.2114(4) 0.0256(3) Uani d 1 . .
    C C1 0.24600(12) 0.31544(12) 0.4365(4) 0.0143(3) Uani d 1 . .
    C C2 0.29149(11) 0.22104(12) 0.5277(4) 0.0142(3) Uani d 1 . .
    C C3 0.38146(11) 0.22705(12) 0.6760(4) 0.0141(3) Uani d 1 . .
    C C4 0.42463(11) 0.32301(13) 0.7379(4) 0.0157(3) Uani d 1 . .
    H H4A 0.485639 0.326265 0.8395 0.019 Uiso calc 1 . .
    C C5 0.37672(11) 0.41404(13) 0.6482(5) 0.0160(3) Uani d 1 . .
    C C6 0.28892(11) 0.41307(13) 0.4973(4) 0.0157(3) Uani d 1 . .
    H H6A 0.258084 0.476816 0.435752 0.019 Uiso calc 1 . .
    C C7 0.15263(10) 0.31310(13) 0.2738(6) 0.0186(3) Uani d 1 . .
    H H7A 0.123791 0.378134 0.213767 0.022 Uiso calc 1 . .
loop_
    _atom_site_aniso_label
    _atom_site_aniso_U_11
    _atom_site_aniso_U_22
    _atom_site_aniso_U_33
    _atom_site_aniso_U_12
    _atom_site_aniso_U_13
    _atom_site_aniso_U_23
    Cl 0.02085(18) 0.01654(18) 0.02407(19) 0.00416(13) -0.00540(17) 0.00218(18)
    F 0.0206(5) 0.0149(5) 0.0384(7) -0.0046(4) -0.0032(5) -0.0033(5)
    O1 0.0189(6) 0.0142(6) 0.0281(7) -0.0017(5) -0.0059(5) 0.0005(5)
    O2 0.0192(5) 0.0225(6) 0.0350(9) -0.0014(5) -0.0094(6) -0.0006(5)
    C1 0.0138(7) 0.0147(7) 0.0145(6) 0.0007(5) -0.0012(5) 0.0000(6)
    C2 0.0156(7) 0.0133(7) 0.0136(6) -0.0007(5) -0.0007(6) 0.0000(6)
    C3 0.0153(7) 0.0133(7) 0.0139(6) 0.0024(5) -0.0015(5) 0.0006(5)
    C4 0.0141(6) 0.0165(7) 0.0166(8) 0.0001(5) -0.0005(6) -0.0012(6)
    C5 0.0160(7) 0.0135(7) 0.0185(7) -0.0025(6) 0.0011(6) -0.0017(6)
    C6 0.0167(7) 0.0136(7) 0.0167(7) 0.0011(6) 0.0001(6) 0.0005(6)
    C7 0.0162(7) 0.0192(7) 0.0205(7) 0.0022(5) -0.0031(7) 0.0008(8)
_geom_special_details
;
All esds (except the esd in the dihedral angle between two l.s. planes)
are estimated using the full covariance matrix.  The cell esds are taken
into account individually in the estimation of esds in distances, angles
and torsion angles; correlations between esds in cell parameters are only
used when they are defined by crystal symmetry.  An approximate (isotropic)
treatment of cell esds is used for estimating esds involving l.s. planes.
;
loop_
    _geom_bond_atom_site_label_1
    _geom_bond_atom_site_label_2
    _geom_bond_site_symmetry_2
    _geom_bond_distance
    _geom_bond_publ_flag
    Cl C3 . 1.7334(16) ?
    F C5 . 1.3529(19) ?
    O1 C2 . 1.3470(19) ?
    O1 H1 . 0.77(3) ?
    O2 C7 . 1.217(2) ?
    C1 C6 . 1.402(2) ?
    C1 C2 . 1.406(2) ?
    C1 C7 . 1.464(2) ?
    C2 C3 . 1.399(2) ?
    C3 C4 . 1.386(2) ?
    C4 C5 . 1.385(2) ?
    C4 H4A . 0.95 ?
    C5 C6 . 1.373(2) ?
    C6 H6A . 0.95 ?
    C7 H7A . 0.95 ?
loop_
    _geom_angle_atom_site_label_1
    _geom_angle_atom_site_label_2
    _geom_angle_atom_site_label_3
    _geom_angle_site_symmetry_1
    _geom_angle_site_symmetry_3
    _geom_angle
    _geom_angle_publ_flag
    C2 O1 H1 . . 106.(2) ?
    C6 C1 C2 . . 120.99(14) ?
    C6 C1 C7 . . 118.83(14) ?
    C2 C1 C7 . . 120.18(14) ?
    O1 C2 C3 . . 119.41(14) ?
    O1 C2 C1 . . 122.42(14) ?
    C3 C2 C1 . . 118.17(14) ?
    C4 C3 C2 . . 121.43(14) ?
    C4 C3 Cl . . 119.70(12) ?
    C2 C3 Cl . . 118.87(12) ?
    C5 C4 C3 . . 118.42(15) ?
    C5 C4 H4A . . 120.8 ?
    C3 C4 H4A . . 120.8 ?
    F C5 C6 . . 118.71(15) ?
    F C5 C4 . . 118.49(14) ?
    C6 C5 C4 . . 122.79(15) ?
    C5 C6 C1 . . 118.19(15) ?
    C5 C6 H6A . . 120.9 ?
    C1 C6 H6A . . 120.9 ?
    O2 C7 C1 . . 123.44(15) ?
    O2 C7 H7A . . 118.3 ?
    C1 C7 H7A . . 118.3 ?
loop_
    _geom_hbond_atom_site_label_D
    _geom_hbond_atom_site_label_H
    _geom_hbond_atom_site_label_A
    _geom_hbond_site_symmetry_A
    _geom_hbond_distance_DH
    _geom_hbond_distance_HA
    _geom_hbond_distance_DA
    _geom_hbond_angle_DHA
    _geom_hbond_publ_flag
    O1 H1 F 4_544 0.77(3) 2.47(3) 3.0101(18) 128.(2) y
    O1 H1 O2 . 0.77(3) 1.93(3) 2.6231(19) 150.(3) y
    C4 H4A O2 3_556 0.95 2.37 3.254(2) 154.8 y
    C6 H6A O1 4_554 0.95 2.55 3.377(2) 145.0 y
_shelx_hkl_file
;
   0   0   1    0.80    0.40
   0   0   1   -0.40    0.30
   0   0   1    1.80    0.50
   0   0   1    0.00    0.30
   0   0   1    0.40    0.40
   0   0   2  969.00   22.80
   0   0   2  963.10   22.80
   0   0   2  977.60   22.90
   0   0   2  968.20   22.60
   0   0   2  995.00   22.80
   0   0   3    0.50    0.60
   0   0   3    0.10    0.70
   0   0   3    0.70    0.80
   0   0  -3    0.20    0.60
   0   0   3   -1.50    0.50
   0   0   3    0.00    0.60
   0   0   4  340.97   11.40
   0   0   4  364.96   11.80
   0   0  -4  358.46   10.90
   0   0   4  349.77   11.60
   0   0  -5   -0.20    1.10
   0   1   1 1780.92   39.80
   0   1  -1 1945.51   39.80
   0   1   1 1782.02   40.30
   0   1   1 1846.02   40.00
   0  -1   1 1767.52   40.20
   0  -1   1 1837.32   39.20
   0  -1   1 1875.91   39.80
   0   1   1 1845.32   40.10
   0  -1   1 1816.42   39.90
   0   1   1 1855.41   39.90
   0  -1   1 1873.31   40.10
   0  -1   1 1838.12   39.10
   0   1  -2    0.80    0.40
   0   1   2   -0.60    0.30
   0   1   2    0.30    0.50
   0   1   2   -0.10    0.40
   0   1   2    0.10    0.50
   0  -1   2   -0.10    0.40
   0   1   2    0.40    0.50
   0  -1   2   -0.20    0.40
   0  -1   2   -0.40    0.30
   0  -1   2    0.30    0.40
   0  -1  -3  213.48    6.80
   0   1   3  214.78    7.70
   0   1   3  214.78    7.20
   0  -1   3  215.68    7.40
   0  -1   3  217.28    5.10
   0   1   3  216.78    7.30
   0  -1   3  219.78    7.30
   0  -1   3  203.28    7.20
   0   1   3  214.28    7.50
   0   1  -3  214.98    6.70
   0   1   3  221.58    7.30
   0   1  -3  213.18    7.10
   0  -1   3  213.58    5.10
   0  -1   3  215.58    7.60
   0  -1  -4   -0.30    0.80
   0  -1   4    0.00    0.30
   0  -1  -4   -0.40    0.80
   0   1   4   -0.30    1.00
   0  -1   4    0.70    1.10
   0  -1   4    0.70    1.00
   0   1   4   -0.10    0.90
   0   1  -4   -0.40    0.80
   0  -1   5    4.60    0.70
   0   1  -5    2.50    1.30
   0   2   0  973.70   21.60
   0   2   0 1022.20   21.80
   0  -2   0  957.60   21.60
   0  -2   0 1043.00   21.60
   0   2   0  967.50   21.40
   0   2   0  970.30   21.50
   0  -2   0 1007.80   21.50
   0   2   1    0.70    0.40
   0  -2   1    0.10    0.20
   0  -2   1    0.50    0.40
   0   2   1    0.10    0.20
   0   2   1    0.50    0.40
   0  -2   1   -0.10    0.30
   0   2  -1    0.10    0.20
   0   2   1   -0.20    0.20
   0  -2  -1    0.30    0.30
   0  -2   1    1.30    0.40
   0   2   1   -0.20    0.10
   0   2   1    0.10    0.40
   0   2  -1    0.00    0.30
   0  -2   1    0.30    0.20
   0  -2   2    2.40    0.70
   0   2   2    3.60    0.90
   0   2   2    2.10    0.70
   0  -2   2    2.90    0.90
   0  -2   2    3.00    0.40
   0  -2   2    2.60    0.40
   0   2   2    2.50    0.90
   0  -2  -2    2.10    0.60
   0  -2   2    3.30    0.90
   0   2   2    0.80    0.60
   0  -2   2    2.70    0.70
   0   2  -2    2.30    0.60
   0  -2  -3    0.50    0.60
   0  -2   3    0.20    0.80
   0   2  -3   -0.20    0.50
   0  -2  -3   -0.60    0.50
   0  -2   3    0.00    0.30
   0  -2   3   -1.00    0.50
   0   2   3   -0.50    0.70
   0   2  -3   -0.60    0.60
   0   2   3    0.40    0.80
   0  -2   3    0.80    0.80
   0   2   3   -0.60    0.60
   0   2   3    0.10    0.20
   0  -2   3    0.00    0.30
   0   2  -4   17.80    2.30
   0  -2  -4   15.10    1.80
   0   2   4   20.90    2.70
   0  -2   4   11.60    2.30
   0   2   4   14.40    2.30
   0   2   4   16.40    0.90
   0  -2   4   13.10    1.10
   0  -2   4   14.70    2.20
   0  -2  -5   -0.70    1.10
   0  -2   5   -1.80    1.00
   0   2  -5    1.00    1.20
   0  -2   5    0.00    0.50
   0   3   0    0.00    0.30
   0   3   0    0.50    0.40
   0   3   0    0.40    0.30
   0  -3   0    0.30    0.40
   0  -3   0    0.30    0.30
   0   3   0   -0.10    0.20
   0  -3   0    1.00    0.40
   0  -3  -1 1364.16   28.90
   0   3   1 1266.37   29.50
   0   3   1 1263.57   28.00
   0   3   1 1295.87   28.40
   0   3   1 1254.77   28.30
   0  -3   1 1291.77   28.50
   0  -3   1 1275.57   29.20
   0  -3   1 1270.47   29.00
   0   3  -1 1394.46   28.00
   0   3   1 1263.57   29.00
   0  -3  -1 1315.77   28.40
   0  -3   1 1308.47   28.70
   0   3  -1 1339.47   28.90
   0  -3   1 1300.77   28.50
   0   3   2    0.10    0.20
   0  -3   2    0.70    0.70
   0  -3   2    0.30    0.30
   0   3   2   -0.20    0.30
   0   3  -2    0.10    0.40
   0   3  -2    0.10    0.30
   0  -3   2    0.30    0.50
   0  -3   2   -0.10    0.30
   0  -3   2   -0.90    0.40
   0   3   2    0.30    0.60
   0   3   2    0.20    0.50
   0   3   2    0.40    0.20
   0  -3  -2    0.10    0.40
   0   3   2    0.40    0.50
   0   3   3  291.47    9.20
   0   3  -3  285.47    9.10
   0  -3   3  287.57    9.00
   0  -3  -3  298.27    8.30
   0   3  -3  308.37    8.10
   0  -3   3  301.27    9.50
   0   3   3  289.77    7.10
   0   3   3  286.17    7.00
   0   3   3  290.87    9.50
   0  -3  -3  292.17    8.20
   0  -3   3  290.37    7.50
   0   3  -3  304.47    8.70
   0   3   3  278.87    9.90
   0  -3   4    1.30    1.10
   0   3   4    0.10    0.40
   0   3   4   -1.00    0.90
   0  -3  -4    0.30    0.80
   0  -3   4    0.10    0.50
   0   3  -4   -0.90    0.70
   0  -3   4    0.70    1.10
   0  -3  -4   -0.30    0.80
   0  -3   5   25.10    1.70
   0  -3  -5   20.60    2.80
   0   3  -5   21.80    3.00
   0  -3   5   22.20    3.30
   0   4   0  279.37    7.30
   0  -4   0  281.47    6.90
   0  -4   0  273.67    7.00
   0   4   0  270.87    6.60
   0   4   0  270.67    6.90
   0   4   0  286.87    7.10
   0  -4   0  282.57    7.00
   0   4   1   -0.10    0.20
   0   4   1    0.30    0.20
   0  -4   1    0.00    0.40
   0   4  -1   -0.10    0.10
   0  -4  -1    0.20    0.30
   0  -4   1   -0.10    0.30
   0   4   1   -0.10    0.30
   0   4  -1   -0.40    0.30
   0  -4   1   -0.30    0.40
   0  -4  -1    0.30    0.40
   0   4   1    0.30    0.40
   0  -4   1    0.20    0.30
   0   4   1   -0.90    0.40
   0   4   2  514.15   12.00
   0   4   2  502.35   11.90
   0  -4   2  488.55   13.30
   0  -4  -2  498.55   12.20
   0   4  -2  508.75   11.50
   0  -4   2  499.15   12.20
   0  -4  -2  499.25   12.90
   0  -4   2  507.25   13.70
   0   4   2  504.85   14.00
   0  -4   2  518.15   12.20
   0   4   2  511.55   11.90
   0   4   2  521.95   13.30
   0  -4   2  531.95   12.90
   0   4  -2  503.55   12.90
   0   4   3   -0.40    0.80
   0  -4   3   -0.30    0.40
   0   4  -3    0.60    0.70
   0  -4   3    0.20    0.70
   0   4   3    0.30    0.30
   0  -4  -3    0.50    0.60
   0  -4   3   -1.10    0.60
   0   4  -3   -0.10    0.70
   0  -4  -3    0.50    0.80
   0   4   3    0.80    0.90
   0  -4  -4  115.49    5.40
   0  -4   4  112.09    4.10
   0  -4  -4  124.09    5.00
   0   4   4  123.89    6.80
   0   4  -4  119.29    7.50
   0   4  -4  114.39    5.70
   0   4   4  120.49    3.80
   0  -4   4  116.99    6.10
   0   4   5    0.50    0.50
   0  -4  -5    1.70    1.40
   0   4  -5   -0.80    1.20
   0  -4   5    0.60    1.60
   0   4   5    0.00    1.70
   0  -4   5   -0.30    0.60
   0   5   0    0.00    0.30
   0  -5   0    0.40    0.30
   0  -5   0    0.60    0.50
   0   5   0    0.40    0.40
   0   5   0    0.00    0.30
   0   5   0   -0.10    0.30
   0  -5   0    0.10    0.30
   0   5   1  158.18    5.20
   0  -5   1  159.38    5.10
   0   5   1  162.18    5.60
   0  -5   1  172.78    4.90
   0   5  -1  161.68    3.80
   0  -5   1  159.78    4.90
   0  -5  -1  163.38    4.60
   0   5  -1  160.48    5.00
   0  -5  -1  166.08    5.00
   0   5   1  162.78    4.80
   0   5  -1  165.38    5.20
   0   5   2    0.40    0.40
   0  -5  -2    0.10    0.40
   0  -5   2    0.20    0.40
   0   5   2   -0.20    0.30
   0  -5   2   -0.40    0.50
   0   5   2   -0.60    0.50
   0  -5   2   -0.40    0.40
   0   5   2    0.10    0.40
   0   5  -2   -0.40    0.40
   0   5  -2   -0.30    0.50
   0  -5  -2    0.60    0.60
   0   5  -2    0.00    0.20
   0  -5   2   -0.20    0.40
   0   5   2    0.30    0.60
   0   5   3  156.18    4.90
   0   5  -3  169.58    6.50
   0  -5   3  159.88    6.70
   0  -5  -3  156.58    6.00
   0   5   3  167.68    7.30
   0   5  -3  168.98    6.10
   0  -5  -3  161.48    5.30
   0  -5   3  165.68    5.20
   0   5   3  163.78    6.40
   0  -5   3  152.78    6.00
   0   5   4   -0.20    1.30
   0  -5   4    0.10    0.60
   0   5   4    0.80    0.50
   0  -5   4   -1.10    0.90
   0  -5  -4   -0.10    0.80
   0   5  -4   -0.70    0.90
   0   5  -4   -0.30    1.20
   0   5   5    1.50    2.00
   0  -5  -5    6.40    2.00
   0  -5   5    7.10    1.30
   0  -5   5    7.70    2.60
   0   5  -5    3.90    1.80
   0   5   5    6.10    1.10
   0  -6   0  143.19    4.60
   0   6   0  133.79    4.40
   0  -6   0  140.89    4.40
   0   6   0  138.79    4.50
   0  -6   0  145.99    4.50
   0   6   0  139.09    4.00
   0   6   0  138.29    4.80
   0  -6   1   -0.10    0.40
   0   6  -1    0.00    0.20
   0  -6  -1   -0.40    0.30
   0  -6   1    0.30    0.40
   0   6  -1    0.00    0.50
   0   6   1   -0.30    0.30
   0   6  -1   -0.10    0.40
   0   6   1    0.30    0.40
   0  -6  -1   -0.20    0.40
   0   6   1    0.90    0.70
   0  -6   1    0.90    0.60
   0   6  -1    0.20    0.50
   0  -6   2   63.69    2.90
   0   6   2   65.49    3.50
   0  -6   2   61.09    3.00
   0   6  -2   58.49    3.20
   0  -6  -2   64.19    3.20
   0   6   2   63.29    2.70
   0  -6  -2   66.29    2.70
   0  -6   2   65.69    3.50
   0   6  -2   69.99    3.40
   0   6   2   58.99    3.70
   0  -6   3   -1.00    0.50
   0   6  -3    1.30    0.90
   0  -6  -3   -0.90    0.50
   0   6   3   -0.60    0.80
   0   6   3   -0.30    0.40
   0   6   3    0.80    0.90
   0   6  -3    0.70    0.80
   0  -6   3   -0.70    0.80
   0  -6   3   -0.70    0.60
   0  -6  -3   -0.10    0.80
   0   6   4   11.00    1.40
   0  -6   4   15.20    2.50
   0  -6  -4   13.40    2.20
   0   6   4   10.40    2.40
   0   6  -4   15.70    3.40
   0   6  -4   10.50    2.20
   0  -6   4   12.20    1.70
   0   6  -5    0.20    1.50
   0   6   5   -0.90    1.70
   0  -6   5   -0.30    1.80
   0   6   5    0.30    0.80
   0  -6  -5   -1.00    1.30
   0   7   0    0.60    0.40
   0  -7   0   -0.20    0.40
   0  -7   0    0.20    0.40
   0   7   0    0.70    0.50
   0   7   0   -0.30    0.40
   0   7   0    0.20    0.50
   0  -7   0    0.40    0.50
   0   7  -1  619.64   15.00
   0   7  -1  602.54   14.90
   0   7   1  588.74   15.60
   0  -7   1  596.34   15.30
   0   7  -1  652.03   15.70
   0   7  -1  616.44   13.70
   0  -7  -1  619.74   15.20
   0  -7   1  614.84   15.00
   0   7   1  596.94   15.90
   0  -7   1  583.04   15.10
   0  -7  -1  627.94   14.60
   0   7   1  586.34   15.00
   0  -7   2   -0.10    0.50
   0   7  -2   -0.40    0.60
   0  -7  -2   -0.10    0.50
   0   7   2    0.50    0.80
   0  -7  -2    0.00    0.50
   0  -7   2   -0.50    0.70
   0   7   2   -1.00    0.60
   0   7   2   -0.40    0.40
   0   7  -2    0.60    0.70
   0  -7   2    0.40    0.50
   0  -7  -3  161.38    5.50
   0   7   3  171.78    7.80
   0  -7   3  158.78    6.20
   0  -7   3  163.38    5.80
   0   7  -3  168.28    6.50
   0   7   3  160.68    5.50
   0   7   3  176.88    7.00
   0  -7  -3  153.38    6.30
   0   7  -3  150.18    6.50
   0  -7   3  155.58    6.90
   0  -7   4    0.50    0.80
   0  -7  -4   -1.50    0.90
   0   7  -4   -1.90    0.80
   0  -7   4    1.60    1.30
   0   7   4   -0.70    0.60
   0   7   4   -0.70    1.20
   0   8   0  737.53   17.60
   0   8   0  714.73   17.70
   0  -8   0  726.53   17.60
   0  -8   0  742.73   17.80
   0   8   0  721.13   18.30
   0   8   0  691.43   16.70
   0  -8   0  718.23   17.40
   0  -8  -1    0.20    0.60
   0   8   1    0.50    0.70
   0  -8   1   -0.10    0.60
   0  -8   1   -0.30    0.50
   0   8  -1    0.20    0.50
   0   8  -1   -0.70    0.40
   0   8   1   -0.10    0.50
   0   8   1   -0.10    0.60
   0  -8  -1    0.40    0.50
   0   8  -1    0.20    0.30
   0  -8   1    0.10    0.50
   0  -8   2  128.29    4.90
   0   8  -2  125.09    5.30
   0   8   2  125.09    6.00
   0  -8   2  117.19    5.40
   0   8   2  130.09    4.90
   0  -8  -2  127.39    5.20
   0   8   2  122.39    5.50
   0  -8   2  120.69    4.90
   0   8  -2  151.08    5.60
   0  -8  -2  137.69    4.60
   0  -8  -3    1.00    1.00
   0  -8   3   -0.20    0.60
   0   8  -3   -0.80    0.70
   0   8   3    0.50    1.00
   0  -8  -3    0.30    1.00
   0   8   3   -0.20    1.20
   0   8   3    0.40    0.70
   0   8  -3    0.20    0.80
   0  -8   3    1.40    1.10
   0  -8   4   25.50    3.40
   0   8   4   26.10    2.30
   0   8   4   26.50    3.90
   0  -8   4   21.00    2.30
   0  -8  -4   25.80    2.80
   0   8  -4   23.00    3.00
   0   9   0    0.50    0.60
   0  -9   0    0.30    0.50
   0   9   0    0.30    0.40
   0  -9   0    0.50    0.60
   0  -9   0    1.10    0.70
   0   9   0    1.00    0.70
   0   9   0    0.20    0.50
   0   9   1  109.99    4.50
   0  -9   1  108.29    4.60
   0  -9   1  118.29    4.70
   0   9  -1  111.59    4.90
   0  -9  -1   99.79    4.40
   0   9  -1   99.79    4.20
   0   9   1  113.19    5.10
   0   9   1  108.89    4.90
   0  -9  -1  108.89    4.10
   0  -9   1  107.09    4.40
   0   9   2   -0.60    0.50
   0  -9   2   -0.10    0.70
   0   9   2   -0.30    0.80
   0  -9  -2   -0.70    0.50
   0   9  -2   -1.00    0.60
   0  -9   2    0.00    0.60
   0  -9   2   -0.30    0.80
   0   9  -2   -0.10    0.70
   0  -9  -2    0.30    0.90
   0   9   2    1.50    1.00
   0  -9  -3   20.50    2.40
   0   9   3   18.50    2.60
   0   9   3   26.20    3.40
   0   9  -3   24.70    2.60
   0  -9   3   20.70    2.30
   0   9  -3   22.60    2.50
   0  -9   3   25.50    2.80
   0   9   3   23.20    2.20
   0   9   4    0.30    0.80
   0   9   4   -0.50    1.50
   0   9  -4    0.40    1.20
   0  -9   4    0.90    1.00
   0  -9   4   -1.00    1.30
   0  -9  -4    0.30    1.20
   0  10   0  881.11   22.40
   0 -10   0  863.51   21.60
   0  10   0  871.11   21.80
   0  10   0  886.51   21.40
   0  10   0  863.91   20.50
   0 -10   0  909.71   21.50
   0 -10   0  872.11   21.70
   0 -10  -1    0.60    0.90
   0 -10   1   -0.10    0.70
   0  10  -1    0.20    0.80
   0 -10   1   -0.20    0.80
   0  10   1    0.20    0.70
   0 -10  -1   -0.20    0.60
   0  10   1   -0.90    0.70
   0  10   1   -0.40    0.60
   0  10  -1    0.00    0.60
   0 -10   1    0.20    0.70
   0  10  -2  132.89    6.00
   0 -10  -2  144.19    5.10
   0 -10   2  130.49    5.40
   0  10  -2  127.19    5.70
   0  10   2  138.59    5.60
   0  10   2  135.39    6.30
   0 -10  -2  137.29    5.90
   0 -10   2  140.09    6.20
   0  10   2  126.19    6.50
   0 -10   2  130.49    5.70
   0  10   3   -0.10    0.70
   0 -10  -3    0.40    1.10
   0  10   3    0.40    1.30
   0  10   3    1.70    1.50
   0 -10   3    0.30    0.90
   0  10  -3    1.30    1.00
   0 -10   3    0.40    0.90
   0  10  -3   -0.40    0.90
   0 -10  -4   55.79    4.30
   0  10   4   50.19    3.60
   0 -10   4   57.19    5.00
   0  10   4   59.99    5.60
   0  10  -4   50.59    4.50
   0 -10   4   56.59    3.90
   0  11   0    0.30    0.70
   0  11   0    2.40    1.00
   0 -11   0    1.30    0.90
   0  11   0    1.30    0.90
   0 -11   0    1.40    0.90
   0 -11   1   75.89    4.00
   0 -11  -1   76.89    4.20
   0 -11   1   88.69    4.40
   0  11  -1   73.89    4.40
   0 -11  -1   85.29    3.90
   0  11   1   72.89    4.50
   0  11   1   81.19    4.60
   0 -11   1   82.19    4.30
   0  11   1   85.89    4.30
   0  11  -1   73.49    3.70
   0 -11  -2   -0.40    0.80
   0 -11   2   -0.30    0.80
   0  11  -2    0.60    0.90
   0  11   2   -0.70    1.00
   0  11   2   -0.80    0.70
   0  11  -2    0.40    0.90
   0 -11  -2   -0.20    0.70
   0 -11   2    1.80    1.10
   0  11   2   -0.20    0.90
   0 -11   2   -0.20    0.70
   0  11  -3  154.98    7.20
   0  11   3  157.98    8.40
   0 -11  -3  140.49    6.70
   0  11  -3  138.89    6.80
   0  11   3  148.89    6.40
   0 -11   3  157.18    6.70
   0 -11   3  162.18    7.70
   0  11   3  157.28    7.60
   0 -11  -4   -1.40    1.40
   0 -11   4    0.20    1.50
   0  11  -4    0.50    1.30
   0 -11   4    0.30    1.20
   0  11   4   -0.20    1.70
   0  11   4    0.50    1.00
   0  12   0   -0.60    0.90
   0 -12   0    1.00    0.90
   0 -12   0   -0.30    0.70
   0  12   0    1.50    1.40
   0 -12   1   -0.10    1.00
   0 -12   1   -0.30    0.80
   0 -12  -1   -1.40    0.60
   0  12  -1    0.40    0.70
   0  12   1    0.20    0.80
   0 -12   1    0.60    0.80
   0  12   1   -1.00    0.80
   0 -12  -1    0.40    0.80
   0  12  -1    0.10    0.90
   0  12   1   -0.20    0.80
   0 -12   2   58.09    4.30
   0  12  -2   63.79    4.40
   0  12   2   63.59    4.10
   0 -12  -2   62.89    4.20
   0  12  -2   62.99    4.00
   0  12   2   71.49    5.00
   0  12   2   68.99    4.70
   0 -12   2   71.19    4.30
   0 -12  -3   -1.10    1.20
   0  12  -3    0.00    1.10
   0  12   3    0.70    1.40
   0  12   3   -0.40    1.50
   0 -12   3   -0.60    1.10
   0  12   3   -1.00    0.80
   0  12  -3   -0.30    0.90
   0 -12   3    0.70    1.30
   0 -13   0    0.30    1.00
   0  13   0    0.50    1.10
   0 -13   0    0.60    1.00
   0  13  -1    9.40    1.70
   0 -13   1    9.00    1.90
   0  13   1   12.50    2.20
   0  13   1   11.30    2.20
   0  13   1   13.10    2.40
   0 -13  -1   13.10    2.20
   0 -13   1    8.60    2.00
   0  13  -1    6.00    1.80
   0 -13  -1   10.50    1.80
   0 -13   2   -1.70    1.00
   0  13   2   -1.20    1.10
   0 -13   2   -1.30    1.10
   0  13   2   -0.90    0.90
   0  13   2    0.10    1.10
   0  13  -2   -0.90    0.90
   0  13  -2   -1.40    0.90
   0 -13  -2    1.00    1.30
   0  13   3   12.90    2.80
   0 -13  -3    9.90    2.40
   0 -13   3   11.80    2.70
   0  13  -3   10.50    2.40
   0  13   3   10.40    2.20
   0  13   3    9.80    2.90
   0 -13   3   11.90    2.30
   0  13  -3   10.40    2.40
   0  14   0   84.29    5.40
   0 -14   0   87.59    4.80
   0 -14   0   88.79    5.00
   0 -14  -1    0.40    1.00
   0 -14  -1   -0.30    1.00
   0 -14   1    0.70    1.10
   0  14   1   -0.80    1.10
   0  14   1   -1.00    1.10
   0  14  -1    0.20    1.20
   0 -14   1    0.20    1.00
   0 -14  -2  190.48    8.50
   0  14   2  199.68    9.30
   0  14  -2  208.48    8.20
   0 -14   2  212.58    8.70
   0 -14   2  220.88    9.20
   0  14   2  211.48    9.60
   0  14   2  211.08    8.60
   0  14  -2  200.48    9.00
   0  14  -3   -1.60    1.30
   0 -14   3    1.40    1.60
   0  14   3    0.60    1.70
   0  14   3   -0.60    1.60
   0 -14   3   -1.40    1.30
   0  14  -3    1.50    1.50
   0 -14  -3    1.40    1.70
   0  14   3    0.10    1.00
   0  15   0    1.90    1.40
   0 -15   0   -1.20    1.00
   0 -15   0   -0.70    1.00
   0  15   1   61.99    4.90
   0 -15  -1   61.09    4.40
   0 -15   1   67.19    4.40
   0  15  -1   57.19    4.70
   0 -15   1   60.89    4.50
   0 -15  -2   -0.80    1.50
   0  15   2   -0.20    1.20
   0  15   2    0.90    1.50
   0  15  -2   -1.20    1.00
   0  15   2    0.60    1.60
   0  15  -2    0.70    1.40
   0 -15   2    0.80    1.40
   0  15   3  124.99    7.80
   0 -16   0   31.50    3.30
   0  16   0   27.70    3.60
   0 -16   0   21.60    3.10
   0  16   1    0.10    1.20
   0  16  -1   -0.50    1.20
   0 -16   1    0.10    1.50
   0 -16  -1   -0.30    1.30
   0  16   2   70.89    5.70
   0  16  -2   56.79    5.10
   0  16   2   78.89    6.10
   0 -16  -2   64.69    5.10
   0  16   2   66.09    6.70
   0 -16   2   67.99    5.40
   0  17   0   -0.50    1.30
   0 -17   0    0.30    1.50
   0  17  -1  133.19    7.80
   0  17   1  140.29    8.10
   0 -17   1  138.49    7.30
   0 -17  -1  128.69    7.10
   0 -18   0   90.69    6.40
   1   0   0    0.10    0.10
  -1   0   1    0.70    0.10
  -1   0   1    0.40    0.30
  -1   0   1    0.80    0.10
   1   0   1    0.80    0.40
   1   0  -1    0.60    0.30
  -1   0   1    0.50    0.30
   1   0   1    1.40    0.40
  -1   0   1    0.80    0.40
  -1   0   1    0.10    0.40
   1   0   1    0.90    0.40
   1   0   1    0.60    0.40
   1   0   1    1.00    0.40
   1   0   2   -0.30    0.40
  -1   0   2    0.60    0.50
   1   0   2    0.10    0.40
   1   0   2   -0.10    0.40
   1   0   2   -0.40    0.40
   1   0  -2   -0.10    0.40
  -1   0   2   -0.40    0.40
  -1   0   2   -0.10    0.40
  -1   0   2    0.50    0.60
   1   0   2   -0.40    0.40
  -1   0   3   -0.20    0.20
   1   0   3    0.30    0.70
   1   0  -3   -0.60    0.50
  -1   0   3   -0.10    0.60
   1   0   3    0.20    0.80
   1   0   3    1.30    0.80
  -1   0   3    0.50    0.80
  -1   0   3   -0.10    0.20
  -1   0   3    0.70    0.70
  -1   0   3    0.30    0.60
   1   0   3   -0.50    0.50
   1   0   3    1.10    0.80
   1   0  -3   -0.10    0.50
   1   0  -4    0.00    0.80
   1   0   4    0.50    1.10
  -1   0   4    0.10    0.80
   1   0   4    0.50    1.00
  -1   0  -4   -0.90    0.60
  -1   0   4    0.20    0.30
   1   0   4    0.10    0.90
  -1   0  -4    0.10    0.90
   1   0  -4   -0.10    0.80
  -1   0   4   -2.10    0.80
  -1   0   5    0.10    0.40
  -1   0   5    1.10    1.80
   1   0  -5   -0.10    1.00
   1   1   0   14.90    0.60
   1  -1   0   14.10    0.60
  -1  -1   0   14.60    0.50
   1  -1   0   16.30    0.60
  -1   1   0   15.40    0.60
   1   1   0   14.70    0.60
  -1  -1   0   15.70    0.60
  -1  -1   0   15.80    0.60
   1  -1   0   14.70    0.60
  -1   1   0   15.50    0.60
   1   1   0   15.70    0.60
  -1   1   0   15.80    0.60
  -1   1   0   16.00    0.70
  -1  -1   1  107.39    3.30
   1   1   1  102.79    3.20
   1   1   1  109.59    3.00
   1   1   1  106.99    3.50
  -1   1  -1  105.19    2.90
   1   1   1  103.99    3.30
   1  -1  -1  102.49    2.90
   1   1   1  102.79    3.10
   1  -1  -1  104.89    3.00
  -1  -1   1  104.79    3.30
  -1  -1   1  103.79    2.70
  -1  -1   1  106.89    3.00
  -1  -1   1  107.89    2.70
  -1   1   1  108.59    2.50
  -1   1   1  105.79    2.60
   1   1  -1   99.69    3.10
   1  -1   1  105.49    2.50
   1   1  -1  103.99    2.90
  -1   1   1  112.09    3.40
  -1   1   1  105.79    3.00
  -1   1   1  109.59    3.50
   1  -1   1  108.39    3.40
   1  -1   1  108.19    2.50
   1  -1   1  108.49    3.20
   1  -1   1  104.29    3.00
  -1  -1   2  260.77    5.90
  -1  -1   2  252.77    5.90
   1   1   2  257.07    7.30
  -1  -1   2  252.97    7.40
  -1  -1   2  267.27    7.20
  -1  -1   2  260.47    7.50
   1   1   2  239.28    7.40
   1   1   2  243.88    7.30
   1  -1  -2  260.67    6.90
   1   1   2  257.37    7.10
   1   1   2  249.58    7.70
   1   1  -2  247.88    7.20
  -1   1   2  250.37    7.30
   1  -1   2  257.87    7.30
   1  -1   2  258.87    7.20
   1  -1   2  253.07    7.30
   1   1  -2  249.68    6.70
   1  -1   2  252.17    7.60
  -1   1   2  258.77    7.10
   1  -1   2  259.37    7.50
  -1   1   2  259.97    7.60
  -1   1   2  249.18    7.60
   1   1   3   55.19    3.30
   1   1   3   52.99    3.20
   1  -1  -3   56.99    2.90
  -1   1  -3   63.99    3.10
   1   1   3   58.99    3.60
  -1  -1   3   58.49    3.40
   1   1   3   59.49    3.20
  -1  -1   3   54.09    3.30
  -1  -1   3   56.39    1.90
   1   1   3   54.79    3.20
  -1  -1   3   54.69    1.90
  -1  -1   3   57.19    3.20
   1  -1  -3   57.59    2.90
   1  -1   3   57.39    3.30
   1   1  -3   55.29    2.70
   1  -1   3   52.99    3.20
   1  -1   3   56.79    3.20
  -1   1   3   56.19    3.50
  -1   1   3   57.59    3.50
  -1   1   3   57.69    1.70
  -1   1   3   53.79    3.00
   1  -1   3   59.39    3.50
   1   1  -3   53.89    3.10
  -1   1   3   56.29    1.70
  -1   1   3   55.19    3.20
   1  -1  -4  109.99    4.90
  -1   1  -4  108.09    4.80
   1   1   4  107.49    5.40
  -1  -1   4   99.39    5.40
  -1  -1   4  108.19    5.50
   1   1   4  109.59    5.60
   1  -1  -4   98.89    4.60
   1   1   4  104.29    5.60
  -1  -1   4   98.49    3.10
  -1   1  -4   96.59    4.90
  -1   1   4  104.99    5.60
  -1   1   4   98.69    5.50
  -1   1   4  101.29    3.00
   1  -1   4   94.89    5.00
   1  -1   4  100.49    2.80
   1   1  -4   94.79    4.80
  -1  -1  -4  100.69    4.80
   1  -1   4  106.69    5.40
  -1  -1  -4   96.99    4.40
  -1   1  -5   11.40    2.20
   1  -1  -5   10.30    2.00
  -1  -1   5   12.60    1.10
  -1   1   5    9.60    2.40
   1   1  -5   12.00    2.30
  -1   1   5   11.00    1.00
  -1  -2   0    3.40    0.40
   1  -2   0    4.40    0.50
  -1   2   0    3.70    0.50
  -1   2   0    4.50    0.50
  -1  -2   0    2.80    0.40
   1  -2   0    3.90    0.40
   1   2   0    4.00    0.50
   1  -2   0    3.50    0.40
   1  -2   0    3.90    0.40
   1   2   0    3.90    0.50
  -1   2   0    4.10    0.50
  -1  -2   0    3.30    0.40
   1   2   0    4.60    0.40
   1   2   0    3.90    0.40
   1   2   1  391.86    9.00
  -1  -2   1  383.96    8.90
  -1  -2   1  386.76    8.90
  -1  -2   1  393.46    8.70
   1  -2  -1  390.86    8.70
  -1  -2   1  391.36    9.50
   1   2   1  397.16    9.60
  -1  -2   1  390.76    9.40
   1   2   1  370.86    9.80
  -1   2  -1  397.66    9.40
   1   2   1  378.66    8.60
  -1   2  -1  389.66    8.80
   1  -2  -1  386.96    9.00
   1   2   1  381.56    8.60
  -1   2   1  396.86    8.80
   1   2  -1  389.56    9.10
   1  -2   1  379.66    9.00
  -1   2   1  386.56    9.20
  -1  -2  -1  383.96    8.80
  -1   2   1  384.46    8.80
  -1   2   1  379.16    9.60
   1  -2   1  385.16    8.80
   1  -2   1  382.86    9.70
   1   2  -1  374.96    9.40
   1  -2   1  389.56    9.40
  -1  -2  -1  396.46    9.20
   1  -2   1  383.26    8.80
  -1   2   1  374.26    9.70
   1   2   2   17.40    1.40
  -1  -2   2   16.60    0.90
  -1  -2   2   17.30    1.00
   1  -2  -2   13.80    1.20
  -1  -2   2   15.60    1.50
   1   2   2   16.30    1.50
   1   2   2   19.90    1.80
   1  -2  -2   14.10    1.10
   1   2   2   15.40    1.40
  -1  -2   2   18.30    1.60
  -1   2  -2   16.80    1.40
  -1  -2   2   16.40    1.20
  -1   2  -2   13.80    1.10
   1  -2   2   16.30    0.80
   1  -2   2   14.30    1.40
  -1   2   2   14.40    1.50
  -1   2   2   16.00    0.80
   1   2  -2   14.10    1.40
   1  -2   2   17.80    1.70
  -1   2   2   15.90    0.80
  -1   2   2   15.60    1.60
   1  -2   2   16.10    0.80
   1   2  -2   14.80    1.20
  -1  -2  -2   16.20    1.20
  -1   2   2   16.90    1.40
   1  -2   2   15.50    1.30
   1   2   3  147.69    5.90
  -1   2  -3  144.79    4.90
  -1   2  -3  151.68    5.40
   1  -2  -3  152.08    5.20
  -1  -2   3  147.39    6.00
  -1  -2   3  149.19    5.90
  -1  -2   3  143.39    4.20
  -1  -2   3  145.89    5.30
   1   2   3  151.78    5.60
  -1  -2   3  149.39    4.10
   1   2   3  144.49    5.80
   1  -2  -3  144.09    5.00
   1   2   3  161.28    6.50
   1  -2   3  151.98    5.60
   1  -2   3  148.19    3.90
  -1   2   3  156.68    6.40
   1  -2   3  150.18    5.90
   1  -2   3  141.59    6.10
   1   2  -3  141.99    5.00
   1   2  -3  141.89    5.60
  -1   2   3  151.28    3.90
  -1   2   3  147.59    3.80
  -1   2   3  152.58    5.60
  -1   2   3  139.09    5.90
  -1  -2  -3  150.68    5.00
   1  -2   3  144.29    3.90
   1  -2  -4   17.30    2.00
  -1  -2   4   20.80    2.60
  -1  -2   4   23.70    1.40
  -1  -2   4   24.40    2.80
   1   2   4   20.60    2.70
   1   2   4   22.80    2.90
  -1   2  -4   25.70    2.40
  -1   2  -4   22.40    2.50
   1  -2   4   24.10    2.80
  -1  -2  -4   21.50    2.20
   1  -2   4   24.70    2.70
  -1  -2  -4   23.20    2.10
  -1   2   4   22.10    2.70
   1   2  -4   28.70    2.70
  -1   2   4   21.70    2.90
   1  -2   4   24.50    1.30
  -1   2   4   22.20    1.20
  -1   2  -5   31.30    3.40
   1  -2  -5   35.70    3.40
  -1  -2   5   34.70    1.90
  -1  -2   5   31.50    3.70
  -1   2   5   33.20    1.60
   1   2  -5   31.40    3.20
   1   2  -5   33.20    3.40
   1  -2   5   34.30    1.70
   1  -2   5   34.40    3.70
   1  -3   0  885.91   19.90
  -1   3   0  901.11   20.20
  -1  -3   0  905.11   19.90
   1   3   0  917.91   20.10
   1  -3   0  870.81   20.10
  -1   3   0  910.81   20.20
   1   3   0  923.31   20.40
   1   3   0  910.41   19.90
   1  -3   0  910.21   19.90
  -1  -3   0  926.51   20.20
  -1  -3   0  943.91   20.20
   1   3   0  878.61   20.20
   1  -3   0  896.31   20.20
  -1   3   0  933.31   20.40
  -1  -3   1  377.06    9.10
   1   3   1  380.46    8.90
  -1  -3   1  383.66    9.10
   1   3   1  372.16    8.80
  -1  -3   1  379.36    9.40
   1   3   1  387.66    8.80
   1   3   1  382.66   10.00
  -1   3  -1  402.26    8.70
   1  -3  -1  395.06    8.40
   1   3   1  372.56    9.60
   1  -3  -1  379.76    9.00
  -1  -3   1  395.86    9.60
  -1   3  -1  389.16    9.50
  -1   3   1  379.56    9.70
  -1  -3  -1  382.86    8.70
   1  -3   1  380.26    9.10
   1   3  -1  394.46    9.40
  -1  -3  -1  367.86    9.30
   1  -3   1  375.06    9.50
   1  -3   1  363.76    9.00
  -1   3   1  375.56    9.90
  -1   3   1  387.56    9.00
  -1   3   1  372.16    8.90
   1  -3   1  377.86    9.00
   1  -3   1  381.96    9.80
  -1   3   1  385.66    9.40
   1   3  -1  383.86    9.50
   1   3   2  170.88    6.30
  -1  -3   2  171.48    4.80
  -1   3  -2  178.58    5.60
   1  -3  -2  181.28    5.20
  -1  -3   2  173.98    4.90
  -1  -3   2  178.98    6.00
   1   3   2  179.58    4.40
  -1  -3   2  176.78    5.70
   1   3   2  173.38    4.40
   1  -3  -2  176.28    4.80
  -1   3  -2  184.78    4.90
  -1  -3   2  173.58    4.80
   1   3   2  168.98    5.80
   1   3   2  178.28    5.30
   1  -3   2  175.28    6.10
   1  -3   2  174.58    4.70
   1  -3   2  168.38    5.80
  -1   3   2  169.18    6.20
   1   3  -2  179.68    5.70
  -1  -3  -2  180.88    5.50
   1  -3   2  175.38    4.70
   1  -3   2  176.08    5.30
   1   3  -2  180.58    5.30
  -1  -3  -2  177.78    4.90
  -1   3   2  172.58    6.00
  -1   3   2  178.88    4.60
  -1   3   2  170.78    5.50
  -1   3   2  169.98    4.50
   1   3   3   28.10    1.20
   1   3   3   28.40    2.50
  -1  -3   3   28.10    1.60
   1  -3  -3   33.40    2.00
   1   3   3   28.60    2.10
   1   3   3   28.70    2.80
   1   3   3   28.20    1.20
   1  -3  -3   29.20    2.10
  -1  -3   3   30.80    2.50
  -1   3  -3   28.40    2.20
  -1  -3   3   20.70    2.20
  -1   3  -3   27.90    1.80
  -1  -3  -3   27.20    1.90
  -1   3   3   26.50    2.30
  -1   3   3   26.00    2.50
   1  -3   3   30.00    1.50
  -1   3   3   29.60    1.40
   1  -3   3   27.00    2.20
   1   3  -3   29.00    2.10
   1   3  -3   31.10    2.50
   1  -3   3   28.20    2.70
   1  -3   3   27.60    2.50
   1  -3   3   28.10    1.70
  -1   3   3   27.00    2.60
  -1   3   3   27.00    1.40
  -1  -3  -3   32.10    2.30
   1   3   4   22.10    1.10
  -1   3  -4   24.40    2.40
   1   3   4   18.00    2.60
  -1  -3   4   19.40    2.70
  -1  -3   4   20.20    1.50
  -1  -3   4   19.60    2.40
  -1   3  -4   14.10    2.20
   1   3   4   20.00    2.90
   1  -3  -4   18.60    2.10
   1  -3   4   20.50    1.40
  -1  -3  -4   18.30    2.20
  -1   3   4   20.80    2.70
  -1  -3  -4   19.80    2.00
  -1   3   4   19.30    1.30
   1  -3   4   23.40    2.70
  -1   3   4   22.40    3.00
   1   3  -4   20.80    2.50
   1  -3  -5    8.30    2.10
  -1  -3   5    4.60    2.00
  -1  -3   5    6.00    1.00
  -1   3  -5    5.90    1.90
   1   3  -5    5.20    1.90
   1  -3   5    6.00    1.00
  -1  -3  -5    5.60    2.10
  -1   3   5    4.90    0.80
   1  -3   5    3.70    1.90
   1   4   0    1.40    0.50
  -1   4   0    1.30    0.50
   1  -4   0    1.80    0.40
   1   4   0    2.20    0.50
  -1   4   0    1.60    0.50
  -1  -4   0    1.50    0.40
  -1   4   0    1.90    0.50
   1   4   0    2.80    0.50
   1   4   0    1.50    0.50
  -1  -4   0    1.60    0.50
   1  -4   0    1.10    0.40
   1  -4   0    1.80    0.50
  -1  -4   0    2.50    0.60
   1  -4   0    1.40    0.40
   1  -4  -1  279.37    7.10
  -1   4  -1  292.97    6.60
   1   4   1  281.57    8.00
  -1  -4   1  276.27    7.20
   1   4   1  280.07    7.80
   1   4   1  276.27    7.10
   1   4   1  281.27    7.10
  -1   4  -1  275.67    7.60
   1  -4  -1  283.57    7.40
   1   4   1  281.07    6.60
  -1  -4   1  287.97    7.40
  -1  -4   1  276.57    7.60
   1   4  -1  259.77    7.40
   1   4  -1  286.87    7.50
  -1   4   1  285.97    7.20
   1  -4   1  283.77    7.00
  -1  -4  -1  300.77    7.50
  -1   4   1  291.27    7.60
   1  -4   1  275.87    7.70
  -1   4   1  280.17    7.20
  -1   4   1  288.07    8.10
  -1  -4  -1  283.37    6.80
   1  -4   1  276.97    7.60
   1  -4   1  281.07    7.20
  -1  -4   2  270.07    7.20
  -1  -4   2  267.17    8.30
   1   4   2  269.97    6.80
   1  -4  -2  270.57    6.70
   1  -4  -2  271.77    7.30
   1   4   2  271.97    8.80
  -1  -4   2  278.57    7.20
  -1   4  -2  265.77    7.90
  -1  -4   2  268.97    7.90
   1   4   2  273.87    6.80
   1   4   2  269.47    7.20
  -1   4  -2  272.27    6.80
   1   4   2  263.67    8.20
   1  -4   2  274.07    7.10
  -1   4   2  277.27    7.90
   1   4  -2  287.77    6.50
  -1   4   2  275.37    8.80
   1  -4   2  265.97    7.10
  -1   4   2  268.67    6.90
   1  -4   2  267.97    8.50
   1   4  -2  281.27    8.10
  -1  -4  -2  280.57    7.10
   1  -4   2  280.27    7.60
   1   4  -2  272.87    7.70
  -1   4   2  261.97    7.00
  -1  -4  -2  271.47    7.70
   1  -4   2  274.37    8.30
  -1   4  -3  109.09    4.70
   1   4   3  112.59    5.20
   1   4   3  105.69    5.60
   1   4   3  115.79    5.70
  -1  -4   3  110.59    3.90
   1  -4  -3  110.09    4.20
  -1  -4   3  111.99    5.20
   1   4   3  106.79    3.40
  -1  -4   3  113.59    5.00
  -1   4   3  110.89    3.50
  -1  -4  -3  110.49    4.60
  -1  -4  -3  117.39    4.10
  -1   4   3  104.69    5.50
   1  -4   3  107.89    5.10
   1  -4   3  111.09    4.60
  -1   4   3  106.69    4.80
   1  -4   3  112.39    5.50
   1  -4   3  111.99    3.80
   1   4  -3  112.39    4.50
  -1   4   3  116.59    5.40
   1   4  -3  110.79    4.90
   1  -4  -4    0.90    0.90
  -1  -4   4    1.30    0.70
  -1   4  -4    1.50    1.00
   1  -4  -4    2.00    1.20
   1   4   4    1.40    0.50
  -1  -4   4    0.80    1.20
   1   4   4    1.40    1.20
  -1  -4   4   -0.10    1.00
   1   4   4    1.70    1.40
  -1   4  -4    1.80    1.00
  -1  -4  -4    0.20    0.90
   1   4  -4    1.50    1.00
   1  -4   4    0.70    1.10
   1  -4   4    1.80    0.70
  -1   4   4    2.40    1.40
  -1   4   4    1.10    0.60
   1  -4  -5   32.20    3.40
   1   4   5   24.20    3.80
  -1   4  -5   28.40    3.40
   1   4   5   32.00    1.70
  -1  -4   5   30.20    2.10
  -1  -4   5   28.20    3.80
   1  -4   5   36.20    4.10
   1  -4   5   30.90    2.00
   1   4  -5   28.30    3.40
  -1  -4  -5   35.60    3.50
  -1   4   5   27.50    4.20
  -1   4   5   32.10    1.90
  -1  -5   0 1245.18   27.60
   1  -5   0 1214.78   27.60
  -1   5   0 1236.18   26.90
  -1   5   0 1230.48   27.60
   1  -5   0 1202.98   27.50
   1   5   0 1242.58   28.00
   1  -5   0 1242.98   27.40
   1  -5   0 1217.18   27.10
  -1   5   0 1257.17   28.00
   1   5   0 1274.97   27.70
  -1   5   0 1223.38   27.60
   1   5   0 1239.98   27.40
  -1  -5   0 1126.39   27.50
   1   5   0 1236.38   27.20
  -1  -5   0 1266.07   27.30
  -1   5  -1   23.70    1.10
   1   5   1   21.70    1.80
   1   5   1   22.10    1.70
  -1  -5   1   22.20    1.50
   1   5   1   22.00    1.00
   1  -5  -1   22.40    1.50
  -1  -5   1   22.00    1.60
  -1   5  -1   23.70    1.70
   1  -5  -1   23.70    1.40
  -1  -5   1   21.80    1.50
   1   5   1   23.70    1.50
   1   5  -1   23.30    1.60
   1  -5   1   21.40    1.60
  -1  -5  -1   21.40    1.20
   1  -5   1   19.60    1.60
   1   5  -1   22.40    1.60
  -1   5   1   21.30    1.80
  -1  -5  -1   21.20    1.50
   1  -5   1   23.10    1.50
  -1   5   1   23.00    1.60
   1  -5   1   22.90    1.30
  -1   5   1   22.70    1.40
  -1  -5   2  726.83   18.40
   1   5   2  711.13   19.10
   1   5   2  705.33   17.00
  -1  -5   2  738.13   18.00
   1   5   2  726.43   16.80
   1  -5  -2  702.73   17.80
   1  -5  -2  737.23   16.20
  -1  -5   2  738.73   17.40
   1   5   2  738.33   17.00
   1   5   2  707.83   18.40
   1  -5  -2  746.43   17.20
  -1   5  -2  771.02   18.20
  -1   5  -2  780.42   16.50
   1   5  -2  731.13   17.90
  -1  -5  -2  747.13   16.90
   1  -5   2  742.03   17.50
  -1   5   2  721.83   19.20
  -1   5   2  731.73   18.10
   1  -5   2  712.13   18.30
   1  -5   2  737.43   17.30
   1  -5   2  748.53   18.80
   1  -5   2  717.13   17.30
  -1  -5  -2  721.13   17.80
  -1   5   2  724.03   17.10
   1   5  -2  728.43   18.20
  -1   5   2  718.93   17.10
   1   5   3  138.49    6.70
  -1  -5   3  140.59    4.90
   1  -5  -3  147.39    5.10
  -1  -5   3  150.08    5.90
  -1  -5   3  140.89    6.30
   1  -5  -3  145.49    5.70
  -1   5  -3  153.58    5.90
   1   5   3  150.28    6.30
   1   5   3  147.19    4.50
  -1   5  -3  143.39    6.00
   1  -5   3  149.69    6.70
   1  -5   3  139.09    6.10
   1  -5   3  144.99    5.50
  -1  -5  -3  157.58    5.00
   1  -5   3  143.79    4.90
  -1   5   3  140.09    5.80
  -1   5   3  145.69    4.60
   1   5  -3  151.98    6.10
  -1   5   3  147.19    6.90
  -1  -5  -3  148.19    5.70
   1   5  -3  149.19    5.60
   1  -5  -4  104.99    4.60
   1   5   4   94.59    6.10
   1   5   4  110.29    5.80
   1  -5  -4   88.49    4.90
   1   5   4   94.79    3.50
  -1   5  -4   95.79    5.30
  -1   5  -4  103.79    5.20
  -1  -5   4   99.49    4.00
  -1  -5   4   97.39    5.70
  -1   5   4   96.19    6.20
  -1  -5  -4   94.39    4.90
   1   5  -4  103.99    5.50
  -1   5   4  100.79    3.70
   1  -5   4   92.69    3.90
   1  -5   4   99.59    5.70
  -1  -5   5   11.90    1.70
   1   5   5   13.20    3.40
   1   5   5   14.00    1.40
  -1   5  -5    9.40    2.30
  -1  -5   5   17.40    3.30
   1  -5  -5   15.00    2.80
  -1   5   5   11.50    1.50
  -1  -5  -5   10.50    2.40
   1  -5   5   14.90    1.70
   1  -5   5   13.20    2.90
   1   5  -5    9.80    2.40
  -1   5   5   18.50    3.70
   1  -6   0  176.08    5.10
   1   6   0  163.88    5.50
  -1   6   0  168.78    5.20
  -1   6   0  175.68    4.60
   1   6   0  174.68    4.80
  -1  -6   0  176.08    5.30
  -1  -6   0  177.88    5.00
   1   6   0  170.48    5.10
   1  -6   0  165.58    5.20
   1  -6   0  167.98    5.10
   1   6   0  166.58    5.20
  -1   6   0  168.38    5.20
  -1   6   0  159.68    5.40
  -1  -6   0  172.28    5.20
  -1  -6   1  273.67    7.50
   1   6   1  267.17    8.00
   1  -6  -1  264.27    7.40
  -1   6  -1  264.07    6.40
   1   6   1  256.37    7.20
  -1   6  -1  263.07    7.20
  -1  -6   1  274.27    7.70
  -1  -6   1  263.37    7.40
   1   6   1  275.67    8.20
   1   6   1  268.37    6.20
  -1   6  -1  242.48    7.60
   1  -6  -1  253.47    7.00
  -1  -6  -1  264.57    6.80
   1   6  -1  265.47    7.30
   1  -6   1  264.07    7.40
  -1   6   1  268.57    7.80
   1  -6   1  254.97    7.70
   1  -6   1  267.37    7.10
  -1  -6  -1  254.37    7.40
  -1   6   1  264.57    7.30
   1   6  -1  241.78    7.30
   1   6  -1  256.67    7.60
  -1   6   1  265.17    8.10
   1  -6   1  264.67    7.60
  -1   6  -2  220.18    7.10
   1   6   2  217.28    7.30
   1  -6  -2  208.28    6.10
   1  -6  -2  205.38    6.70
  -1  -6   2  202.28    7.10
   1   6   2  197.38    6.10
  -1  -6   2  220.58    6.90
  -1  -6   2  210.18    6.40
   1   6   2  214.08    7.80
  -1  -6  -2  198.58    6.60
  -1   6   2  206.48    6.20
  -1   6   2  208.58    7.00
  -1  -6  -2  208.48    5.80
   1   6  -2  209.98    7.00
   1  -6   2  214.98    6.40
   1  -6   2  211.18    6.40
   1  -6   2  211.38    7.50
   1   6  -2  209.88    6.80
  -1   6  -3  196.08    7.20
  -1  -6   3  190.18    7.70
  -1  -6   3  205.78    7.40
   1  -6  -3  200.98    7.20
   1   6   3  207.78    7.80
   1  -6  -3  206.78    6.50
   1   6   3  196.38    6.00
  -1  -6   3  189.58    6.30
   1   6   3  205.88    8.60
  -1   6  -3  204.48    7.50
   1   6  -3  203.18    7.10
  -1  -6  -3  201.98    6.10
   1   6  -3  197.38    7.40
  -1  -6  -3  204.98    7.10
  -1   6   3  197.38    6.10
   1  -6   3  200.08    6.90
  -1   6   3  189.08    8.30
   1  -6   3  202.08    7.80
  -1   6   3  203.08    7.40
   1  -6   3  190.08    6.30
  -1   6  -4   12.30    2.40
  -1  -6   4   10.40    2.30
   1  -6  -4   12.30    2.10
  -1  -6   4   11.60    1.60
  -1   6  -4    9.20    2.00
   1   6   4    9.00    2.20
   1   6   4    6.20    2.00
   1   6   4    7.40    1.20
   1  -6   4   10.20    1.60
   1  -6   4    9.20    2.20
  -1   6   4   10.40    2.60
   1   6  -4    8.60    2.10
  -1   6   4    8.30    1.30
  -1  -6  -4    6.70    1.70
  -1  -6   5   65.59    8.00
   1   6   5   57.39    2.90
   1   6   5   50.49    5.30
  -1   6  -5   53.39    5.20
  -1   6   5   65.19    5.90
   1  -6   5   64.09    5.40
   1   6  -5   51.19    4.60
  -1   6   5   60.89    3.20
   1   7   0   12.10    1.30
  -1  -7   0   14.10    1.40
   1   7   0   14.60    1.50
   1   7   0   15.00    1.30
  -1   7   0   12.10    1.50
  -1   7   0   12.00    1.20
  -1  -7   0   13.30    1.20
   1  -7   0   15.50    1.40
  -1  -7   0   13.50    1.40
  -1   7   0   14.40    1.00
   1  -7   0   12.90    1.30
  -1   7   0   12.20    1.30
   1  -7   0   12.60    1.20
   1   7   0   13.50    1.10
  -1   7  -1   77.09    3.70
  -1   7  -1   83.89    3.30
   1  -7  -1   80.29    3.10
  -1  -7   1   83.39    3.60
   1  -7  -1   72.39    3.30
  -1  -7   1   80.89    3.50
   1   7   1   79.79    2.40
  -1  -7   1   79.89    3.40
   1   7   1   84.69    3.90
   1   7   1   73.99    3.70
  -1   7  -1   80.79    2.60
  -1   7  -1   72.39    3.20
   1   7   1   77.29    3.30
   1  -7   1   78.39    3.50
   1  -7   1   79.39    3.10
  -1  -7  -1   78.39    3.40
   1   7  -1   80.09    2.10
  -1   7   1   74.39    3.60
  -1  -7  -1   84.49    3.00
   1  -7   1   78.09    3.60
   1   7  -1   81.09    3.60
   1   7  -1   80.29    3.30
  -1   7   1   82.89    3.40
   1  -7   1   79.49    3.40
  -1   7   1   80.49    3.90
   1   7  -1   83.19    3.40
  -1  -7   2   12.20    1.70
   1   7   2   12.80    1.40
  -1   7  -2   14.00    1.70
   1  -7  -2    9.30    1.40
  -1  -7   2   12.30    1.50
  -1   7  -2   15.00    1.80
  -1  -7   2   12.20    1.50
   1   7   2   15.00    1.90
   1  -7  -2   14.10    1.40
   1   7   2   13.10    1.90
  -1   7   2   12.50    1.40
  -1   7   2   11.90    1.90
   1  -7   2    8.50    1.80
   1  -7   2   13.20    1.40
  -1   7   2   13.80    1.70
   1  -7   2   14.00    1.50
   1   7  -2   13.60    1.60
  -1  -7  -2   11.40    1.20
  -1  -7  -2   11.70    1.60
   1   7  -2   11.80    1.60
   1  -7   2   10.90    1.80
   1   7   3   14.80    2.60
  -1  -7   3   15.60    1.70
  -1  -7   3   16.60    2.10
  -1  -7   3   15.20    2.30
   1  -7  -3   14.60    1.70
  -1   7  -3   13.10    2.00
   1  -7  -3   16.60    2.10
  -1   7  -3   14.70    2.00
   1   7   3   15.10    2.30
   1   7   3   15.20    1.60
  -1  -7  -3   17.40    2.10
  -1   7   3   12.20    2.40
   1   7  -3   16.00    2.10
   1  -7   3   15.40    2.20
  -1   7   3   16.70    2.20
   1  -7   3   16.00    1.80
  -1   7   3   13.10    1.50
   1   7  -3   16.20    1.90
   1   7   4    2.60    1.60
  -1  -7   4    6.00    1.30
  -1   7  -4    6.70    1.80
  -1  -7   4    9.20    2.20
   1   7   4   12.90    2.40
   1  -7  -4    6.50    1.80
  -1   7  -4    6.60    1.90
   1   7   4    6.30    1.20
  -1   7   4    5.30    1.20
   1  -7   4    9.30    2.40
  -1   7   4    6.90    2.30
   1  -7   4    6.60    1.50
  -1  -7  -4    9.70    2.10
   1   7  -4    8.90    2.20
   1   8   0   80.89    3.40
   1   8   0   82.99    3.00
  -1  -8   0   78.39    3.50
   1  -8   0   83.29    3.40
  -1   8   0   77.49    3.40
  -1   8   0   79.19    3.50
   1  -8   0   74.29    3.30
  -1   8   0   76.39    3.80
  -1   8   0   80.49    2.90
   1  -8   0   82.59    3.60
   1   8   0   79.89    3.80
  -1  -8   0   77.19    3.20
   1   8   1  254.17    8.30
   1  -8  -1  244.38    7.50
  -1  -8   1  244.48    7.60
  -1  -8   1  234.08    7.60
   1   8   1  240.78    6.00
  -1   8  -1  260.67    7.40
  -1   8  -1  242.48    7.90
  -1   8  -1  246.18    6.40
   1   8   1  250.57    7.50
  -1  -8   1  240.98    7.50
   1  -8  -1  258.57    7.20
   1   8   1  234.98    8.00
   1  -8   1  251.27    7.80
   1   8  -1  249.97    8.00
   1  -8   1  245.08    7.20
   1  -8   1  252.97    7.60
   1   8  -1  248.38    6.10
   1   8  -1  236.58    7.30
  -1   8   1  237.68    7.50
  -1  -8  -1  240.08    7.60
  -1  -8  -1  252.87    6.90
  -1   8   1  250.07    8.30
  -1   8   1  236.18    7.90
   1  -8  -2   39.30    2.70
   1   8   2   34.90    3.10
  -1   8  -2   37.50    2.80
  -1  -8   2   36.80    2.50
   1   8   2   39.50    3.00
   1  -8  -2   37.70    2.30
  -1   8  -2   39.20    2.70
   1   8   2   32.30    2.30
  -1  -8   2   33.10    2.80
  -1  -8   2   38.30    2.60
  -1   8   2   38.30    3.30
   1   8  -2   35.90    2.70
   1   8  -2   36.70    2.70
  -1   8   2   31.90    2.30
  -1  -8  -2   38.90    2.10
  -1  -8  -2   33.00    2.50
  -1   8   2   37.70    2.80
   1  -8   2   35.50    2.50
   1  -8   2   33.00    2.70
   1  -8   2   34.70    2.30
  -1   8  -3   80.79    4.50
  -1   8  -3   78.59    4.50
   1   8   3   78.79    3.70
   1  -8  -3   88.39    3.90
   1  -8  -3   83.29    4.40
  -1  -8   3   70.89    4.70
   1   8   3   76.59    4.80
  -1  -8   3   77.09    4.30
   1   8   3   78.29    5.30
  -1  -8   3   72.79    3.90
   1  -8   3   81.89    4.00
  -1   8   3   77.19    5.30
   1  -8   3   77.59    4.80
   1   8  -3   73.89    4.40
  -1  -8  -3   75.49    4.30
   1   8  -3   76.09    4.30
  -1   8   3   77.19    4.50
  -1   8   3   74.89    3.70
  -1  -8   4    9.80    1.80
   1   8   4   10.90    3.70
   1   8   4    8.40    1.50
   1   8   4    7.80    2.60
  -1   8  -4    7.70    2.00
  -1  -8   4   10.00    2.50
   1  -8  -4    7.00    2.00
  -1   8  -4   13.40    2.50
  -1   8   4    9.80    1.60
   1  -8   4    8.30    1.60
   1  -8   4   10.10    2.50
  -1   8   4    6.50    2.30
   1   8  -4    9.10    2.20
  -1  -8  -4   11.20    2.20
   1  -9   0  159.08    5.60
  -1   9   0  162.58    5.60
  -1   9   0  164.48    5.80
  -1   9   0  152.18    6.10
  -1   9   0  159.68    4.80
   1   9   0  156.48    5.00
   1   9   0  167.98    6.20
  -1  -9   0  162.78    5.40
   1  -9   0  166.68    5.80
   1   9   0  164.28    5.80
   1   9   0  168.18    5.60
  -1  -9   0  152.08    5.70
   1  -9   0  165.58    5.60
  -1  -9   0  164.68    5.70
   1   9   1   62.29    3.40
  -1  -9   1   66.59    3.40
  -1  -9   1   70.99    3.60
   1  -9  -1   68.39    3.20
   1  -9  -1   74.69    3.60
  -1   9  -1   67.89    3.80
   1   9   1   62.69    3.70
  -1  -9   1   70.09    3.60
  -1   9  -1   74.19    3.30
   1   9   1   67.49    3.80
  -1  -9  -1   70.89    3.60
  -1   9   1   68.99    3.90
  -1   9   1   68.89    3.80
   1  -9   1   74.59    3.70
   1  -9   1   67.99    3.50
  -1  -9  -1   73.59    3.10
  -1   9   1   70.49    3.60
   1  -9   1   64.99    3.20
   1   9  -1   71.49    3.40
   1   9  -1   74.09    3.90
  -1  -9   2  119.29    5.00
  -1   9  -2  119.39    5.40
   1  -9  -2  111.89    5.00
   1   9   2  111.49    4.70
   1  -9  -2  105.79    4.30
  -1   9  -2  110.99    5.00
   1   9   2  103.99    5.70
   1   9   2  111.89    5.50
  -1  -9   2  120.29    5.50
  -1  -9   2  113.49    4.90
  -1   9   2  121.39    6.00
   1   9  -2  119.59    5.20
   1   9  -2  120.59    5.30
   1  -9   2  116.29    5.40
  -1   9   2  111.39    5.30
  -1  -9  -2  113.89    5.10
  -1   9   2  110.79    4.80
  -1  -9  -2  113.29    4.20
   1  -9   2  116.89    4.70
   1  -9   2  116.29    4.90
   1   9   3   52.89    4.10
  -1  -9   3   54.29    4.10
  -1  -9   3   55.39    4.20
  -1   9  -3   50.89    3.80
  -1  -9   3   55.29    3.50
   1  -9  -3   51.49    3.20
   1   9   3   54.99    3.20
  -1   9  -3   51.09    3.70
   1  -9  -3   54.29    3.60
   1   9   3   50.49    4.40
   1  -9   3   52.89    3.40
  -1  -9  -3   53.59    3.80
   1   9  -3   51.69    3.80
  -1   9   3   60.89    4.20
   1  -9   3   53.99    4.10
  -1   9   3   54.49    3.30
  -1   9   3   61.99    4.80
   1   9  -3   58.69    3.90
   1  -9  -4   65.39    4.50
  -1  -9   4   57.49    5.00
   1   9   4   72.69    3.90
  -1  -9   4   56.89    3.70
  -1   9  -4   66.99    4.70
  -1   9  -4   65.69    4.80
   1   9   4   53.69    5.30
  -1   9   4   58.29    3.60
   1  -9   4   58.09    4.90
   1  -9   4   65.89    4.00
   1   9  -4   59.89    4.60
  -1   9   4   63.79    5.70
  -1  -9  -4   50.29    4.10
  -1  10   0 1292.07   30.50
  -1  10   0 1319.07   29.30
  -1 -10   0 1224.08   30.60
   1 -10   0 1305.27   30.70
  -1  10   0 1302.07   31.50
  -1  10   0 1330.17   30.90
   1  10   0 1307.37   30.30
  -1 -10   0 1314.87   30.60
  -1 -10   0 1305.07   30.30
   1  10   0 1304.27   30.80
   1  10   0 1290.77   31.50
   1 -10   0 1314.67   30.50
   1  10   0 1312.47   29.60
   1 -10   0 1268.47   30.40
  -1 -10   1  673.03   17.60
   1  10   1  688.93   17.80
   1  10   1  665.73   18.20
   1 -10  -1  687.73   17.10
  -1  10  -1  680.13   17.10
  -1 -10   1  678.23   17.80
   1  10   1  674.73   18.50
   1 -10  -1  680.53   17.60
  -1  10  -1  648.34   18.10
  -1 -10   1  691.83   17.80
  -1  10   1  692.03   18.50
  -1 -10  -1  668.13   17.80
   1  10  -1  666.03   17.20
   1 -10   1  651.43   17.20
   1 -10   1  679.03   17.70
  -1 -10  -1  708.93   16.90
   1 -10   1  655.83   17.70
  -1  10   1  683.73   18.50
  -1  10   1  726.13   17.90
   1  10  -1  708.03   18.40
   1  10   2    1.00    1.00
  -1 -10   2    1.70    0.90
  -1 -10   2    1.30    0.90
   1 -10  -2    2.60    1.10
   1  10   2    1.00    1.30
   1  10   2    0.30    0.70
  -1  10  -2    2.20    1.10
  -1  10  -2   -0.30    0.80
  -1 -10   2    0.50    0.90
   1 -10  -2    2.70    1.00
  -1  10   2    1.20    0.90
   1 -10   2    1.70    0.90
  -1 -10  -2    0.30    1.10
   1 -10   2    1.20    1.00
   1  10  -2    0.00    1.00
  -1  10   2    2.90    1.50
   1  10  -2    2.00    1.00
  -1  10   2    0.80    1.00
   1 -10   2    0.30    0.80
  -1  10  -3   99.49    5.40
   1  10   3   86.39    5.90
   1  10   3  103.29    5.90
   1 -10  -3   92.39    5.10
   1  10   3   87.99    4.50
  -1 -10   3   91.09    5.60
  -1  10  -3   90.99    5.10
  -1 -10   3   91.09    4.80
  -1  10   3   93.29    5.40
   1 -10   3   88.19    5.50
  -1 -10  -3   86.29    4.90
   1 -10   3   88.59    4.70
  -1  10   3   93.49    4.70
  -1  10   3   85.59    6.00
   1  10  -3  104.49    5.40
   1  10  -3   97.09    5.20
  -1  10  -4   61.29    4.60
  -1 -10   4   51.39    4.90
  -1 -10   4   65.89    4.20
   1  10   4   66.09    5.80
   1 -10  -4   57.39    4.50
  -1  10  -4   59.59    4.70
   1  10   4   49.60    3.60
   1 -10   4   62.89    5.20
  -1 -10  -4   57.59    4.50
  -1  10   4   59.69    5.70
  -1  10   4   53.39    3.60
   1  10  -4   60.49    4.70
   1 -10   4   55.89    3.90
  -1 -11   0   68.59    3.50
   1 -11   0   64.09    3.60
   1  11   0   66.69    3.20
  -1  11   0   62.89    4.00
  -1 -11   0   63.59    3.70
   1  11   0   74.89    3.60
  -1  11   0   68.09    3.60
   1  11   0   64.09    3.70
   1 -11   0   67.69    3.60
   1  11   0   57.29    3.90
  -1 -11   1  267.57    9.20
   1 -11  -1  294.17    9.40
   1  11   1  292.87    9.50
  -1 -11   1  304.07    9.60
  -1  11  -1  312.77    9.10
  -1 -11   1  295.57    9.60
   1  11   1  299.67   10.10
   1 -11  -1  284.97    8.90
  -1  11  -1  286.47   10.00
   1  11   1  301.17   10.30
  -1  11   1  306.37   10.20
   1 -11   1  294.67    9.50
  -1  11   1  283.77   10.00
   1  11  -1  282.87    8.90
   1 -11   1  302.57    9.20
   1 -11   1  295.77    9.70
  -1 -11  -1  291.77    8.70
   1  11  -1  290.37   10.00
  -1  11   1  299.97    9.60
  -1 -11  -1  296.87    9.60
  -1 -11   2   34.00    2.90
  -1  11  -2   33.80    3.10
   1 -11  -2   35.50    2.50
   1 -11  -2   33.30    2.90
  -1  11  -2   30.50    2.70
  -1 -11   2   32.20    3.00
   1  11   2   35.80    3.30
  -1 -11   2   32.00    3.10
   1  11   2   30.40    3.40
   1  11   2   34.50    2.90
   1 -11   2   37.10    3.30
  -1  11   2   32.40    2.80
  -1  11   2   34.10    3.50
   1  11  -2   39.30    3.00
   1  11  -2   30.70    3.00
  -1  11   2   31.60    3.20
   1 -11   2   35.60    3.00
  -1 -11  -2   32.90    3.00
  -1 -11   3    5.60    1.50
   1  11   3    6.50    2.30
  -1  11  -3    9.90    2.10
   1 -11  -3   10.10    2.30
  -1  11  -3    9.10    2.20
  -1 -11   3   11.20    2.50
   1  11   3    8.00    2.20
   1  11   3   10.10    1.90
   1 -11   3   10.60    2.10
  -1  11   3   11.00    2.90
   1  11  -3    6.80    1.90
  -1  11   3   10.40    1.90
   1 -11   3   11.70    2.40
   1  11  -3   13.30    2.50
  -1 -11  -3   11.40    2.20
  -1  11   3   10.50    2.30
   1  11   4   10.20    2.80
   1  11   4   12.80    2.20
  -1 -11   4   13.10    3.30
  -1 -11   4   13.50    2.40
  -1  11  -4   10.70    2.50
  -1  11  -4   14.30    2.80
   1 -11  -4   17.30    3.10
   1  11  -4   10.80    2.50
  -1 -11  -4   11.40    2.60
  -1  11   4   16.40    2.40
   1 -11   4   13.70    3.10
  -1  11   4   18.30    3.90
   1 -11   4   11.40    2.30
   1 -12   0  109.09    5.00
  -1 -12   0  108.99    5.20
   1  12   0  102.59    5.50
  -1 -12   0  105.29    4.80
   1 -12   0  122.49    5.20
  -1  12   0  119.09    5.00
  -1  12   0  100.39    5.40
  -1  12  -1   31.80    2.50
   1 -12  -1   37.50    2.80
   1  12   1   37.20    3.00
   1  12   1   35.90    3.40
  -1 -12   1   37.40    3.00
  -1 -12   1   41.70    3.20
   1  12   1   37.30    3.20
   1 -12  -1   34.10    2.90
  -1  12  -1   41.10    3.40
  -1 -12   1   36.30    3.00
  -1  12   1   39.00    3.40
  -1 -12  -1   37.80    2.70
   1  12  -1   36.80    3.30
  -1  12   1   39.80    3.10
   1  12  -1   35.90    2.70
   1 -12   1   40.90    3.20
   1 -12   1   36.70    2.80
   1 -12   1   40.90    3.20
  -1  12   1   35.30    3.10
  -1 -12  -1   29.10    2.70
   1 -12  -2   17.20    2.40
   1  12   2   19.30    2.40
  -1 -12   2   19.60    2.70
  -1  12  -2   20.00    2.70
  -1  12  -2   19.00    2.30
   1  12   2   15.40    2.70
  -1 -12   2   17.40    2.40
  -1 -12   2   19.70    2.50
   1  12   2   18.40    2.80
   1 -12  -2   16.50    2.10
   1 -12   2   19.90    2.50
   1 -12   2   20.20    2.70
   1  12  -2   18.80    2.50
   1  12  -2   22.30    2.60
  -1  12   2   19.90    2.80
  -1  12   2   19.50    2.40
  -1 -12  -2   15.60    2.50
  -1  12   2   16.20    2.70
   1 -12  -3   40.50    3.60
  -1  12  -3   42.40    3.90
  -1  12  -3   39.90    3.70
   1  12   3   42.40    4.20
   1  12   3   50.29    4.80
   1  12   3   50.49    3.70
  -1 -12   3   48.20    3.90
  -1 -12   3   38.50    3.90
   1 -12   3   41.80    4.30
  -1 -12  -3   41.40    3.70
   1 -12   3   43.30    3.70
  -1  12   3   45.50    3.60
  -1  12   3   38.90    4.40
   1  12  -3   49.80    4.00
   1  12  -3   41.20    3.90
  -1  12   3   44.30    4.30
   1 -13   0  362.46   11.30
  -1 -13   0  354.86   11.50
   1 -13   0  364.26   11.20
   1  13   0  346.27   12.10
  -1 -13   0  369.16   11.10
  -1  13   0  343.47   12.00
  -1 -13   1  100.19    5.10
   1  13   1   96.89    5.40
   1 -13  -1  106.99    4.90
  -1 -13   1   98.29    5.20
  -1  13  -1   92.79    5.50
   1 -13  -1  104.49    5.30
   1  13   1   94.89    5.10
  -1  13  -1   91.39    4.60
   1  13   1   96.19    5.70
   1  13  -1   90.59    4.60
   1  13  -1   95.59    5.40
  -1  13   1   90.29    5.10
   1 -13   1  100.09    4.90
  -1 -13  -1   93.89    4.60
   1 -13   1   97.79    5.20
  -1  13   1   92.99    5.40
  -1  13   1   90.79    5.50
  -1 -13  -1   95.39    5.20
  -1  13  -2  165.48    7.80
   1  13   2  175.08    8.50
   1  13   2  168.78    8.20
   1  13   2  171.58    7.40
  -1 -13   2  167.98    7.40
  -1  13  -2  179.88    7.30
  -1 -13   2  174.28    7.80
   1 -13  -2  170.88    7.50
  -1  13   2  189.58    8.40
   1  13  -2  174.48    7.30
   1 -13   2  171.08    7.50
  -1  13   2  163.68    8.20
   1  13  -2  176.78    7.90
  -1  13   2  181.08    7.50
   1 -13   2  177.78    7.90
  -1 -13  -2  165.58    7.50
   1 -13  -3   25.50    3.30
  -1  13  -3   25.00    3.30
  -1 -13   3   20.90    2.90
  -1 -13   3   25.50    3.40
   1  13   3   20.90    3.70
   1  13   3   21.30    2.80
  -1  13  -3   22.10    2.90
   1  13   3   25.70    3.60
  -1  13   3   23.70    2.90
   1  13  -3   17.90    3.00
  -1  13   3   17.80    3.60
  -1 -13  -3   23.00    3.20
   1 -13   3   27.20    3.20
  -1  13   3   28.20    3.70
   1 -13   3   19.90    3.40
   1  13  -3   26.90    3.10
   1 -14   0    0.60    1.00
  -1  14   0    2.00    1.30
  -1 -14   0    1.10    1.20
  -1 -14   0    2.60    1.10
   1  14   0    1.70    1.30
   1 -14   0    2.40    1.30
   1 -14  -1    5.10    1.50
   1  14   1    3.30    1.60
  -1  14  -1    2.90    1.60
   1 -14  -1    4.40    1.50
   1  14   1    6.50    1.80
  -1 -14   1    4.50    1.50
   1  14   1    5.10    2.00
  -1 -14   1    5.40    1.70
   1 -14   1    5.60    1.70
   1  14  -1    4.70    1.80
  -1  14   1    5.10    1.70
   1 -14   1    4.60    1.70
  -1  14   1    5.00    1.90
  -1 -14  -1    4.20    1.50
   1  14   2   39.80    3.70
  -1  14  -2   42.20    4.10
   1 -14  -2   37.60    3.60
   1  14   2   37.10    4.00
  -1  14  -2   41.50    3.40
  -1 -14   2   46.40    4.10
  -1 -14   2   34.70    3.50
   1  14   2   44.00    4.40
   1  14  -2   35.50    3.30
  -1  14   2   36.90    4.00
  -1  14   2   41.30    4.20
  -1 -14  -2   34.80    3.60
  -1  14   2   40.50    3.70
   1 -14   2   40.10    3.90
   1  14  -2   31.80    3.60
   1 -14   2   43.10    3.80
  -1 -14   3   21.80    3.10
  -1  14  -3   15.20    2.80
   1  14   3   21.10    3.60
   1 -14  -3   17.20    3.10
   1  14   3   12.10    2.50
   1  14   3   14.80    3.40
  -1 -14   3   16.40    3.10
  -1  14  -3   13.00    3.00
   1  14  -3   14.80    2.90
   1 -14   3   20.20    3.30
  -1  14   3   15.20    2.70
  -1  14   3   20.50    3.50
   1  14  -3   20.30    3.10
   1 -14   3   14.30    3.20
  -1 -14  -3   13.70    2.90
  -1  14   3   16.60    3.60
   1 -15   0   24.00    2.80
  -1 -15   0   25.60    2.80
  -1 -15   0   17.20    2.70
   1 -15   0   26.70    3.00
   1  15   0   20.50    3.10
  -1  15   0   26.80    3.40
  -1 -15   1    7.60    1.90
  -1 -15   1    8.80    2.10
  -1  15  -1   10.50    2.40
   1 -15  -1    9.30    2.00
   1  15   1    8.80    2.40
   1 -15  -1    5.70    1.90
   1  15  -1    9.10    2.20
  -1 -15  -1   13.00    2.40
   1 -15   1    8.70    2.20
  -1  15   1    9.40    2.40
   1  15   2    7.60    2.50
  -1  15  -2   10.70    3.40
  -1 -15   2    2.00    1.80
   1  15   2    8.30    2.50
  -1  15  -2   12.30    2.70
   1  15   2    6.90    2.10
   1 -15  -2   11.30    2.50
  -1 -15  -2    7.70    2.20
   1 -15   2    9.00    2.40
  -1  15   2   12.40    2.40
   1  15  -2   11.90    2.40
   1  15  -2   14.00    3.00
  -1  15   2   14.00    3.00
  -1  15   2   10.60    2.80
  -1 -16   0   40.50    3.90
   1  16   0   41.40    4.30
   1 -16   0   42.10    3.80
  -1  16   0   43.70    4.40
   1 -16   0   41.90    3.80
  -1  16  -1   73.79    5.50
  -1 -16   1   74.49    5.20
   1  16   1   71.59    5.60
  -1 -16   1   70.49    4.90
   1 -16  -1   72.69    5.00
   1 -16   1   74.99    5.20
  -1 -16  -1   79.79    5.30
  -1  16   1   72.89    5.60
   1  16  -1   95.29    6.20
  -1  16  -2    4.30    2.00
  -1 -16   2    2.00    1.90
   1  16   2    2.50    1.90
   1  16   2    0.30    1.70
   1  16   2    2.40    1.80
   1 -16  -2    4.30    2.10
   1  16  -2    5.00    2.10
  -1  16   2    3.50    2.10
  -1  16   2    6.20    2.40
  -1 -16  -2    4.70    2.30
   1 -16   2    2.80    2.00
  -1 -17   0   28.00    3.70
   1 -17   0   33.70    3.60
  -1  17   0   26.10    3.80
   1 -17   0   33.70    3.80
   1  17   0   26.30    3.60
   1 -17  -1   11.40    2.60
  -1 -17   1   19.20    3.10
   1  17   1   12.00    2.80
  -1  17  -1   15.30    3.30
   1  17  -1    9.10    2.50
   1 -17   1   12.80    2.90
  -1 -17  -1   10.20    2.60
  -1  17   1    9.30    2.60
  -1 -18   0    6.50    2.20
   2   0   0  119.89    2.90
  -2   0   0  110.89    3.00
   2   0   0  115.59    3.00
   2   0   0  122.59    3.00
  -2   0   0  118.39    2.90
  -2   0   0  116.49    2.90
   2   0   0  111.89    2.80
  -2   0   1 9417.46  196.18
   2   0   1 9552.04  197.58
   2   0  -1 9046.79  198.68
  -2   0   1 9230.08  199.28
  -2   0   1 8424.36  195.98
   2   0   1 8796.92  198.08
   2   0   1 8867.91  194.28
  -2   0  -1 9999.00  199.18
  -2   0   1 8769.62  198.28
   2   0   1 8613.84  196.88
  -2   0   1 9341.46  200.58
  -2   0   1 8997.60  196.28
   2   0   1 9369.16  194.38
   2   0   1 9123.69  196.98
   2   0   2 2487.85   54.89
   2   0   2 2477.85   54.19
   2   0   2 2439.86   54.79
  -2   0   2 2520.25   53.89
   2   0   2 2383.16   54.69
  -2   0   2 2400.96   52.89
  -2   0   2 2491.75   54.89
  -2   0   2 2503.15   54.69
  -2   0   2 2499.35   52.99
   2   0   2 2495.15   54.19
  -2   0   2 2429.66   54.59
   2   0  -2 2506.75   54.19
   2   0   3  407.06   12.30
   2   0   3  431.16   12.40
  -2   0   3  433.16   12.30
   2   0  -3  439.86   11.00
  -2   0   3  421.46   12.30
  -2   0   3  440.46   12.60
   2   0   3  417.56   11.90
   2   0   3  433.66   11.90
  -2   0   3  422.46    9.90
   2   0  -3  439.26   11.70
   2   0   3  417.06   12.40
  -2   0   3  423.26   10.00
  -2   0  -4   45.10    3.10
   2   0  -4   46.90    3.10
  -2   0   4   48.20    2.00
   2   0   4   42.80    3.30
  -2   0   4   49.10    3.80
   2   0   4   45.30    3.70
  -2   0  -4   42.80    3.00
   2   0   4   45.00    3.40
   2   0  -4   47.40    3.30
  -2   0   5    6.30    1.00
   2   0  -5    5.40    1.70
  -2   0   5    8.20    2.50
   2  -1   0  634.84   14.50
   2   1   0  673.03   14.60
   2  -1   0  679.63   14.60
  -2   1   0  662.03   14.70
  -2   1   0  635.84   14.50
   2  -1   0  674.33   14.70
  -2  -1   0  650.53   14.60
  -2   1   0  636.94   14.40
   2   1   0  646.64   14.60
   2   1   0  681.93   14.70
  -2  -1   0  678.73   14.30
  -2  -1   0  667.43   14.60
  -2   1   0  669.93   14.50
   2   1   1 2420.26   52.09
   2  -1  -1 2456.15   51.69
   2   1   1 2352.46   51.59
  -2   1  -1 2463.85   52.59
   2   1   1 2425.66   51.49
  -2  -1   1 2376.96   51.79
  -2  -1   1 2327.67   51.99
   2   1   1 2411.76   51.49
  -2  -1   1 2424.76   51.59
   2  -1  -1 2428.36   51.79
  -2  -1   1 2397.96   52.29
   2   1   1 2327.37   52.39
   2   1   1 2450.95   52.39
  -2   1   1 2465.15   52.39
   2  -1   1 2352.86   51.29
   2  -1   1 2438.26   52.39
   2   1  -1 2303.37   51.99
  -2   1   1 2331.17   51.49
  -2   1   1 2366.06   51.89
   2   1  -1 2474.75   51.79
   2  -1   1 2349.46   52.39
   2  -1   1 2365.96   51.89
   2  -1   1 2465.55   51.89
   2  -1   1 2398.36   51.29
  -2  -1  -1 2442.16   52.39
  -2   1   1 2335.97   52.59
  -2   1   1 2500.95   52.39
   2   1   2    4.40    1.00
   2  -1  -2    8.20    0.90
  -2  -1   2    5.70    0.60
   2   1   2    5.10    1.00
  -2  -1   2    4.50    1.00
   2   1   2    4.20    1.00
   2  -1  -2    6.90    1.00
  -2  -1   2    5.80    1.00
  -2  -1   2    5.40    0.60
  -2  -1   2    5.80    1.10
  -2   1  -2    5.40    0.80
   2   1   2    4.30    0.90
   2   1   2    4.60    0.90
   2  -1   2    4.50    0.90
  -2   1   2    3.60    0.90
  -2   1   2    4.90    0.60
   2  -1   2    4.80    1.10
   2   1  -2    7.00    0.80
   2  -1   2    4.40    0.90
  -2   1   2    5.20    0.80
  -2   1   2    7.30    1.30
   2  -1   2    4.80    1.10
  -2   1   2    4.70    0.50
   2   1  -2    8.50    1.10
  -2  -1   3   33.00    2.70
   2  -1  -3   43.80    2.60
   2   1   3   35.60    2.60
  -2  -1   3   40.10    1.60
  -2  -1   3   40.60    1.70
  -2   1  -3   39.60    2.50
   2   1   3   39.20    2.90
  -2  -1   3   36.20    2.80
  -2  -1   3   36.40    2.60
   2   1   3   44.40    3.10
   2  -1  -3   44.80    2.60
   2   1   3   38.90    2.80
  -2   1  -3   38.40    2.30
   2   1   3   41.10    2.60
  -2   1   3   36.80    2.40
  -2   1   3   38.80    1.60
  -2   1   3   38.80    2.90
   2   1  -3   41.10    2.60
  -2   1   3   36.40    2.80
   2  -1   3   39.00    3.00
   2   1  -3   43.10    2.30
   2  -1   3   40.10    2.80
   2  -1   3   41.10    2.60
  -2   1   3   38.00    1.60
   2   1   4    2.40    1.40
   2   1   4    2.50    1.20
   2  -1  -4    3.50    1.20
  -2   1  -4    3.30    1.20
   2   1   4    1.50    1.30
  -2  -1   4    7.20    1.90
   2  -1  -4    2.40    1.10
  -2  -1   4    3.10    0.60
  -2  -1   4    5.20    1.80
   2  -1   4    5.30    1.60
   2   1  -4    3.90    1.30
  -2   1   4    3.80    1.60
  -2   1   4    5.00    0.80
  -2   1   4    3.90    1.40
   2  -1   4    1.80    1.20
  -2  -1  -4    3.70    1.30
  -2  -1  -4    4.20    1.40
  -2  -1  -4    2.60    1.10
   2  -1   4    4.30    0.60
  -2  -1   5   41.50    2.10
   2  -1  -5   42.50    3.40
  -2   1  -5   34.40    3.70
  -2  -1   5   42.20    4.20
  -2   1   5   43.20    4.30
  -2   1   5   42.70    2.00
   2   1  -5   38.60    3.40
  -2  -2   0  467.45   10.50
   2   2   0  443.16   10.40
  -2   2   0  459.45   10.40
  -2  -2   0  459.55   10.20
   2  -2   0  466.15   10.00
   2   2   0  454.05   10.50
   2  -2   0  464.15   10.40
  -2   2   0  458.35   10.50
   2   2   0  449.36   10.50
   2  -2   0  441.36   10.20
   2  -2   0  445.76   10.40
  -2  -2   0  448.16   10.10
  -2  -2   0  444.66   10.30
  -2  -2   1  196.98    5.10
   2   2   1  200.78    5.90
  -2   2  -1  199.68    5.50
   2   2   1  193.98    4.80
  -2  -2   1  205.48    5.60
  -2   2  -1  199.88    5.10
  -2  -2   1  195.28    4.90
   2   2   1  198.18    4.90
  -2  -2   1  197.68    5.20
   2  -2  -1  200.08    4.80
   2  -2  -1  199.58    5.20
   2   2   1  201.88    5.30
  -2   2   1  199.08    5.70
  -2  -2  -1  209.98    5.30
   2   2  -1  209.18    5.60
  -2  -2  -1  197.58    4.70
   2  -2   1  199.78    5.00
  -2   2   1  204.08    5.90
   2  -2   1  200.18    4.80
  -2   2   1  200.78    5.10
   2  -2   1  193.28    5.70
  -2   2   1  207.58    5.00
   2  -2   1  193.58    5.40
   2   2  -1  204.68    5.10
   2  -2   1  191.28    5.00
  -2   2   1  201.68    5.10
   2   2   2    1.00    0.20
   2  -2  -2    0.30    0.40
  -2  -2   2    0.30    0.30
  -2  -2   2    1.50    0.50
   2  -2  -2   -0.20    0.40
   2   2   2    1.40    0.80
  -2  -2   2    0.70    0.30
  -2  -2   2    2.90    0.80
   2   2   2    1.40    0.60
   2   2   2    0.70    0.50
   2   2   2    0.50    0.60
  -2   2  -2    0.40    0.40
  -2  -2   2    0.00    0.50
  -2   2  -2    0.70    0.50
   2   2   2    0.80    0.20
   2  -2   2    1.40    0.30
   2  -2   2    2.00    0.60
   2  -2   2    0.90    0.30
   2   2  -2    0.80    0.40
  -2   2   2    0.40    0.30
   2  -2   2    0.50    0.50
   2  -2   2    0.40    0.50
  -2  -2  -2    1.30    0.50
  -2   2   2    1.50    0.60
  -2   2   2    0.80    0.30
  -2   2   2    1.10    0.70
  -2   2   2    1.50    0.80
   2   2  -2    0.50    0.60
   2   2   3    8.80    1.70
  -2  -2   3   10.00    1.80
   2  -2  -3    8.40    1.30
   2   2   3    7.90    1.70
   2   2   3    8.80    1.50
  -2  -2   3    8.50    1.40
  -2  -2   3   11.40    1.80
   2  -2  -3   10.90    1.40
  -2   2  -3   11.30    1.30
  -2   2  -3    7.70    1.30
  -2  -2   3   10.70    0.90
   2   2  -3   11.30    1.60
  -2  -2  -3    9.00    1.30
  -2   2   3   12.40    2.10
   2  -2   3    9.70    1.70
   2  -2   3   10.60    0.80
  -2  -2  -3    9.60    1.20
   2  -2   3    8.70    0.80
  -2   2   3    9.50    1.90
   2  -2   3   10.80    1.80
  -2   2   3    9.10    1.40
  -2   2   3    9.00    0.90
   2   2  -3   10.50    1.20
  -2   2   3   10.70    0.80
   2  -2   3    8.60    1.40
  -2  -2   4    7.00    1.90
   2   2   4    3.70    1.50
   2   2   4    2.20    1.30
  -2   2  -4    3.20    1.20
  -2  -2   4    5.70    1.80
  -2  -2   4    4.00    0.80
   2  -2  -4    4.40    1.30
  -2   2   4    3.50    0.70
   2  -2   4    4.00    0.70
   2   2  -4    3.70    1.40
  -2  -2  -4    3.00    1.10
  -2  -2  -4    3.30    1.10
   2  -2   4    3.40    1.40
   2  -2   4    5.10    1.70
  -2   2   4    1.90    1.50
  -2   2   4    0.60    1.20
   2  -2  -5    6.40    1.80
  -2  -2   5    7.30    1.20
  -2   2  -5    9.40    2.20
  -2   2   5   10.10    1.10
   2   2  -5    9.40    2.10
   2  -2   5    8.20    0.90
  -2   2   5    4.00    2.00
   2   2  -5    7.50    2.10
  -2   3   0 1459.25   31.30
  -2  -3   0 1462.75   31.30
   2  -3   0 1480.95   30.80
   2  -3   0 1385.76   31.20
  -2   3   0 1454.45   31.20
  -2   3   0 1413.56   31.20
   2   3   0 1417.96   31.00
   2  -3   0 1432.06   30.90
   2   3   0 1411.26   31.30
  -2  -3   0 1418.36   30.80
   2   3   0 1425.56   31.10
  -2  -3   0 1380.76   31.10
   2  -3   0 1346.27   31.10
   2   3   0 1417.76   31.20
   2   3   1  539.15   12.40
  -2   3  -1  540.15   12.90
   2   3   1  529.55   12.30
  -2  -3   1  542.55   13.00
   2   3   1  528.25   12.30
  -2  -3   1  554.24   13.00
   2   3   1  556.64   13.50
   2   3   1  537.55   13.20
   2  -3  -1  547.45   11.90
  -2   3  -1  555.74   12.40
   2  -3  -1  518.35   12.50
  -2  -3   1  538.45   11.80
  -2  -3   1  538.15   12.50
  -2   3   1  533.85   12.40
   2  -3   1  532.35   12.40
   2  -3   1  531.35   12.50
  -2   3   1  548.85   13.10
   2  -3   1  551.14   13.30
   2   3  -1  529.85   12.90
  -2   3   1  552.14   12.60
   2   3  -1  532.95   12.60
   2  -3   1  521.35   12.90
  -2   3   1  547.05   12.50
  -2  -3  -1  544.75   11.90
   2  -3   1  520.15   12.10
  -2  -3  -1  533.45   12.70
  -2   3   1  550.74   13.50
  -2  -3   2  253.17    7.60
  -2  -3   2  255.07    7.80
  -2  -3   2  248.78    6.60
  -2  -3   2  247.28    6.60
   2  -3  -2  257.07    7.00
   2   3   2  247.28    7.00
   2  -3  -2  258.17    6.50
  -2   3  -2  251.27    7.40
  -2   3  -2  255.47    6.60
   2   3   2  241.28    8.00
   2   3   2  246.58    6.10
  -2  -3   2  248.98    6.50
   2   3   2  246.08    6.10
   2   3   2  243.18    7.70
  -2   3   2  247.98    6.30
  -2   3   2  241.58    7.70
   2  -3   2  242.28    6.30
  -2  -3  -2  265.17    6.50
   2  -3   2  250.47    6.80
   2   3  -2  253.17    7.50
  -2   3   2  252.27    6.40
   2   3  -2  262.27    6.90
   2  -3   2  249.78    7.50
  -2   3   2  243.48    8.10
  -2   3   2  258.07    7.10
   2  -3   2  256.77    8.00
  -2  -3  -2  257.47    7.10
   2  -3   2  251.27    6.40
  -2   3  -3   27.20    2.20
  -2   3  -3   30.40    1.90
   2   3   3   25.00    2.10
   2   3   3   24.50    2.60
   2   3   3   24.70    1.10
  -2  -3   3   24.60    2.40
   2  -3  -3   25.90    1.80
  -2  -3   3   24.50    2.40
   2  -3  -3   29.00    2.10
   2   3   3   22.70    2.40
  -2  -3   3   25.10    1.50
   2   3   3   25.90    1.20
  -2  -3  -3   28.20    2.10
   2  -3   3   19.80    2.10
   2  -3   3   27.10    2.10
  -2   3   3   26.80    2.10
   2  -3   3   27.20    1.50
   2   3  -3   27.20    2.00
   2  -3   3   25.30    2.70
   2   3  -3   26.80    2.30
  -2  -3  -3   28.00    1.80
  -2   3   3   26.60    1.40
  -2   3   3   28.10    2.80
  -2   3   3   18.50    2.30
   2  -3  -4   29.50    2.50
  -2  -3   4   34.60    2.00
  -2  -3   4   32.40    3.20
   2   3   4   36.80    3.50
  -2   3  -4   32.50    2.90
  -2  -3   4   32.60    3.30
  -2   3  -4   30.80    3.00
   2   3   4   33.50    1.50
   2   3   4   37.90    3.70
  -2  -3  -4   36.00    2.80
   2  -3   4   33.00    1.80
  -2   3   4   32.90    1.80
   2   3  -4   30.80    3.00
   2  -3   4   33.60    3.20
  -2   3   4   28.00    3.30
  -2   3   4   41.10    3.60
   2  -3   4   28.90    3.30
  -2  -3   5   43.20    4.30
  -2  -3   5   42.10    2.40
   2  -3  -5   41.50    3.70
  -2   3  -5   44.90    4.00
   2  -3   5   41.70    4.20
  -2  -3  -5   41.40    5.30
   2   3  -5   38.30    3.80
  -2   3   5   40.90    2.20
   2  -3   5   40.40    2.10
   2   4   0    8.30    0.80
   2  -4   0    8.70    0.80
  -2  -4   0    9.00    0.70
   2   4   0    9.60    1.00
  -2  -4   0    7.60    0.90
   2   4   0   11.00    1.00
  -2   4   0    8.00    0.80
   2   4   0    8.10    0.80
   2  -4   0    9.00    0.90
   2  -4   0    8.40    0.70
  -2  -4   0    8.00    0.80
  -2   4   0    8.60    0.90
   2  -4   0    8.70    0.90
  -2   4   0   10.60    0.90
   2   4   1  156.08    4.50
  -2  -4   1  165.68    4.80
   2   4   1  168.68    4.60
  -2   4  -1  159.18    5.00
   2  -4  -1  155.28    4.60
  -2  -4   1  164.08    5.00
   2  -4  -1  150.98    4.70
  -2  -4   1  161.88    5.00
   2   4   1  169.48    5.30
  -2   4  -1  162.48    4.30
   2   4   1  162.18    5.40
   2   4   1  166.98    4.40
  -2   4   1  171.78    5.50
  -2   4   1  165.98    4.70
   2  -4   1  163.38    4.80
  -2  -4  -1  165.58    4.90
   2  -4   1  161.38    5.20
  -2   4   1  168.98    4.90
  -2   4   1  165.68    5.10
   2   4  -1  156.68    4.80
   2  -4   1  169.08    5.10
   2  -4   1  162.58    4.30
   2   4  -1  156.38    5.00
  -2  -4  -1  162.98    4.10
   2   4   2  242.88    7.80
  -2  -4   2  240.88    7.40
   2   4   2  247.28    6.70
  -2  -4   2  246.48    7.70
  -2  -4   2  245.58    6.70
   2  -4  -2  250.97    6.10
   2   4   2  239.18    6.30
  -2  -4   2  237.38    5.90
   2   4   2  225.58    6.10
   2  -4  -2  236.68    6.70
  -2   4  -2  249.08    6.40
  -2  -4   2  231.28    6.60
  -2   4  -2  247.28    7.30
  -2  -4  -2  245.48    7.10
  -2   4   2  249.28    8.20
  -2   4   2  243.28    7.10
   2  -4   2  238.68    6.50
   2  -4   2  244.28    6.50
   2   4  -2  254.07    7.00
   2   4  -2  251.67    7.50
   2  -4   2  231.68    7.40
  -2  -4  -2  243.48    6.20
  -2   4   2  239.58    6.50
  -2   4   2  233.18    6.40
   2  -4   2  233.18    6.60
  -2   4   2  234.18    7.70
  -2  -4   3  154.28    6.50
  -2  -4   3  162.68    5.10
   2   4   3  157.88    7.00
   2   4   3  160.78    4.60
  -2   4  -3  157.88    6.00
   2   4   3  156.08    6.50
   2   4   3  161.38    5.70
  -2  -4   3  157.48    6.30
   2  -4  -3  164.68    5.60
   2  -4   3  161.28    6.90
   2  -4   3  169.48    5.80
  -2  -4  -3  155.88    5.00
   2   4  -3  164.58    5.70
  -2   4   3  159.08    7.00
   2  -4   3  163.38    5.00
  -2   4   3  160.88    4.80
   2   4  -3  160.58    6.30
   2  -4   3  149.88    6.30
  -2   4   3  158.68    5.90
  -2  -4  -3  165.08    5.90
  -2   4   3  165.28    6.70
  -2  -4   4   97.39    5.50
   2   4   4   99.99    5.60
  -2   4  -4  100.09    5.40
   2   4   4   99.29    6.10
  -2  -4   4  104.39    5.90
   2   4   4  101.49    3.40
  -2   4  -4   92.89    4.90
   2  -4  -4   97.09    4.60
  -2  -4   4  102.09    3.90
   2  -4   4  110.69    5.70
   2  -4   4   98.89    3.70
   2   4  -4   90.69    5.10
  -2   4   4  103.89    3.70
  -2   4   4  107.69    5.90
  -2  -4  -4  100.29    4.90
  -2   4   4  108.89    6.40
  -2  -4   5   55.09    5.00
   2  -4  -5   50.99    4.20
   2   4   5   53.09    2.20
  -2   4  -5   59.39    4.60
  -2  -4   5   56.89    3.00
  -2   4   5   56.59    7.30
  -2  -4  -5   55.59    4.40
   2   4  -5   51.49    4.30
   2  -4   5   54.19    4.80
   2  -4   5   54.59    2.70
  -2   4   5   54.69    2.70
  -2   5   0   50.69    2.20
  -2   5   0   43.50    2.10
   2  -5   0   47.40    1.90
  -2  -5   0   47.80    2.20
   2  -5   0   48.70    1.90
  -2  -5   0   45.00    1.90
   2   5   0   48.10    2.00
   2  -5   0   50.59    2.20
   2  -5   0   50.09    2.20
   2   5   0   48.50    2.20
  -2  -5   0   51.09    2.20
   2   5   0   47.90    2.00
   2   5   0   45.80    2.30
  -2   5   0   45.00    2.30
  -2   5  -1  350.76    9.60
   2   5   1  346.87    9.90
   2   5   1  368.26    9.80
  -2   5  -1  360.36    8.60
   2  -5  -1  368.56    9.20
   2  -5  -1  360.86    9.00
  -2  -5   1  337.97    9.30
  -2  -5   1  352.96    9.20
  -2  -5   1  350.46    9.40
   2   5   1  344.77    9.00
   2   5   1  355.06    8.50
   2  -5   1  353.06    9.50
  -2   5   1  352.96    9.10
   2  -5   1  350.06    9.60
  -2  -5  -1  347.47    9.30
   2   5  -1  350.16    9.30
   2   5  -1  370.26    9.10
  -2   5   1  349.37    9.90
   2   5  -1  363.86    9.40
  -2   5   1  354.46    9.40
   2  -5   1  343.27    9.10
  -2  -5  -1  357.36    8.40
   2  -5   1  360.76    8.60
   2   5   2  137.29    4.30
   2   5   2  136.09    4.20
  -2   5  -2  145.59    5.20
  -2  -5   2  143.99    5.20
   2   5   2  137.49    4.30
   2  -5  -2  135.49    3.60
   2   5   2  126.89    5.70
   2  -5  -2  144.89    4.60
  -2  -5   2  144.29    4.70
   2  -5  -2  141.09    5.00
  -2   5  -2  146.99    4.10
  -2  -5   2  127.09    5.20
   2   5   2  135.09    5.40
   2  -5   2  143.89    5.70
   2  -5   2  135.89    4.40
  -2   5   2  139.59    5.00
  -2  -5  -2  133.59    4.80
   2  -5   2  134.09    4.50
  -2  -5  -2  140.89    4.10
  -2   5   2  136.99    4.50
   2   5  -2  140.69    4.80
   2   5  -2  136.99    5.20
   2  -5   2  137.39    5.30
  -2   5   2  140.39    5.90
  -2   5   2  137.09    4.40
   2   5   3    4.40    1.50
  -2  -5   3    5.00    1.60
   2   5   3    3.50    1.30
  -2   5  -3    4.60    1.30
   2   5   3    3.20    0.80
   2  -5  -3    3.80    1.00
  -2  -5   3    5.20    1.00
   2  -5  -3    5.10    1.40
  -2  -5   3    4.90    1.40
  -2   5   3    4.70    0.90
   2   5  -3    4.90    1.20
  -2   5   3    2.10    1.20
  -2  -5  -3    4.40    1.20
   2   5  -3    3.60    1.20
   2  -5   3    2.60    0.80
  -2  -5  -3    4.50    0.90
  -2   5   3    4.60    1.70
   2  -5   3    1.80    1.20
  -2   5   3    2.90    1.10
   2  -5   3    4.80    1.60
  -2   5  -4   13.00    2.10
   2  -5  -4   14.50    1.90
   2   5   4    8.60    2.50
   2  -5  -4   13.40    2.20
  -2  -5   4   12.00    1.50
   2   5   4   13.00    1.30
  -2   5  -4   12.00    2.30
  -2  -5   4    9.40    2.10
  -2  -5   4   11.60    2.40
   2   5   4   12.80    2.60
  -2   5   4   12.60    1.40
  -2  -5  -4   12.90    2.20
   2  -5   4   10.40    1.40
  -2   5   4   12.40    2.80
   2   5  -4   15.80    2.40
   2  -5   4   13.40    2.50
  -2  -5   5   15.40    3.20
   2   5   5   10.70    3.10
  -2  -5   5   15.40    1.80
   2   5   5   14.80    1.50
  -2   5  -5   14.80    2.80
   2  -5  -5   16.20    2.80
   2   5  -5    8.80    2.40
  -2   5   5   22.20    3.80
  -2  -5  -5   19.90    3.10
   2  -5   5   16.60    1.80
   2  -5   5   12.70    3.00
  -2  -5  -5   18.50    2.90
  -2   5   5   17.50    1.70
  -2   6   0    0.80    0.50
  -2  -6   0    3.00    0.70
   2  -6   0    3.00    0.80
   2  -6   0    2.40    0.70
  -2  -6   0    2.30    0.70
   2   6   0    2.00    0.60
   2   6   0    2.10    0.60
  -2   6   0    1.80    0.70
   2  -6   0    2.00    0.60
   2  -6   0    1.20    0.50
  -2   6   0    2.20    0.60
  -2  -6   0    1.90    0.60
   2   6   0    1.90    0.60
   2   6   0    2.30    0.70
  -2   6  -1  127.59    4.10
  -2  -6   1  115.79    4.30
  -2  -6   1  118.09    4.20
   2   6   1  116.99    4.70
   2   6   1  119.59    4.70
   2   6   1  115.79    4.10
  -2   6  -1  119.89    3.60
  -2   6  -1  120.89    4.50
   2  -6  -1  118.29    4.10
  -2  -6   1  115.29    4.30
   2   6   1  116.59    3.40
   2  -6  -1  121.19    4.10
  -2   6   1  116.49    4.30
   2   6  -1  118.19    4.20
  -2   6   1  110.89    4.70
   2   6  -1  117.89    4.30
  -2   6   1  118.79    4.10
  -2  -6  -1  121.89    3.50
   2  -6   1  117.89    4.40
   2  -6   1  119.29    3.70
   2  -6   1  113.39    4.10
   2   6  -1  117.89    4.10
   2  -6   1  118.69    4.40
  -2  -6  -1  125.99    4.40
  -2   6  -2   86.69    2.90
   2   6   2   77.59    3.20
   2   6   2   75.99    4.00
  -2  -6   2   78.69    3.70
   2  -6  -2   78.89    3.60
   2  -6  -2   86.69    3.40
  -2   6  -2   74.09    3.70
  -2  -6   2   78.09    3.90
   2   6   2   77.39    2.80
  -2  -6   2   75.09    3.40
   2   6   2   82.89    4.50
  -2   6   2   76.29    3.60
  -2  -6  -2   79.79    2.80
  -2  -6  -2   74.39    3.60
  -2   6   2   77.59    3.20
   2  -6   2   82.49    3.20
   2   6  -2   78.49    3.80
  -2   6   2   80.39    4.40
   2  -6   2   78.09    4.10
   2  -6   2   84.89    4.00
   2  -6   2   77.09    3.30
   2   6  -2   75.39    3.50
   2  -6  -3    6.50    1.50
  -2  -6   3    7.50    1.70
   2  -6  -3    7.70    1.40
   2   6   3    8.70    2.10
   2   6   3    9.70    2.00
  -2  -6   3    8.80    1.80
  -2  -6   3    8.10    1.30
   2   6   3    7.90    1.20
  -2   6  -3   10.90    1.70
  -2   6   3    8.60    1.60
   2   6  -3    6.40    1.40
  -2   6   3    9.80    2.20
  -2   6   3    7.10    1.20
   2  -6   3    7.20    1.80
   2  -6   3    8.50    1.40
   2  -6   3    8.00    1.90
  -2  -6  -3    7.80    1.60
   2   6  -3    5.40    1.40
   2   6   4    5.30    1.10
  -2   6  -4    2.80    1.40
   2  -6  -4    4.50    1.40
   2  -6  -4    4.30    1.60
  -2  -6   4    9.00    1.50
   2   6   4    5.80    2.10
  -2  -6   4    9.20    2.50
  -2   6  -4    5.30    1.70
  -2  -6   4    7.10    2.00
   2   6   4    6.90    2.00
   2   6  -4    6.60    1.90
   2  -6   4    4.70    1.10
  -2  -6  -4    6.70    1.70
  -2   6   4    4.80    1.10
  -2   6   4    5.80    2.20
   2  -6   4    6.00    2.00
  -2   7   0  550.14   13.80
  -2   7   0  537.65   13.80
   2  -7   0  556.04   13.80
  -2  -7   0  542.05   13.70
   2   7   0  554.74   13.60
   2   7   0  531.65   14.20
   2  -7   0  568.54   13.50
   2   7   0  562.84   13.30
   2  -7   0  546.75   13.80
  -2  -7   0  555.24   13.40
  -2  -7   0  587.14   14.10
   2  -7   0  543.95   13.10
  -2   7   0  535.65   14.20
   2   7   0  538.05   13.80
   2  -7  -1  122.69    4.40
  -2  -7   1  130.29    4.70
  -2   7  -1  114.99    4.80
   2   7   1  132.09    5.20
  -2   7  -1  121.19    3.90
   2  -7  -1  124.69    4.40
  -2  -7   1  127.69    4.70
  -2   7  -1  119.89    4.30
   2  -7  -1  125.59    4.40
   2   7   1  129.59    4.60
   2   7   1  134.69    5.20
   2   7   1  129.89    3.70
  -2  -7   1  126.09    4.70
   2   7  -1  122.29    4.80
   2  -7   1  129.79    4.80
  -2   7   1  126.29    4.60
   2   7  -1  121.89    4.50
   2  -7   1  124.79    4.60
   2  -7   1  128.59    4.80
  -2   7   1  135.69    4.90
   2   7  -1  130.99    4.60
  -2  -7  -1  127.19    4.70
  -2   7   1  130.49    5.20
   2  -7   1  124.09    4.10
  -2  -7  -1  130.09    3.90
   2   7   2   83.79    4.70
   2   7   2   83.79    4.40
  -2  -7   2   81.39    3.90
  -2  -7   2   78.49    4.10
   2   7   2   80.59    3.50
  -2  -7   2   91.29    3.90
   2  -7  -2   83.69    3.90
  -2   7  -2   83.79    4.10
   2  -7  -2   86.69    3.60
   2  -7   2   88.39    4.30
  -2   7   2   79.79    4.60
   2  -7   2   82.89    3.40
  -2   7   2   86.79    4.10
   2  -7   2   85.69    3.80
   2   7  -2   85.19    3.90
  -2  -7  -2   88.49    3.10
   2   7  -2   80.79    4.00
  -2   7   2   78.99    3.50
   2  -7   2   87.29    4.40
  -2  -7  -2   89.99    4.10
   2   7   3   49.00    3.70
  -2  -7   3   45.70    3.30
  -2   7  -3   42.50    3.30
   2  -7  -3   48.60    2.90
   2   7   3   37.30    3.70
   2  -7  -3   48.00    3.20
   2   7   3   47.10    2.70
  -2  -7   3   45.30    2.80
  -2  -7   3   48.90    3.70
  -2   7  -3   48.60    3.40
   2  -7   3   50.29    3.90
  -2   7   3   46.60    4.10
   2  -7   3   48.40    2.90
   2   7  -3   50.19    3.20
  -2   7   3   46.50    2.70
  -2  -7  -3   45.80    3.20
   2   7  -3   54.09    3.70
   2  -7   3   46.70    3.60
  -2   7   3   45.60    3.30
   2   7   4   37.00    3.80
   2   7   4   31.50    2.30
  -2  -7   4   29.10    2.50
  -2   7  -4   31.90    3.30
  -2   7  -4   33.10    3.30
  -2  -7   4   38.90    3.90
   2  -7  -4   25.70    2.90
   2   7   4   27.80    3.80
  -2  -7  -4   30.70    3.10
  -2   7   4   35.70    4.20
  -2   7   4   35.90    2.50
   2   7  -4   34.60    3.40
   2  -7   4   32.10    2.60
   2  -7   4   27.10    3.30
   2   8   0  201.18    6.20
  -2   8   0  197.38    6.80
   2  -8   0  196.18    6.40
  -2  -8   0  194.48    6.30
   2  -8   0  192.38    6.30
  -2   8   0  192.48    6.30
  -2   8   0  201.78    6.50
   2   8   0  206.48    5.90
   2  -8   0  205.18    6.20
   2   8   0  212.98    7.00
  -2  -8   0  202.78    6.00
   2   8   0  200.78    6.50
  -2  -8   0  191.58    6.50
  -2   8   0  208.78    5.60
   2  -8  -1  212.08    6.80
   2   8   1  220.48    6.90
   2   8   1  217.88    7.60
  -2  -8   1  218.68    7.00
   2   8   1  213.18    7.50
  -2  -8   1  219.78    7.00
  -2  -8   1  209.08    6.90
   2   8   1  216.68    5.70
   2  -8  -1  219.08    6.60
  -2   8  -1  212.58    7.30
  -2   8  -1  219.08    6.10
   2  -8   1  213.98    7.00
   2  -8   1  226.68    7.00
   2  -8   1  199.28    7.00
  -2   8   1  218.88    7.30
  -2   8   1  227.18    7.00
   2   8  -1  209.88    7.20
  -2  -8  -1  223.58    6.10
   2  -8   1  207.58    6.40
  -2   8   1  218.88    7.60
   2   8  -1  212.08    6.80
  -2  -8  -1  218.08    7.10
   2   8   2  175.18    6.10
  -2  -8   2  172.58    6.50
  -2   8  -2  185.58    6.90
   2   8   2  172.38    7.40
  -2  -8   2  175.88    6.30
   2  -8  -2  178.68    6.40
   2  -8  -2  180.28    6.00
  -2  -8   2  187.68    7.00
   2   8   2  191.48    7.30
  -2   8   2  173.78    7.50
  -2   8   2  180.38    6.20
  -2  -8  -2  184.28    5.40
   2  -8   2  182.68    7.20
   2  -8   2  184.78    7.00
   2   8  -2  188.18    6.80
  -2   8   2  182.98    6.80
   2   8  -2  184.88    6.60
   2  -8   2  180.38    6.30
  -2  -8  -2  173.98    6.50
   2  -8   2  186.78    5.90
  -2  -8   3   21.90    2.20
   2  -8  -3   29.80    2.70
  -2   8  -3   23.90    2.70
  -2   8  -3   26.80    2.80
   2  -8  -3   29.80    2.30
   2   8   3   25.70    3.00
   2   8   3   26.50    3.10
   2   8   3   21.60    2.00
  -2  -8   3   24.80    2.60
  -2  -8   3   19.90    2.60
  -2   8   3   24.70    3.20
   2   8  -3   25.60    2.50
   2  -8   3   23.70    2.80
  -2  -8  -3   27.30    2.70
  -2   8   3   23.90    2.60
  -2   8   3   22.20    2.00
   2  -8   3   25.90    2.30
   2   8  -3   21.10    2.40
   2  -8  -4   10.20    2.20
  -2   8  -4    5.10    1.70
   2   8   4    9.90    1.60
   2   8   4    9.40    2.50
  -2  -8   4    6.70    1.50
  -2  -8   4    9.60    2.40
   2   8   4    7.60    2.40
  -2   8  -4    7.00    2.00
  -2  -8  -4    5.70    1.80
  -2   8   4    5.50    1.30
   2   8  -4   10.10    2.30
   2  -8   4    9.80    1.70
  -2   8   4    7.00    2.30
   2  -8   4    8.70    2.40
  -2   9   0  135.19    5.00
   2   9   0  126.09    5.00
  -2  -9   0  129.79    4.90
   2   9   0  132.79    5.40
   2  -9   0  120.99    4.80
  -2  -9   0  122.19    5.00
  -2   9   0  115.99    5.20
   2   9   0  123.89    4.30
  -2   9   0  122.39    4.80
   2  -9   0  121.39    4.60
   2  -9   0  131.59    4.90
  -2   9   0  123.39    4.00
   2   9   0  131.99    4.70
  -2  -9   0  133.19    4.60
  -2   9  -1   27.00    2.00
  -2   9  -1   26.00    2.30
  -2  -9   1   25.30    2.20
   2   9   1   26.10    2.20
   2   9   1   22.80    2.30
   2  -9  -1   25.90    2.10
  -2  -9   1   22.10    2.00
  -2   9  -1   24.60    1.60
  -2  -9   1   25.00    2.20
   2   9   1   26.20    2.50
   2  -9  -1   26.70    2.00
   2  -9   1   28.80    2.00
   2  -9   1   29.40    2.30
  -2   9   1   26.50    2.30
  -2   9   1   29.40    2.60
   2   9  -1   27.50    2.40
   2  -9   1   25.90    2.20
   2   9  -1   27.40    2.10
  -2  -9  -1   29.00    2.30
  -2   9   1   22.80    2.10
  -2  -9  -1   28.60    1.80
   2  -9  -2   51.59    2.90
  -2   9  -2   47.00    3.20
   2   9   2   46.50    3.80
  -2   9  -2   43.90    3.30
  -2  -9   2   44.20    3.00
  -2  -9   2   40.40    2.90
   2   9   2   44.40    2.90
  -2  -9   2   42.70    3.30
   2   9   2   44.90    3.50
   2  -9  -2   42.50    2.90
  -2   9   2   42.30    3.10
  -2   9   2   42.10    2.80
   2   9  -2   48.50    3.20
   2   9  -2   47.80    3.20
   2  -9   2   44.60    3.00
  -2   9   2   47.30    3.70
  -2  -9  -2   43.70    3.10
   2  -9   2   46.00    3.40
   2   9   3    5.30    2.00
  -2   9  -3    5.00    1.60
   2   9   3    4.90    1.80
   2  -9  -3    8.00    1.60
  -2   9  -3    6.70    1.70
  -2  -9   3    7.10    1.50
   2  -9  -3    7.40    1.70
  -2  -9   3    6.80    1.70
  -2  -9   3    7.90    2.00
   2   9   3    5.40    1.30
  -2   9   3    5.60    2.00
   2  -9   3    8.70    1.70
   2   9  -3    7.50    1.80
   2   9  -3    6.60    1.60
  -2  -9  -3    5.20    1.60
  -2   9   3    6.30    1.70
  -2   9   3    7.20    1.50
   2  -9   3    6.00    1.90
   2   9   4   11.90    2.90
  -2   9  -4   13.50    2.60
   2   9   4   14.60    2.90
  -2   9  -4    8.80    2.30
  -2  -9   4   12.50    2.00
   2   9   4    6.50    1.50
  -2  -9   4    6.00    2.10
   2  -9  -4    9.10    2.20
   2   9  -4   12.60    2.60
  -2  -9  -4    7.60    2.10
  -2   9   4    9.20    1.80
  -2   9   4   13.10    3.20
   2  -9   4    9.00    1.90
   2  -9   4   12.10    2.70
   2  10   0   48.00    2.50
   2 -10   0   44.20    2.70
   2  10   0   50.49    3.40
   2 -10   0   48.90    3.00
  -2  10   0   49.70    3.30
  -2  10   0   47.30    2.30
   2  10   0   44.70    3.00
  -2 -10   0   48.20    3.10
   2 -10   0   48.00    3.00
  -2  10   0   43.70    2.80
  -2  10   0   44.10    2.90
  -2 -10   0   43.70    2.60
  -2 -10   0   44.40    2.90
   2  10   0   41.80    2.60
   2  10   1  253.07    9.20
   2 -10  -1  262.57    8.40
  -2 -10   1  260.67    8.60
   2  10   1  265.27    9.20
  -2  10  -1  261.27    8.10
  -2  10  -1  281.27    9.30
   2 -10  -1  259.47    8.20
  -2 -10   1  266.37    8.60
   2  10   1  260.57    8.60
  -2 -10   1  270.47    8.70
  -2  10   1  263.87    9.00
  -2 -10  -1  280.67    7.80
   2  10  -1  266.97    8.40
  -2  10   1  260.77    9.20
   2 -10   1  259.77    8.00
  -2  10   1  271.37    8.70
   2 -10   1  280.07    8.80
   2  10  -1  262.87    9.00
   2 -10   1  279.87    9.00
  -2 -10  -1  273.37    8.80
  -2 -10   2  148.29    6.50
  -2  10  -2  137.39    6.30
   2 -10  -2  149.19    5.50
   2 -10  -2  140.19    6.00
   2  10   2  142.19    6.90
  -2  10  -2  142.49    5.90
  -2 -10   2  146.09    6.00
   2  10   2  149.29    6.80
  -2 -10   2  137.69    5.90
   2  10   2  146.39    5.80
  -2 -10  -2  139.29    6.10
  -2  10   2  138.69    6.90
   2 -10   2  146.19    6.00
  -2  10   2  144.29    5.90
   2  10  -2  144.49    6.20
   2  10  -2  143.19    6.10
  -2  10   2  140.29    6.30
   2 -10   2  136.59    6.30
   2 -10  -3   58.49    4.00
   2 -10  -3   64.29    3.60
  -2 -10   3   61.39    4.50
   2  10   3   58.59    3.60
   2  10   3   53.49    4.70
  -2  10  -3   70.29    4.60
  -2 -10   3   48.30    3.70
  -2  10  -3   61.39    4.20
   2  10   3   55.19    4.40
  -2 -10   3   55.89    3.70
   2  10  -3   59.89    4.00
   2 -10   3   45.50    4.20
   2  10  -3   48.10    3.80
  -2  10   3   56.89    4.20
  -2  10   3   60.89    4.90
  -2 -10  -3   56.49    4.00
  -2  10   3   59.19    3.70
   2 -10   3   57.29    3.80
   2  10   4   12.20    3.30
  -2  10  -4   12.20    2.70
  -2  10  -4   12.50    2.50
  -2 -10   4   13.10    3.10
   2  10   4   16.50    2.30
   2 -10  -4   12.80    2.70
   2  10   4   11.40    2.90
  -2 -10   4   10.80    2.10
   2 -10   4   13.00    2.90
  -2 -10  -4   14.20    2.70
   2  10  -4   18.40    3.00
  -2  10   4   14.00    2.20
  -2  10   4   12.30    3.10
   2 -10   4   13.90    2.40
   2  11   0   39.60    2.60
  -2 -11   0   38.90    2.90
   2  11   0   39.40    2.40
   2 -11   0   39.90    2.70
   2  11   0   36.10    3.10
  -2  11   0   39.90    2.80
   2  11   0   38.80    2.90
   2 -11   0   42.10    2.90
  -2  11   0   35.90    3.10
  -2 -11   0   40.00    2.60
  -2  11   0   38.90    3.20
   2  11   1  154.38    6.30
  -2 -11   1  153.78    6.20
   2  11   1  160.78    7.00
  -2  11  -1  146.99    5.60
  -2 -11   1  147.59    6.10
   2 -11  -1  163.38    6.20
  -2  11  -1  158.78    6.70
   2  11   1  154.18    6.60
  -2 -11   1  166.78    6.30
   2 -11  -1  148.59    5.80
   2  11  -1  150.18    5.90
  -2  11   1  171.28    6.50
  -2  11   1  160.38    6.70
  -2  11   1  158.98    6.80
   2 -11   1  154.88    5.80
  -2 -11  -1  156.58    5.40
  -2 -11  -1  131.99    6.00
   2 -11   1  145.59    6.10
   2 -11   1  148.69    6.30
   2  11  -1  148.69    6.50
   2 -11  -2   50.99    3.60
   2  11   2   50.09    4.00
  -2 -11   2   58.69    3.70
  -2  11  -2   44.50    3.60
   2 -11  -2   51.19    3.20
   2  11   2   54.79    4.30
  -2  11  -2   52.19    3.50
   2  11   2   48.80    3.40
  -2 -11   2   55.09    3.70
  -2 -11   2   54.89    3.90
   2 -11   2   57.29    3.70
  -2  11   2   50.99    3.80
  -2 -11  -2   50.29    3.60
  -2  11   2   51.09    4.20
  -2  11   2   50.89    3.50
   2 -11   2   49.70    3.80
   2  11  -2   51.99    3.80
   2  11  -2   51.29    3.50
   2  11   3   24.50    2.60
  -2 -11   3   28.60    2.90
  -2  11  -3   25.10    2.80
   2 -11  -3   26.20    3.00
  -2  11  -3   30.40    3.30
   2  11   3   23.20    3.50
   2  11   3   30.80    3.60
  -2 -11   3   28.60    3.40
   2 -11   3   28.90    3.50
  -2  11   3   24.20    2.70
  -2 -11  -3   28.90    3.10
   2 -11   3   33.50    3.10
   2  11  -3   26.90    3.00
  -2  11   3   29.80    3.30
   2  11  -3   26.40    3.00
  -2  11   3   24.40    3.60
  -2 -11   4   33.80    3.30
  -2 -11   4   24.20    3.80
   2  11   4   28.90    3.00
   2 -11  -4   28.30    3.60
  -2  11  -4   35.20    3.80
   2  11   4   26.90    4.20
  -2  11  -4   29.90    3.60
  -2  11   4   40.70    5.00
   2  11  -4   32.10    3.60
  -2 -11  -4   24.70    3.50
   2 -11   4   31.40    4.00
   2 -11   4   26.30    3.10
  -2  11   4   27.90    3.00
  -2 -12   0    4.00    1.20
  -2  12   0    2.60    1.10
  -2 -12   0    3.30    1.20
   2 -12   0    1.00    1.00
   2  12   0    2.90    1.30
  -2  12   0    2.50    1.20
   2 -12   0    3.20    1.20
  -2 -12   1   32.90    2.90
   2 -12  -1   31.10    2.60
  -2  12  -1   39.00    3.30
   2  12   1   37.80    3.30
  -2 -12   1   34.00    2.90
   2  12   1   40.20    3.60
   2 -12  -1   37.20    3.00
  -2  12  -1   36.60    2.60
  -2 -12   1   31.90    2.90
   2  12   1   39.90    3.20
   2  12  -1   37.10    2.80
  -2 -12  -1   32.60    3.00
   2  12  -1   38.00    3.30
  -2  12   1   33.40    3.20
  -2  12   1   39.10    3.40
   2 -12   1   38.50    2.80
  -2  12   1   36.80    3.10
   2 -12   1   35.60    3.10
   2 -12   1   39.60    3.10
   2 -12  -2   17.60    2.50
  -2 -12   2   22.40    2.70
   2  12   2   20.50    2.80
  -2  12  -2   22.30    2.50
   2  12   2   20.10    2.40
  -2  12  -2   15.70    2.40
   2  12   2   21.40    3.00
   2 -12  -2   17.90    2.20
  -2 -12   2   19.30    2.50
  -2 -12   2   21.60    2.60
   2 -12   2   23.30    2.90
   2 -12   2   18.60    2.50
  -2  12   2   21.20    2.60
  -2  12   2   20.20    2.70
  -2 -12  -2   20.30    2.60
  -2  12   2   18.20    2.70
   2  12  -2   14.20    2.50
   2  12  -2   16.80    2.30
  -2 -12   3   29.90    3.70
  -2  12  -3   27.00    3.10
   2  12   3   29.90    3.90
  -2 -12   3   29.70    3.10
   2  12   3   24.60    3.80
   2  12   3   31.60    3.00
   2 -12  -3   27.30    3.10
  -2  12  -3   32.60    3.50
   2  12  -3   31.10    3.30
   2  12  -3   29.00    3.30
   2 -12   3   29.60    3.60
  -2 -12  -3   27.30    3.30
  -2  12   3   28.60    3.00
   2 -12   3   28.80    3.20
  -2  12   3   37.00    3.90
  -2  12   3   26.40    3.80
   2  13   0    6.00    1.80
   2 -13   0    5.10    1.50
  -2 -13   0    5.20    1.50
  -2 -13   0    4.40    1.30
  -2  13   0    6.00    1.80
   2 -13   0    7.60    1.80
   2  13   1   16.90    2.30
  -2  13  -1   17.10    2.50
   2  13   1   14.10    2.70
  -2 -13   1   19.50    2.40
   2 -13  -1   17.10    2.30
  -2 -13   1   16.30    2.40
   2 -13  -1   20.50    2.30
   2  13   1   16.30    2.50
   2 -13   1   13.70    2.40
  -2  13   1   15.10    2.40
   2  13  -1   17.40    2.40
   2  13  -1   17.30    2.10
  -2  13   1   17.80    2.60
  -2 -13  -1   15.00    2.30
  -2  13   1   19.20    2.50
   2 -13  -2    4.60    1.40
   2 -13  -2    3.60    1.50
   2  13   2    4.80    1.60
  -2  13  -2    4.00    1.60
  -2 -13   2    1.30    1.20
  -2  13  -2    3.70    1.50
  -2 -13   2    3.10    1.50
  -2 -13   2    2.10    1.40
   2  13   2    4.60    1.80
   2  13   2    2.90    1.40
   2  13  -2    5.10    1.60
   2 -13   2    3.50    1.50
  -2 -13  -2    4.20    1.70
  -2  13   2    3.10    1.80
  -2  13   2    3.20    1.60
   2  13  -2    3.00    1.50
  -2  13   2    3.50    1.50
   2 -13   2    1.80    1.40
  -2 -13   3    4.30    2.10
   2  13   3    6.80    2.40
  -2  13  -3    6.30    2.10
  -2 -13   3    7.30    2.00
   2  13   3    8.60    2.70
   2  13   3    6.30    1.90
   2 -13  -3    8.90    2.30
  -2  13  -3    6.20    1.90
  -2 -13  -3    3.30    1.90
   2  13  -3    5.00    1.80
   2 -13   3    5.70    2.00
  -2  13   3    7.20    1.90
   2 -13   3    7.20    2.00
  -2  13   3    9.20    2.90
   2  13  -3   10.10    2.30
   2 -14   0   54.09    3.70
  -2 -14   0   62.69    3.80
   2 -14   0   59.89    4.10
  -2  14   0   53.69    4.30
   2  14   0   57.99    4.50
  -2 -14   0   59.29    4.20
  -2  14  -1   66.29    4.90
  -2 -14   1   69.69    4.50
   2  14   1   68.89    4.60
   2  14   1   70.79    5.20
   2 -14  -1   73.09    4.50
   2 -14  -1   66.19    4.20
  -2 -14   1   79.69    4.80
   2  14   1   63.79    5.00
  -2  14   1   69.69    4.90
  -2  14   1   70.89    4.80
  -2 -14  -1   65.49    4.50
   2  14  -1   61.69    4.50
   2 -14   1   71.69    4.70
  -2  14  -2   21.70    2.70
   2  14   2   17.30    2.70
  -2  14  -2   24.90    3.20
   2  14   2   17.80    3.40
  -2 -14   2   21.40    2.90
  -2 -14   2   20.90    4.70
   2  14   2   25.60    3.40
   2 -14  -2   21.30    2.90
  -2 -14   2   22.80    3.10
  -2  14   2   24.70    3.50
   2 -14   2   20.20    3.00
  -2  14   2   23.30    3.00
  -2  14   2   23.90    3.30
   2 -14   2   19.70    3.20
   2  14  -2   16.60    2.90
   2  14  -2   23.20    2.90
  -2 -14  -2   19.00    2.80
   2  14   3   55.39    5.40
   2  14   3   69.19    5.70
  -2  14  -3   68.89    5.30
  -2  14  -3   52.49    4.40
  -2 -14   3   59.09    5.20
  -2 -14   3   65.79    4.80
   2 -14  -3   56.69    4.60
   2  14   3   59.19    4.60
   2  14  -3   64.49    4.90
   2  14  -3   63.59    5.00
  -2  14   3   57.79    5.70
  -2 -14  -3   60.79    5.00
   2 -14   3   60.79    4.70
   2 -14   3   52.39    5.10
  -2  14   3   58.19    4.60
   2 -15   0    3.70    1.60
   2  15   0    3.50    1.80
  -2  15   0    2.90    1.70
  -2 -15   0    5.50    1.90
   2 -15   0    5.60    1.70
   2 -15  -1  133.29    6.60
  -2 -15   1  143.19    6.70
  -2  15  -1  144.09    7.60
   2 -15  -1  140.39    6.40
  -2 -15   1  145.99    7.00
   2  15   1  124.19    7.20
  -2 -15  -1  145.09    7.00
   2 -15   1  139.29    6.90
  -2  15   1  140.09    7.50
   2  15  -1  133.59    7.20
  -2  15   1  141.69    7.50
   2  15   2   72.99    5.60
  -2 -15   2   69.19    5.20
   2 -15  -2   70.69    4.90
   2  15   2   74.99    5.60
   2  15   2   78.59    5.20
  -2  15  -2   77.99    5.60
   2  15  -2   79.19    5.50
  -2  15   2   86.59    5.50
   2  15  -2   71.29    4.80
  -2  15   2   82.99    5.80
  -2 -15  -2   67.79    5.10
  -2  15   2   81.69    6.00
   2 -15   2   75.69    5.40
   2 -16   0    1.70    1.50
   2  16   0    1.00    1.60
   2 -16   0    2.90    1.50
  -2  16   0    2.70    1.80
  -2 -16   0    2.50    1.50
  -2 -16   1   28.70    3.30
  -2  16  -1   30.40    3.80
   2  16   1   30.90    4.00
   2 -16  -1   26.60    3.40
  -2 -16   1   29.20    3.40
   2 -16  -1   27.50    3.30
   2  16  -1   24.40    3.50
   2 -16   1   31.80    3.70
  -2  16   1   32.10    3.90
  -2 -16  -1   29.70    3.50
   2 -16  -2   10.80    2.70
   2  16   2   10.70    2.60
  -2 -16   2   12.50    3.00
  -2  16  -2   13.90    3.10
   2  16   2   16.20    3.30
   2  16   2   16.90    3.20
   2  16  -2   11.60    2.70
   2 -16   2    8.20    2.40
  -2 -16  -2   11.80    2.70
  -2  16   2    9.90    2.70
  -2  16   2   10.60    3.10
   2  17   0   85.79    6.30
  -2 -17   0   81.99    5.70
   2 -17   0   88.89    5.80
  -2  17   0   99.29    6.70
  -2 -17   1    6.00    2.10
   2  17   1    8.60    2.70
  -2  17  -1    6.80    2.30
  -2 -17   1   11.50    2.70
   2 -17  -1   10.50    2.50
   2  17  -1    6.20    2.40
  -2 -17  -1    6.90    2.20
  -2  17   1    7.10    2.30
   2 -17   1   10.60    2.70
   2 -18   0   87.89    5.90
  -2 -18   0   96.99    6.20
   3   0   0    2.10    0.40
  -3   0   0    1.20    0.30
  -3   0   0    1.40    0.40
   3   0   0    0.90    0.40
  -3   0   1    0.00    0.30
  -3   0   1    0.20    0.20
   3   0  -1    0.20    0.10
  -3   0  -1    0.40    0.30
   3   0   1    0.10    0.20
   3   0   1    0.00    0.20
  -3   0   1    0.50    0.50
  -3   0  -1    0.10    0.20
   3   0  -1   -0.30    0.20
   3   0   1    1.00    0.50
   3   0   1    0.00    0.40
   3   0   1   -0.10    0.20
  -3   0   1    0.00    0.40
  -3   0   1   -0.20    0.40
   3   0  -1    0.10    0.30
   3   0  -2    0.20    0.30
   3   0  -2    0.20    0.50
   3   0   2    0.20    0.40
   3   0   2    0.10    0.40
   3   0   2    0.70    0.60
  -3   0   2    0.30    0.30
   3   0   2    0.10    0.20
   3   0   2    0.00    0.50
  -3   0   2    0.10    0.50
  -3   0  -2    0.90    0.50
   3   0   2    0.10    0.20
  -3   0   2    0.30    0.30
  -3   0   2    0.10    0.50
  -3   0   2    0.20    0.50
   3   0  -3    0.40    0.70
  -3   0   3    0.40    0.70
  -3   0   3   -0.30    0.70
  -3   0   3   -0.10    0.60
   3   0  -3   -0.50    0.40
   3   0   3   -0.80    0.70
   3   0   3    1.20    0.80
   3   0   3    0.20    0.70
  -3   0  -3    0.00    0.60
  -3   0   3    0.30    0.30
   3   0   3    0.30    0.80
  -3   0  -4   -0.30    0.80
   3   0   4   -0.20    1.00
   3   0   4    1.00    1.00
  -3   0   4   -0.40    0.40
  -3   0  -4    0.50    0.80
   3   0  -4   -0.30    0.70
   3   0  -4    0.00    0.90
  -3   0   4    0.20    1.00
   3   0  -5    0.20    1.20
  -3   0   5   -0.30    0.50
  -3   0   5    0.70    1.70
  -3   1   0  309.27    7.30
  -3  -1   0  299.37    7.20
   3  -1   0  305.87    7.40
  -3   1   0  292.67    7.00
  -3  -1   0  307.17    7.30
   3   1   0  328.57    7.50
  -3   1   0  309.17    7.50
  -3   1   0  308.77    7.10
   3   1   0  302.27    7.20
   3   1   0  294.37    6.80
  -3  -1   0  302.27    7.20
   3  -1   0  310.17    7.10
   3  -1   0  304.77    7.30
   3   1   0  296.17    7.30
   3  -1  -1  194.58    5.20
   3   1   1  202.78    5.90
  -3  -1   1  213.58    5.20
  -3  -1   1  198.18    5.70
  -3  -1   1  211.78    5.70
   3   1   1  200.08    4.90
   3  -1  -1  196.28    5.30
  -3   1  -1  196.38    5.40
   3   1   1  209.38    5.60
  -3   1  -1  196.18    4.70
   3   1   1  206.98    4.90
   3   1   1  203.58    5.00
  -3  -1   1  214.18    5.40
  -3  -1   1  211.98    5.30
  -3  -1  -1  195.88    5.10
   3   1  -1  201.98    4.80
   3   1  -1  196.48    5.50
  -3  -1  -1  194.98    5.50
  -3   1   1  213.78    4.70
  -3   1   1  202.58    5.20
   3  -1   1  199.38    5.00
  -3   1   1  203.68    5.30
   3  -1   1  211.88    5.90
   3  -1   1  209.88    6.00
   3  -1   1  207.98    5.10
  -3   1   1  207.58    5.80
   3  -1   1  206.48    5.30
  -3  -1   2    1.10    0.60
   3   1   2    2.00    0.60
  -3  -1   2    1.80    0.50
  -3  -1   2    1.70    0.80
   3  -1  -2    3.40    0.80
   3   1   2    1.90    0.80
   3  -1  -2    2.70    0.70
   3   1   2    1.40    0.80
  -3   1  -2    3.00    0.70
   3   1   2    2.20    0.30
   3   1   2    2.20    0.30
   3   1   2    1.80    0.90
  -3  -1   2    2.00    0.80
  -3  -1   2    2.10    0.50
   3  -1   2    1.00    0.70
  -3   1   2    1.90    0.40
  -3   1   2    2.30    0.80
   3   1  -2    2.20    0.50
   3   1  -2    3.00    0.80
   3  -1   2    1.00    0.50
  -3  -1  -2    2.60    0.60
   3  -1   2    1.80    0.30
   3  -1   2    1.90    0.80
   3  -1   2    1.00    0.50
  -3   1   2    1.60    0.40
  -3   1   2    1.80    0.50
  -3   1   2    1.30    0.70
   3  -1   2    1.80    0.30
  -3  -1   3  173.78    4.90
  -3  -1   3  169.98    6.20
  -3  -1   3  171.18    6.60
   3   1   3  164.18    6.40
  -3   1  -3  167.58    6.10
  -3   1  -3  178.28    5.90
  -3  -1   3  166.38    6.70
   3   1   3  173.48    6.80
   3  -1  -3  168.18    5.90
   3  -1  -3  170.28    5.80
   3   1   3  172.78    5.90
   3   1   3  166.88    6.80
  -3   1   3  173.88    6.70
   3  -1   3  167.98    6.70
   3  -1   3  169.28    6.70
   3  -1   3  169.68    4.30
  -3   1   3  170.48    4.80
   3   1  -3  172.98    6.20
  -3  -1  -3  158.48    6.00
  -3   1   3  175.98    6.90
   3  -1   3  169.78    5.90
   3  -1   3  172.08    6.20
   3  -1   3  172.58    4.30
  -3  -1  -3  167.28    5.60
   3   1  -3  169.28    5.30
  -3  -1   4    3.50    0.80
  -3   1  -4    2.30    1.10
  -3  -1   4    3.30    1.50
   3  -1  -4    3.00    1.70
   3   1   4    1.50    1.20
   3  -1  -4    1.00    0.90
   3   1   4    2.20    1.20
  -3  -1   4    4.00    1.60
   3   1  -4    1.20    1.00
  -3   1   4    3.00    0.70
   3  -1   4    2.90    1.30
  -3   1   4    2.60    1.30
  -3  -1  -4    3.40    1.20
   3  -1   4    2.00    1.20
  -3   1   4    5.00    1.70
   3  -1   4    2.40    0.50
  -3  -1  -4    5.70    1.60
   3   1  -4    4.00    1.40
   3  -1  -5   37.90    3.40
  -3  -1   5   37.10    4.10
  -3   1  -5   42.00    3.80
  -3  -1   5   37.70    2.20
   3   1  -5   36.60    3.40
  -3   1   5   41.60    4.40
  -3   1   5   41.70    2.20
   3  -2   0  265.07    6.50
  -3   2   0  264.67    6.70
   3  -2   0  265.97    6.40
   3   2   0  264.27    6.60
  -3   2   0  252.97    6.20
  -3  -2   0  256.97    6.60
   3   2   0  274.27    6.70
  -3  -2   0  257.87    6.40
   3   2   0  266.47    6.60
  -3   2   0  261.17    6.40
  -3  -2   0  260.87    6.10
  -3  -2   0  266.07    6.50
   3  -2   0  258.67    6.60
  -3   2  -1  353.96    8.60
   3   2   1  328.67    9.00
   3   2   1  343.27    8.90
   3  -2  -1  344.17    8.00
  -3  -2   1  337.77    8.00
   3  -2  -1  336.27    8.30
   3   2   1  327.07    8.40
  -3   2  -1  341.97    8.30
   3   2   1  336.67    7.90
  -3  -2   1  332.57    8.60
   3   2   1  340.67    8.00
  -3  -2   1  339.07    8.20
  -3  -2   1  341.47    8.80
   3  -2   1  332.97    8.80
   3  -2   1  334.77    7.50
   3   2  -1  348.97    8.00
  -3   2   1  332.77    8.10
  -3  -2  -1  347.57    8.30
   3  -2   1  339.27    8.40
   3  -2   1  330.77    8.10
   3   2  -1  337.37    8.60
  -3   2   1  348.77    9.00
  -3   2   1  327.87    8.20
   3  -2   1  327.67    8.00
  -3  -2  -1  344.87    7.50
  -3   2   1  335.07    7.90
  -3   2   1  328.87    8.80
   3  -2  -2  394.76    9.70
   3  -2  -2  385.46   10.00
  -3  -2   2  385.96    9.60
   3   2   2  380.76   11.00
   3   2   2  385.46   10.40
  -3  -2   2  398.66   10.00
  -3  -2   2  382.76    9.50
  -3  -2   2  380.36   10.70
  -3  -2   2  405.66   10.90
   3   2   2  398.06   11.00
  -3   2  -2  390.76    9.90
  -3   2  -2  357.16   10.20
   3   2   2  384.76    9.70
   3   2   2  396.46    8.90
   3   2   2  388.26    8.90
  -3   2   2  389.26   11.00
   3  -2   2  387.16    9.60
   3  -2   2  388.26    9.20
  -3   2   2  393.26    9.70
   3  -2   2  384.06    9.10
   3  -2   2  391.56   10.40
  -3   2   2  394.06    9.40
  -3  -2  -2  386.36    9.90
   3  -2   2  386.06   11.00
   3   2  -2  397.76   10.50
  -3   2   2  405.76   11.00
   3   2  -2  393.26    9.50
  -3   2   2  393.96    9.50
   3   2   3   52.49    3.60
   3   2   3   54.39    1.70
  -3  -2   3   58.29    3.60
   3  -2  -3   61.79    2.90
  -3  -2   3   59.39    3.10
   3  -2  -3   57.19    3.00
   3   2   3   59.19    3.00
   3   2   3   56.19    1.80
   3   2   3   55.39    3.30
   3   2   3   55.69    3.70
  -3   2  -3   58.99    3.30
  -3   2  -3   56.69    2.90
  -3  -2   3   51.09    3.40
  -3  -2   3   59.69    2.40
   3  -2   3   59.49    3.80
   3  -2   3   59.39    2.10
  -3   2   3   59.09    2.30
   3  -2   3   50.19    3.20
   3   2  -3   57.79    3.30
   3   2  -3   59.89    2.70
  -3  -2  -3   56.39    2.90
   3  -2   3   59.19    3.00
  -3   2   3   55.89    3.70
  -3   2   3   56.39    3.60
   3  -2   3   60.09    2.10
   3   2   4   52.89    4.00
  -3  -2   4   50.19    3.90
   3   2   4   52.09    3.80
   3   2   4   54.79    1.80
   3  -2  -4   49.80    3.30
  -3  -2   4   55.89    2.60
  -3   2  -4   49.40    3.50
  -3  -2   4   63.49    4.40
   3   2  -4   52.69    3.60
  -3  -2  -4   54.89    3.30
   3  -2   4   55.59    3.80
   3  -2   4   56.59    2.20
  -3  -2  -4   54.99    3.60
  -3   2   4   50.49    4.10
  -3   2   4   57.19    4.30
  -3   2   4   55.39    2.40
   3  -2   4   50.49    4.10
  -3  -2   5    7.80    1.20
  -3   2  -5    7.00    2.10
  -3  -2   5    8.70    2.60
   3  -2  -5   10.90    2.20
   3  -2   5    9.60    1.00
  -3   2   5    8.10    1.20
   3   2  -5    5.30    1.80
  -3   2   5   11.50    2.90
   3   3   0   72.69    2.70
  -3  -3   0   80.79    2.80
  -3  -3   0   81.29    2.30
   3  -3   0   78.19    2.50
  -3   3   0   76.19    2.80
   3  -3   0   78.79    2.70
  -3   3   0   80.09    2.70
   3   3   0   77.79    2.70
  -3  -3   0   79.39    2.60
  -3   3   0   77.09    2.70
   3   3   0   77.69    2.70
  -3  -3   0   81.99    2.50
   3  -3   0   83.39    2.30
   3  -3  -1  389.66    8.80
  -3   3  -1  370.86    9.80
   3   3   1  393.36   10.30
   3  -3  -1  377.06    9.40
   3   3   1  389.16   10.10
   3   3   1  389.26    9.50
  -3  -3   1  395.86    9.90
  -3  -3   1  399.36    8.90
  -3  -3   1  389.66    9.90
   3   3   1  383.16    9.30
   3   3   1  387.76    9.20
  -3  -3   1  380.76    9.40
  -3   3  -1  395.36    9.40
  -3   3   1  383.16    9.90
   3  -3   1  378.36    9.40
   3  -3   1  386.76    9.70
   3   3  -1  398.46    9.30
   3  -3   1  372.16    9.30
  -3   3   1  372.56    9.30
  -3  -3  -1  386.06    9.60
   3  -3   1  381.86   10.10
  -3   3   1  393.76    9.30
   3  -3   1  386.86    8.60
   3   3  -1  378.66    9.80
  -3  -3  -1  394.66    8.50
  -3  -3   2    0.80    0.40
   3  -3  -2    1.00    0.50
  -3   3  -2    0.90    0.50
  -3  -3   2    2.20    0.80
   3   3   2    0.90    0.60
   3   3   2    0.90    0.30
  -3  -3   2    1.10    0.50
   3  -3  -2    0.60    0.40
  -3  -3   2    2.00    0.80
  -3   3  -2    2.20    0.80
   3   3   2    0.60    0.60
  -3  -3   2    1.70    0.50
   3   3   2    1.60    0.40
   3   3   2    0.80    0.70
  -3   3   2    1.10    0.50
   3   3  -2    0.80    0.50
  -3   3   2    0.70    0.40
   3  -3   2    1.70    0.70
  -3  -3  -2    0.70    0.40
   3  -3   2    1.10    0.50
   3  -3   2    1.00    0.40
   3  -3   2    1.80    0.50
  -3   3   2    0.90    0.80
  -3  -3  -2    1.80    0.60
   3  -3   2    2.10    0.80
  -3   3   2    3.60    1.10
  -3   3   2    1.00    0.40
   3   3  -2    0.80    0.60
   3   3   3   61.99    4.10
   3  -3  -3   64.39    3.20
  -3  -3   3   65.59    2.70
   3   3   3   64.59    3.50
   3   3   3   60.39    3.90
   3   3   3   62.69    2.10
  -3  -3   3   61.09    3.70
   3   3   3   64.79    2.20
  -3   3  -3   59.69    3.40
  -3   3  -3   64.59    3.00
   3  -3  -3   68.19    3.00
  -3  -3   3   57.29    3.70
  -3   3   3   64.39    4.10
   3  -3   3   66.09    2.60
   3  -3   3   64.89    3.70
   3   3  -3   68.89    3.70
   3   3  -3   67.79    3.00
   3  -3   3   66.79    4.10
  -3  -3  -3   64.19    3.20
  -3   3   3   62.29    3.90
  -3   3   3   59.59    2.50
  -3  -3  -3   62.69    2.70
   3  -3   3   61.69    3.10
  -3  -3   4    0.70    1.10
  -3  -3   4    2.20    1.30
  -3   3  -4    1.30    1.00
   3   3   4    1.40    1.20
   3  -3  -4    3.60    1.20
   3   3   4    1.30    0.50
   3   3   4    1.90    1.60
  -3  -3   4    1.80    0.70
   3  -3   4    1.90    1.40
   3  -3   4    2.50    0.70
  -3  -3  -4    0.40    0.90
  -3   3   4    1.80    1.40
  -3  -3  -4    1.50    1.00
  -3   3   4    2.70    1.60
   3  -3   4    1.10    1.20
  -3   3   4    1.80    0.60
   3   3  -4    1.90    1.30
   3  -3  -5   23.10    3.10
  -3   3  -5   24.70    3.20
   3  -3  -5   31.30    3.20
  -3  -3   5   32.80    3.90
  -3  -3   5   25.90    2.10
  -3   3   5   26.80    1.90
   3   3  -5   31.50    3.30
   3  -3   5   28.60    1.80
  -3  -3  -5   24.20    3.10
   3   3  -5   28.80    3.40
  -3   3   5   28.70    3.70
  -3  -4   0  125.99    3.50
  -3  -4   0  123.59    3.80
   3  -4   0  126.89    3.40
  -3   4   0  122.49    3.90
   3   4   0  129.19    3.80
  -3   4   0  122.59    4.00
  -3  -4   0  125.19    3.60
   3   4   0  120.89    3.90
   3  -4   0  124.99    3.60
   3  -4   0  129.49    4.00
  -3   4   0  122.69    4.00
  -3  -4   0  124.39    4.00
   3   4   0  125.09    4.10
   3   4   1  233.38    6.20
  -3  -4   1  237.88    6.40
  -3   4  -1  246.28    6.20
   3   4   1  230.48    6.10
  -3  -4   1  232.98    5.50
   3  -4  -1  234.08    6.30
  -3   4  -1  222.28    6.60
   3  -4  -1  236.98    5.40
   3   4   1  239.38    7.00
   3   4   1  224.58    7.00
  -3  -4   1  232.68    6.60
   3   4   1  234.28    6.30
  -3   4   1  228.68    7.10
   3   4  -1  249.48    6.80
  -3   4   1  236.38    6.30
  -3   4   1  223.98    6.70
   3  -4   1  236.88    6.60
  -3   4   1  232.78    6.30
   3  -4   1  233.38    5.60
  -3  -4  -1  237.38    5.40
  -3  -4  -1  217.98    6.40
   3  -4   1  232.18    6.40
   3  -4   1  221.88    6.80
   3   4  -1  238.08    6.40
  -3  -4   2   50.19    2.80
  -3  -4   2   48.50    2.40
   3   4   2   51.19    3.20
   3   4   2   46.90    2.00
   3  -4  -2   48.40    2.40
  -3   4  -2   50.69    2.20
   3   4   2   46.50    3.00
  -3   4  -2   50.79    2.80
  -3  -4   2   46.70    1.80
   3  -4  -2   49.10    1.90
  -3  -4   2   49.20    2.90
  -3  -4   2   49.20    2.30
   3   4   2   46.40    2.00
   3   4   2   47.20    2.30
   3  -4   2   47.10    2.10
   3   4  -2   43.50    2.60
  -3   4   2   47.90    2.90
   3  -4   2   48.50    2.20
  -3   4   2   49.80    2.40
   3   4  -2   45.40    2.30
  -3  -4  -2   47.90    1.80
   3  -4   2   49.70    2.10
   3  -4   2   47.50    2.70
  -3   4   2   51.19    2.30
  -3   4   2   51.99    3.20
  -3   4   2   49.90    2.20
   3  -4   2   43.90    2.90
  -3  -4  -2   51.89    2.50
   3   4   3    2.40    1.30
  -3  -4   3    1.40    1.00
  -3  -4   3    2.50    0.70
   3   4   3    4.40    0.80
   3   4   3    2.20    1.20
  -3  -4   3    6.00    1.50
   3  -4  -3    1.30    0.80
   3   4   3    5.10    1.20
  -3   4  -3    2.60    1.00
   3   4  -3    2.10    0.90
   3   4  -3    5.30    1.10
  -3   4   3    2.70    0.70
  -3   4   3    1.40    1.20
  -3  -4  -3    3.00    1.00
   3  -4   3    2.80    0.80
  -3  -4  -3    3.10    0.80
  -3   4   3    2.30    1.20
   3  -4   3    4.90    1.50
   3  -4   3    4.70    1.50
   3   4   4  145.09    7.00
   3   4   4  148.89    7.60
   3   4   4  141.79    4.30
  -3  -4   4  143.19    6.90
  -3  -4   4  135.59    5.00
   3  -4  -4  137.99    5.70
  -3  -4   4  147.09    7.10
  -3   4  -4  144.59    6.40
  -3   4   4  141.29    4.80
  -3  -4  -4  144.29    6.00
   3  -4   4  136.99    7.20
  -3   4   4  141.39    7.40
   3  -4   4  144.09    4.80
   3   4  -4  140.29    6.40
  -3   4   4  147.49    7.20
   3  -4   4  139.59    6.60
  -3  -4   5    9.10    2.60
   3  -4  -5   11.00    2.40
  -3  -4   5   11.40    1.70
   3  -4  -5   10.00    2.60
  -3   4  -5    9.90    2.40
   3   4   5    9.00    1.10
  -3   4   5    9.70    1.40
   3  -4   5   12.50    2.80
   3   4  -5   12.60    2.70
   3  -4   5    8.30    1.30
  -3  -4  -5   10.00    2.40
   3   5   0 1236.58   27.80
   3   5   0 1213.58   27.80
   3  -5   0 1301.77   28.10
   3   5   0 1243.78   28.10
  -3  -5   0 1270.57   28.30
  -3  -5   0 1262.67   27.50
   3   5   0 1239.98   28.40
  -3  -5   0 1246.48   27.50
  -3  -5   0 1224.68   27.90
   3  -5   0 1245.48   27.50
   3  -5   0 1254.87   27.60
  -3   5   0 1225.08   28.00
  -3   5   0 1251.37   28.30
  -3   5   0 1196.08   28.10
   3  -5   0 1223.58   28.10
  -3  -5   1 1717.33   38.60
   3   5   1 1719.43   39.00
   3  -5  -1 1685.13   38.10
   3  -5  -1 1762.72   38.20
  -3  -5   1 1693.43   36.80
  -3   5  -1 1738.43   37.90
  -3  -5   1 1637.54   38.20
  -3   5  -1 1680.93   38.70
  -3  -5   1 1690.73   38.50
   3   5   1 1767.92   37.80
   3   5   1 1707.43   39.10
   3   5   1 1686.93   38.10
   3  -5   1 1662.43   38.50
   3   5  -1 1768.62   38.60
   3   5  -1 1727.73   38.20
   3  -5   1 1717.83   38.30
  -3   5   1 1727.73   39.30
  -3  -5  -1 1689.33   38.40
   3   5  -1 1752.52   38.40
  -3   5   1 1753.92   38.40
   3  -5   1 1804.72   38.90
  -3   5   1 1707.53   38.20
  -3  -5  -1 1742.33   37.10
   3  -5   1 1730.93   37.30
   3   5   2   35.30    1.80
   3   5   2   37.20    2.80
  -3  -5   2   35.70    2.50
   3  -5  -2   35.50    1.40
   3   5   2   34.80    2.00
  -3   5  -2   33.30    1.80
  -3  -5   2   32.60    2.50
  -3   5  -2   35.10    2.40
   3   5   2   35.60    2.70
   3   5   2   30.40    1.80
  -3  -5   2   30.30    2.00
   3  -5  -2   36.00    2.10
  -3   5   2   33.40    2.70
   3  -5   2   32.10    1.70
   3  -5   2   35.00    2.60
  -3  -5  -2   35.60    2.30
  -3   5   2   40.10    2.00
   3  -5   2   34.10    2.00
  -3   5   2   32.80    2.50
   3   5  -2   36.10    2.10
   3  -5   2   28.90    2.30
   3   5  -2   40.30    2.50
  -3   5   2   35.90    2.20
  -3  -5  -2   36.50    1.60
   3   5   3  170.78    7.10
  -3  -5   3  169.88    6.90
  -3  -5   3  175.38    7.10
  -3   5  -3  171.98    6.60
   3  -5  -3  178.38    6.00
   3   5   3  171.98    5.30
  -3  -5   3  167.58    5.60
   3   5   3  172.48    7.60
   3  -5   3  174.88    7.50
  -3   5   3  176.88    7.70
   3  -5   3  178.58    6.90
   3   5  -3  170.78    6.70
  -3   5   3  171.28    5.50
  -3  -5  -3  173.08    6.30
   3  -5   3  169.98    5.60
  -3   5   3  167.48    7.10
   3   5  -3  180.18    6.00
  -3  -5   4   35.10    3.70
   3   5   4   37.00    3.70
   3   5   4   37.30    4.00
   3  -5  -4   39.20    3.00
  -3   5  -4   43.20    3.50
  -3  -5   4   39.00    3.50
   3  -5  -4   38.10    3.30
  -3  -5   4   36.50    2.50
   3   5   4   37.90    2.10
  -3  -5  -4   40.40    3.10
   3  -5   4   37.50    2.40
  -3   5   4   35.40    2.30
  -3   5   4   36.00    3.80
   3  -5   4   36.20    3.90
   3  -5   4   33.80    3.40
   3   5  -4   37.20    3.30
  -3   5  -5   80.99    5.50
  -3  -5   5   79.39    4.60
  -3  -5   5   95.49    7.30
   3   5   5   86.99    3.30
   3  -5  -5   76.49    5.20
  -3   5   5   89.29    6.70
   3   5  -5   93.79    5.90
   3  -5   5   79.89    5.80
   3  -5   5   74.99    3.70
  -3   5   5   85.29    3.80
  -3  -5  -5   80.49    5.40
  -3  -6   0   13.80    1.40
  -3  -6   0   15.80    1.10
   3  -6   0   13.70    1.10
  -3   6   0   14.00    1.30
  -3   6   0   15.10    1.40
   3   6   0   12.50    1.20
  -3   6   0   14.20    1.30
   3  -6   0   13.00    1.30
   3  -6   0   12.50    1.00
   3  -6   0   14.70    1.40
   3   6   0   14.30    1.20
   3   6   0   12.90    1.30
  -3  -6   0   13.40    1.30
   3   6   0   13.70    1.40
   3   6   1  173.48    6.10
  -3  -6   1  176.28    5.50
   3  -6  -1  193.28    6.00
   3   6   1  173.28    5.50
  -3  -6   1  169.68    5.60
   3   6   1  178.78    5.00
  -3   6  -1  183.68    5.40
  -3  -6   1  171.08    4.10
   3  -6  -1  175.08    5.40
  -3  -6   1  177.18    5.80
  -3   6  -1  182.98    5.20
  -3   6  -1  178.98    6.00
   3   6   1  165.78    6.00
   3  -6  -1  165.98    5.40
  -3   6   1  170.78    6.20
   3  -6   1  178.38    4.80
   3   6  -1  182.98    5.60
   3  -6   1  160.98    5.60
  -3  -6  -1  175.98    5.70
   3   6  -1  182.28    5.80
  -3   6   1  175.08    5.70
   3  -6   1  175.38    5.60
  -3   6   1  174.08    5.50
   3  -6   1  176.78    5.90
  -3  -6  -1  182.58    4.70
   3   6  -1  177.08    5.70
   3   6   2  226.28    8.20
  -3   6  -2  224.78    7.40
   3   6   2  229.28    6.60
  -3  -6   2  212.28    7.30
   3   6   2  221.98    7.80
  -3   6  -2  226.68    6.10
   3  -6  -2  210.58    7.00
  -3  -6   2  211.88    6.70
   3  -6  -2  217.98    6.70
  -3  -6   2  225.38    7.60
   3   6   2  219.38    6.30
  -3  -6  -2  228.68    5.90
   3  -6   2  226.18    6.80
  -3   6   2  212.48    6.60
   3  -6   2  234.08    8.00
   3  -6   2  227.48    6.20
   3   6  -2  223.28    6.90
  -3  -6  -2  215.88    7.10
   3  -6   2  223.68    7.50
   3   6  -2  229.08    7.40
  -3   6   2  228.08    7.10
  -3   6   2  200.08    7.90
   3  -6  -3    7.40    1.40
  -3   6  -3    7.20    1.60
   3   6   3    5.80    1.80
  -3  -6   3    5.60    1.50
  -3  -6   3    7.10    1.30
   3  -6  -3    7.20    1.50
  -3  -6   3    6.90    1.70
   3   6   3    3.60    1.50
   3   6   3    7.10    1.10
   3   6  -3    8.20    1.50
  -3   6   3    6.30    1.80
   3   6  -3    9.10    1.80
   3  -6   3    9.00    2.10
   3  -6   3    6.60    1.60
   3  -6   3    7.60    1.30
  -3  -6  -3    5.80    1.50
  -3   6   3    6.90    1.20
  -3   6  -4  212.88    8.60
  -3   6  -4  197.28    8.20
  -3  -6   4  213.08    8.70
   3  -6  -4  195.88    8.00
  -3  -6   4  208.68    9.10
   3  -6  -4  211.68    7.60
  -3  -6   4  206.78    7.00
   3   6   4  209.68    6.50
   3   6   4  214.18    9.80
   3   6   4  225.38    9.30
   3  -6   4  199.18    9.30
   3   6  -4  211.38    8.60
   3  -6   4  208.88    6.90
  -3   6   4  209.18    6.80
  -3  -6  -4  203.38    7.90
  -3   6   4  204.58    9.70
   3  -6   4  204.38    8.80
  -3  -7   0    2.40    0.80
   3   7   0    2.70    0.70
  -3  -7   0    3.80    0.80
   3   7   0    3.10    0.90
  -3   7   0    2.80    0.90
   3   7   0    3.30    0.90
  -3   7   0    2.70    0.80
  -3   7   0    2.90    0.80
   3  -7   0    2.70    0.70
   3  -7   0    4.20    0.80
   3   7   0    2.90    0.70
   3  -7   0    2.00    0.70
   3  -7   0    3.00    0.80
  -3  -7   0    3.20    0.80
  -3  -7   1   84.49    3.50
   3   7   1   78.29    3.80
  -3   7  -1   80.69    3.00
  -3   7  -1   78.99    3.30
   3  -7  -1   78.79    3.30
   3   7   1   74.29    3.80
  -3   7  -1   73.39    3.60
  -3  -7   1   81.99    3.60
   3   7   1   80.89    3.50
   3  -7  -1   79.19    3.20
  -3  -7   1   72.19    3.50
   3  -7  -1   76.29    3.30
   3   7   1   81.99    2.90
  -3  -7   1   81.29    2.10
  -3  -7  -1   76.59    2.70
   3  -7   1   79.89    2.90
   3  -7   1   89.89    3.80
   3   7  -1   76.09    3.50
   3   7  -1   76.49    3.40
   3  -7   1   72.19    3.50
   3   7  -1   75.09    3.50
  -3  -7  -1   70.99    3.50
  -3   7   1   79.99    4.00
   3  -7   1   75.09    3.40
  -3   7   1   82.29    3.50
  -3   7   1   74.59    3.50
   3   7   2    4.30    1.40
   3   7   2    7.20    1.70
   3  -7  -2    3.70    1.00
  -3  -7   2    2.30    1.00
  -3  -7   2    6.20    1.20
   3  -7  -2    6.00    1.30
  -3   7  -2    3.30    1.10
  -3  -7   2    4.80    1.30
   3   7   2    4.70    1.00
   3  -7   2    4.50    1.00
   3   7  -2    4.00    1.10
  -3  -7  -2    5.40    1.20
  -3   7   2    4.50    1.00
  -3  -7  -2    5.40    1.00
   3  -7   2    4.50    1.40
  -3   7   2    5.60    1.30
   3   7  -2    4.60    1.10
   3  -7   2    6.00    1.40
  -3   7   2    5.80    1.50
  -3  -7   3   21.90    2.70
  -3   7  -3   16.30    2.30
   3   7   3   28.70    3.30
   3  -7  -3   24.00    2.30
  -3  -7   3   27.40    2.70
   3   7   3   25.10    2.00
   3  -7  -3   26.70    2.30
  -3  -7   3   23.70    2.10
   3   7   3   25.20    2.90
   3  -7   3   26.90    2.20
  -3   7   3   26.60    2.10
   3  -7   3   21.40    2.60
   3   7  -3   26.50    2.60
   3   7  -3   26.10    2.30
  -3   7   3   23.70    2.90
   3  -7   3   25.30    2.90
  -3  -7  -3   23.80    2.40
  -3   7  -4    8.60    2.00
   3  -7  -4    5.60    1.70
   3   7   4    9.90    2.70
   3  -7  -4    8.90    1.80
  -3  -7   4    7.50    1.50
  -3  -7   4    8.20    2.20
   3   7   4    5.60    1.20
  -3   7  -4    8.50    2.10
   3   7   4    8.80    2.50
  -3  -7   4    8.90    2.30
   3  -7   4    7.90    2.30
  -3   7   4    4.80    1.20
   3  -7   4    7.60    1.50
   3   7  -4    8.50    2.10
  -3   7   4    9.30    2.60
  -3  -7  -4    6.40    1.80
   3  -8   0  235.68    7.30
   3   8   0  241.38    7.00
   3   8   0  243.78    6.90
   3   8   0  240.68    7.40
   3  -8   0  222.18    7.20
  -3   8   0  237.88    7.70
   3  -8   0  229.38    6.80
  -3   8   0  236.48    7.40
   3   8   0  242.98    7.80
  -3  -8   0  229.28    7.40
  -3  -8   0  243.98    7.30
  -3  -8   0  228.28    6.70
   3  -8   0  235.58    6.60
  -3   8   0  250.57    7.40
   3   8   1    6.00    1.20
  -3  -8   1    8.30    1.30
   3  -8  -1    7.20    1.20
  -3  -8   1    8.30    1.30
   3   8   1    7.20    1.50
  -3  -8   1    8.40    1.40
  -3   8  -1    8.60    1.40
   3   8   1    6.40    1.40
   3  -8  -1    7.30    1.20
  -3   8  -1    7.70    1.00
   3   8   1    6.80    0.90
  -3   8   1    9.00    1.30
  -3  -8  -1    6.10    1.30
  -3   8   1    7.70    1.30
   3  -8   1    6.40    1.30
  -3   8   1    8.30    1.40
   3  -8   1    7.30    1.00
   3  -8   1   12.10    1.60
   3   8  -1    8.10    1.40
  -3  -8  -1    6.50    0.90
   3  -8   1   11.20    1.50
   3   8  -1    9.10    1.30
   3   8   2  168.28    6.90
   3   8   2  156.38    6.90
   3  -8  -2  161.18    5.70
   3  -8  -2  166.88    6.00
  -3  -8   2  162.58    6.40
   3   8   2  154.38    5.70
  -3  -8   2  162.88    6.30
  -3  -8   2  157.18    5.80
  -3   8  -2  155.28    6.40
   3  -8   2  160.08    5.90
  -3   8   2  158.68    5.70
   3  -8   2  160.48    6.50
  -3   8   2  161.08    7.10
   3   8  -2  167.38    6.10
  -3  -8  -2  156.28    6.00
  -3   8   2  150.48    6.00
   3   8  -2  160.48    6.20
   3  -8   2  149.79    6.50
  -3  -8   3    8.80    1.60
   3  -8  -3   11.50    1.80
  -3   8  -3   13.40    2.30
  -3  -8   3    9.20    2.10
  -3  -8   3   12.00    2.00
   3   8   3   10.40    2.30
   3  -8  -3    8.30    1.50
   3   8   3   11.10    1.60
   3   8   3   16.40    2.60
   3   8  -3   11.80    1.90
  -3   8   3   10.80    1.60
   3   8  -3    7.20    1.70
  -3   8   3    4.40    1.80
   3  -8   3   10.50    1.80
   3  -8   3    7.60    2.00
   3  -8   3   10.40    2.40
  -3  -8  -3    9.00    1.80
  -3  -8   4   34.00    2.90
  -3   8  -4   35.70    3.50
   3   8   4   31.70    4.20
  -3  -8   4   31.10    3.80
   3  -8  -4   36.20    3.40
   3   8   4   28.40    2.50
  -3   8  -4   29.50    3.40
   3   8   4   37.80    4.00
  -3  -8  -4   33.20    3.30
   3  -8   4   30.10    3.50
  -3   8   4   36.00    4.30
   3   8  -4   30.60    3.30
  -3   8   4   30.80    2.60
   3  -8   4   29.80    2.60
  -3   9   0   62.29    3.50
   3   9   0   56.29    3.20
  -3   9   0   51.89    3.00
   3  -9   0   60.69    3.30
   3  -9   0   64.99    3.30
  -3  -9   0   60.39    3.20
  -3  -9   0   60.19    3.30
  -3   9   0   57.19    2.40
  -3  -9   0   63.39    2.90
  -3   9   0   55.79    3.10
   3   9   0   54.89    2.70
   3   9   0   56.99    2.90
   3   9   0   54.79    3.40
   3  -9   0   55.39    2.80
   3   9   1  307.77    9.70
  -3  -9   1  296.57    9.00
  -3   9  -1  288.77    8.20
   3   9   1  305.27    9.10
   3  -9  -1  293.07    8.70
  -3   9  -1  291.87    9.60
  -3  -9   1  301.07    9.10
  -3  -9   1  290.07    9.20
   3   9   1  312.57   10.00
   3  -9  -1  281.57    8.80
   3   9  -1  296.17    9.00
  -3   9   1  300.87    9.80
  -3  -9  -1  293.77    9.20
   3   9  -1  297.17    9.40
   3  -9   1  297.27    8.30
   3  -9   1  306.27    9.40
   3  -9   1  292.67    9.10
  -3  -9  -1  303.07    8.00
  -3   9   1  309.57    9.20
   3  -9   1  295.77    9.10
  -3   9   1  290.17    9.40
  -3  -9   2  112.49    5.30
   3   9   2  109.29    5.80
   3  -9  -2  113.89    4.70
  -3   9  -2  108.09    5.40
   3   9   2  117.79    4.90
   3  -9  -2  100.19    4.80
  -3  -9   2  117.59    5.00
  -3  -9   2  125.59    5.40
   3   9   2  110.29    5.60
   3  -9   2  118.29    5.60
  -3   9   2  112.79    4.90
   3  -9   2  110.39    5.60
  -3   9   2  120.79    6.10
   3  -9   2  115.29    5.00
  -3   9   2  116.69    5.30
  -3  -9  -2  121.19    5.30
   3   9  -2  109.19    5.10
   3   9  -2  118.29    5.20
   3   9   3   28.50    3.40
  -3  -9   3   35.80    2.80
   3   9   3   30.20    2.50
   3  -9  -3   32.40    2.60
   3   9   3   33.90    3.60
  -3   9  -3   32.10    3.20
  -3  -9   3   33.50    3.10
  -3  -9   3   33.40    3.40
   3  -9  -3   36.20    3.10
  -3   9  -3   29.20    2.90
   3   9  -3   34.20    3.20
  -3   9   3   31.30    2.60
   3  -9   3   31.50    2.70
   3   9  -3   39.30    3.10
   3  -9   3   36.70    3.40
  -3  -9  -3   27.10    2.70
  -3   9   3   27.50    3.50
   3  -9   3   36.20    3.60
  -3   9  -4   12.30    2.60
   3   9   4   19.20    3.30
  -3  -9   4   13.90    2.80
  -3  -9   4    6.30    1.70
  -3   9  -4    8.30    2.30
   3   9   4   13.40    3.10
   3  -9  -4    9.90    2.20
   3   9   4    8.20    1.70
  -3   9   4   12.50    2.00
   3  -9   4   10.20    2.60
   3   9  -4   10.10    2.30
   3  -9   4   13.50    2.20
  -3   9   4    8.80    2.70
  -3  -9  -4    7.80    2.00
   3  10   0  190.08    6.00
   3 -10   0  185.58    6.60
   3  10   0  180.48    6.20
   3  10   0  179.48    7.00
  -3  10   0  174.58    7.00
  -3  10   0  182.08    6.50
  -3  10   0  186.98    6.60
   3 -10   0  182.88    6.20
  -3 -10   0  168.48    6.60
   3  10   0  184.18    6.70
   3 -10   0  186.78    6.60
  -3 -10   0  187.68    6.10
  -3  10   0  180.98    5.50
   3  10   1   83.49    4.50
   3  10   1   79.29    4.10
   3  10   1   76.49    4.60
  -3 -10   1   89.39    4.20
  -3  10  -1   79.59    4.40
   3 -10  -1   90.29    4.10
  -3  10  -1   80.99    3.80
   3 -10  -1   75.09    3.80
  -3 -10   1   83.49    4.10
  -3 -10   1   82.69    4.30
   3 -10   1   87.09    4.20
   3  10  -1   89.69    4.10
   3  10  -1   81.09    4.30
   3 -10   1   82.29    4.30
  -3 -10  -1   80.49    3.30
  -3  10   1   93.29    4.40
  -3 -10  -1   80.59    4.20
  -3  10   1   78.39    4.50
   3 -10   1   86.49    4.30
   3 -10   1   77.79    3.50
  -3  10   1   75.29    4.20
   3  10   2  785.92   19.80
   3  10   2  753.82   21.10
  -3 -10   2  764.12   20.50
   3 -10  -2  774.42   19.30
   3 -10  -2  756.42   19.90
  -3 -10   2  767.42   19.90
  -3  10  -2  759.92   20.60
  -3 -10   2  765.22   20.20
   3  10   2  742.83   21.30
  -3  10  -2  790.32   20.10
  -3  10   2  751.32   20.40
   3 -10   2  762.32   20.60
  -3 -10  -2  755.52   20.20
   3 -10   2  781.82   20.90
  -3  10   2  746.73   21.60
   3  10  -2  750.92   20.20
   3  10  -2  735.53   20.00
   3 -10   2  788.02   20.00
  -3  10   2  735.23   19.70
   3  10   3    6.50    2.20
  -3  10  -3    7.60    1.80
  -3 -10   3    6.10    1.50
   3 -10  -3    5.40    1.60
   3  10   3    4.10    1.30
  -3 -10   3    7.60    2.00
  -3  10  -3    6.30    1.70
   3 -10  -3    7.30    1.60
  -3 -10   3    8.00    1.90
   3  10   3    9.30    2.30
  -3  10   3    9.10    2.50
   3  10  -3    6.10    1.80
   3 -10   3   11.00    2.40
   3  10  -3    6.50    1.70
   3 -10   3    6.90    1.70
  -3 -10  -3    6.60    1.90
  -3  10   3    8.20    1.70
  -3  10  -4    0.00    1.40
  -3 -10   4    3.50    1.80
   3 -10  -4    3.10    1.70
   3  10   4    2.60    2.00
   3  10   4    1.20    1.80
  -3  10  -4    1.50    1.50
   3  10   4    0.90    1.10
  -3 -10   4    2.70    1.40
   3 -10   4    3.00    1.40
  -3 -10  -4    1.30    1.70
  -3  10   4    3.70    2.30
   3 -10   4    4.30    2.00
  -3  10   4    2.00    1.10
   3  10  -4    1.10    1.40
  -3  11   0    9.60    1.60
   3  11   0   10.80    1.40
   3 -11   0   14.40    1.90
  -3 -11   0    9.60    1.70
   3  11   0   14.70    1.70
   3  11   0   10.90    1.80
   3  11   0   10.00    2.00
  -3 -11   0   13.80    1.70
  -3  11   0   12.20    2.00
   3 -11   0   13.20    1.70
  -3 -11   1  131.19    5.50
   3  11   1  123.79    6.10
   3  11   1  129.29    5.60
  -3  11  -1  126.69    5.90
  -3  11  -1  130.49    5.00
  -3 -11   1  136.49    5.60
   3  11   1  123.79    5.80
   3 -11  -1  117.99    5.10
   3 -11  -1  119.39    5.20
  -3 -11   1  128.79    5.70
   3 -11   1  127.79    5.70
   3  11  -1  125.59    5.30
   3 -11   1  123.59    4.90
   3 -11   1  120.19    5.50
  -3  11   1  116.79    5.70
   3  11  -1  114.19    5.60
  -3  11   1  126.39    6.00
  -3  11   1  124.99    5.60
  -3 -11  -1  128.39    5.70
   3  11   2   55.79    4.40
   3 -11  -2   58.69    3.50
  -3 -11   2   51.69    3.80
   3 -11  -2   50.69    3.60
   3  11   2   62.69    4.60
  -3 -11   2   48.60    3.70
   3  11   2   62.19    3.80
  -3  11  -2   52.79    4.00
  -3  11  -2   59.49    3.70
  -3 -11   2   58.69    3.80
  -3  11   2   52.79    3.60
  -3 -11  -2   57.29    3.90
  -3  11   2   58.59    4.10
   3  11  -2   60.69    4.10
   3 -11   2   53.89    3.70
   3 -11   2   58.59    4.20
  -3  11   2   50.69    4.30
   3  11  -2   51.49    3.70
   3 -11  -3  136.59    5.90
  -3  11  -3  135.59    6.80
  -3  11  -3  132.09    6.50
   3  11   3  133.49    7.30
   3  11   3  137.49    6.10
   3  11   3  134.99    7.70
   3 -11  -3  120.79    6.30
  -3 -11   3  134.69    6.10
  -3 -11   3  128.39    6.40
  -3 -11   3  131.59    7.00
   3 -11   3  142.29    7.30
   3 -11   3  133.69    6.20
   3  11  -3  130.09    6.40
  -3  11   3  131.39    6.10
   3  11  -3  117.99    6.30
  -3 -11  -3  135.19    6.60
  -3  11   3  126.79    7.60
  -3 -11   4    1.80    1.80
  -3  11  -4    1.00    1.50
  -3 -11   4    0.60    1.20
   3  11   4    2.70    1.30
   3  11   4    1.90    2.00
   3  11   4    0.20    1.60
  -3  11  -4    2.10    1.50
   3 -11  -4    1.30    1.60
   3  11  -4    1.90    1.60
   3 -11   4   -0.60    1.10
  -3  11   4    2.10    1.30
   3 -11   4    2.30    1.80
  -3 -11  -4    1.90    1.60
  -3  11   4   -0.80    1.70
  -3 -12   0  130.79    6.00
  -3 -12   0  131.09    5.30
  -3  12   0  144.89    5.90
   3  12   0  129.79    6.40
  -3  12   0  133.49    6.40
   3 -12   0  142.69    6.00
   3 -12   0  140.89    5.60
   3 -12  -1  127.39    5.70
   3  12   1  126.89    6.10
  -3 -12   1  133.59    6.10
   3 -12  -1  133.49    5.70
  -3 -12   1  137.79    5.90
   3  12   1  134.69    6.00
  -3  12  -1  128.19    6.40
   3  12   1  120.59    6.40
  -3  12  -1  142.49    5.40
  -3 -12   1  130.99    5.80
  -3  12   1  128.79    6.40
  -3  12   1  137.99    6.10
   3 -12   1  127.59    6.00
   3 -12   1  134.09    5.90
  -3  12   1  127.39    6.20
   3  12  -1  131.49    6.20
   3  12  -1  136.79    5.70
  -3 -12  -1  138.29    6.10
   3  12   2   70.89    5.00
  -3 -12   2   70.29    4.40
   3 -12  -2   58.29    4.00
  -3  12  -2   57.39    4.40
  -3 -12   2   68.89    4.50
  -3  12  -2   58.09    3.80
   3  12   2   64.99    4.80
   3  12   2   69.29    4.20
   3 -12  -2   56.49    3.60
  -3 -12   2   69.59    4.50
  -3 -12  -2   53.29    4.00
   3  12  -2   63.19    4.40
  -3  12   2   66.99    4.60
  -3  12   2   68.59    5.00
   3 -12   2   61.99    4.40
   3  12  -2   61.39    4.10
   3 -12   2   66.19    4.20
  -3  12   2   76.49    4.50
  -3 -12   3   19.80    3.20
  -3 -12   3   18.90    2.60
   3  12   3   19.10    3.60
   3  12   3   21.30    3.40
   3 -12  -3   20.60    2.80
  -3  12  -3   18.70    2.70
  -3  12  -3   21.50    3.10
   3  12   3   18.50    2.50
  -3  12   3   12.30    2.90
   3  12  -3   20.80    2.90
  -3  12   3   22.30    2.80
  -3 -12  -3   14.90    2.60
   3 -12   3   14.60    3.00
   3 -12   3   22.10    2.90
   3  12  -3   20.80    2.90
   3 -13   0   -1.00    0.70
  -3  13   0    1.30    1.10
  -3 -13   0   -0.40    0.80
   3  13   0    0.50    1.10
  -3 -13   0    1.70    1.20
   3 -13   0    2.00    1.30
  -3 -13   1  254.47    9.40
   3  13   1  262.87    9.60
  -3 -13   1  252.67    9.00
   3 -13  -1  252.77    8.80
   3  13   1  257.77   10.20
  -3  13  -1  259.47   10.00
   3  13   1  257.57    9.30
   3 -13  -1  252.47    8.90
  -3  13   1  252.27    9.70
  -3  13   1  242.68    9.70
  -3  13   1  253.37    9.20
   3  13  -1  259.97    8.70
  -3 -13  -1  242.78    9.30
   3 -13   1  235.98    9.20
   3  13  -1  246.98    9.60
  -3  13  -2    5.40    1.60
   3  13   2    3.80    1.50
   3  13   2    3.90    1.70
  -3 -13   2    5.10    1.70
   3 -13  -2    1.90    1.20
  -3 -13   2    2.40    1.40
   3 -13  -2    4.30    1.70
   3  13   2    3.80    1.70
  -3 -13   2    4.90    1.60
  -3  13  -2    4.90    1.80
   3  13  -2    0.90    1.20
  -3  13   2    3.20    1.50
   3 -13   2    5.10    1.70
  -3  13   2    2.00    1.30
  -3 -13  -2    4.80    1.70
  -3  13   2    1.30    1.30
   3  13  -2    3.50    1.50
   3 -13   2    2.90    1.50
   3  13   3   69.29    4.70
  -3  13  -3   69.79    5.30
  -3 -13   3   72.79    5.40
   3  13   3   72.09    5.80
   3  13   3   69.39    5.90
  -3  13  -3   71.19    4.90
   3 -13  -3   66.89    4.80
  -3 -13   3   71.09    4.80
  -3 -13  -3   61.89    4.80
  -3  13   3   80.39    6.20
   3 -13   3   62.69    5.30
   3 -13   3   66.19    4.80
  -3  13   3   70.59    4.80
   3  13  -3   64.89    4.80
   3  13  -3   69.49    5.00
  -3 -14   0   35.00    3.20
   3 -14   0   27.50    2.80
   3  14   0   28.40    3.30
  -3  14   0   23.30    3.10
   3 -14   0   24.90    2.80
  -3  14  -1   32.00    3.50
   3  14   1   33.20    3.40
   3 -14  -1   32.20    3.20
   3  14   1   32.80    3.60
  -3 -14   1   35.20    3.30
   3 -14  -1   33.00    3.10
  -3 -14   1   31.50    3.30
  -3  14   1   37.10    3.70
   3  14  -1   36.70    3.60
  -3 -14  -1   30.00    3.20
   3 -14   1   37.80    3.50
  -3  14   1   28.00    3.20
   3  14   2   12.10    2.50
  -3 -14   2    9.00    2.30
   3 -14  -2   10.10    2.30
  -3 -14   2   11.10    2.40
   3  14   2    9.60    2.60
   3 -14  -2   12.20    2.30
  -3  14  -2   12.40    2.30
   3  14   2   11.90    2.70
  -3  14  -2    7.80    2.10
   3  14  -2   10.50    2.20
   3  14  -2   17.50    3.00
  -3 -14  -2   12.20    2.60
  -3  14   2   10.40    2.40
  -3  14   2   10.80    2.70
   3 -14   2   12.20    2.70
  -3  14   2   14.20    2.60
   3 -14   2   13.20    2.50
  -3 -14   3    4.80    2.00
  -3 -14   3    7.90    2.40
  -3  14  -3    7.40    2.30
  -3  14  -3    6.80    2.20
   3 -14  -3    5.00    2.20
   3  14   3    3.40    2.20
   3  14   3    9.00    2.30
   3  14   3    3.20    2.10
   3 -14   3    7.20    2.20
  -3  14   3    6.70    2.10
  -3 -14  -3    6.60    2.30
   3  14  -3    7.00    2.60
   3  14  -3    6.50    2.30
   3 -14   3    5.10    2.40
  -3  14   3    5.50    2.40
   3 -15   0    5.70    1.90
  -3 -15   0    3.80    1.60
  -3  15   0    5.00    1.90
   3 -15   0    4.60    1.90
   3  15   0    4.40    1.90
  -3 -15   1   23.00    2.90
  -3 -15   1   21.70    3.00
   3  15   1   16.90    3.20
   3 -15  -1   15.80    2.70
   3 -15  -1   15.30    2.50
  -3  15  -1   20.40    3.10
   3  15  -1   21.70    3.20
   3 -15   1   16.50    2.80
  -3  15   1   21.90    3.10
  -3 -15  -1   25.70    3.20
  -3  15   1   16.00    2.70
  -3  15  -2    5.20    2.20
   3  15   2    7.30    2.50
  -3 -15   2    5.30    1.90
  -3 -15   2    4.60    2.50
   3  15   2    3.30    2.00
   3 -15  -2    6.60    2.00
   3  15   2    4.10    1.80
  -3 -15  -2    4.80    2.00
   3  15  -2    4.70    2.00
  -3  15   2    3.40    1.90
  -3  15   2    5.80    1.90
  -3  15   2   10.30    2.80
   3  15  -2    2.50    1.60
   3 -15   2    5.70    2.20
   3  16   0   71.69    5.50
   3 -16   0   67.49    4.90
  -3  16   0   80.49    5.70
  -3 -16   0   80.49    5.40
  -3 -16   1   17.60    2.80
   3 -16  -1   14.30    2.70
   3 -16  -1   14.70    2.60
  -3  16  -1   10.10    2.70
  -3 -16   1   15.00    2.80
   3  16   1   12.50    2.90
  -3  16   1   12.90    2.80
  -3 -16  -1   14.00    2.80
   3 -16   1   14.90    2.80
   3  16  -1   16.10    3.00
  -3  16  -2   50.79    4.80
   3  16   2   55.09    5.00
   3 -16  -2   38.00    4.00
   3  16   2   48.90    4.80
   3  16   2   35.90    4.50
  -3 -16   2   45.60    4.40
   3  16  -2   51.89    4.80
  -3  16   2   41.20    4.50
  -3  16   2   47.00    4.90
   3 -16   2   43.10    4.70
  -3  17   0    5.30    2.30
  -3 -17   0    2.80    1.80
   3 -17   0    1.50    1.70
   3  17   0    4.80    2.10
   3 -17  -1    8.80    3.60
   3 -17  -1   17.40    3.00
   3  17   1   20.10    4.00
  -3 -17   1   15.40    3.00
  -3  17  -1   15.70    3.40
  -3 -17  -1   13.80    2.90
  -3  17   1   11.50    2.90
   3 -17   1   14.00    2.90
   3  17  -1   15.20    3.00
   4   0   0  272.87    6.70
   4   0   0  267.97    6.80
  -4   0   0  272.17    6.80
  -4   0   0  259.17    6.40
  -4   0   0  252.97    6.50
   4   0   0  264.87    6.50
   4   0   0  262.27    6.20
  -4   0   1 2855.71   63.09
   4   0   1 2887.81   62.29
   4   0  -1 2873.21   62.69
   4   0   1 2892.91   62.09
   4   0   1 2905.71   62.99
   4   0  -1 2810.12   62.49
  -4   0  -1 2902.31   62.69
   4   0   1 2866.51   63.19
   4   0   1 3007.80   63.39
  -4   0   1 2926.81   62.89
  -4   0   1 2803.82   62.39
  -4   0  -1 2991.80   63.19
   4   0   2 2203.48   50.49
  -4   0   2 2246.58   48.80
   4   0   2 2228.48   49.10
   4   0  -2 2248.58   48.10
   4   0   2 2214.48   48.30
   4   0   2 2230.38   50.19
  -4   0   2 2302.77   50.09
   4   0   2 2215.68   48.20
   4   0  -2 2267.17   49.50
  -4   0  -2 2243.18   49.60
  -4   0  -2 2260.77   48.70
   4   0  -2 2214.08   49.50
  -4   0   2 2215.48   48.70
  -4   0   3  396.96   12.10
   4   0   3  378.46   12.00
   4   0  -3  414.76   11.10
   4   0  -3  392.36   11.00
   4   0   3  383.36   10.90
   4   0   3  376.86    9.10
  -4   0   3  385.96   11.60
   4   0   3  371.36   11.70
   4   0   3  373.86    9.00
  -4   0  -3  400.76   10.20
  -4   0   3  382.26    9.70
  -4   0  -3  411.06   11.10
  -4   0   4   24.90    1.70
  -4   0   4   22.40    2.80
  -4   0  -4   22.70    2.40
   4   0  -4   21.90    2.40
   4   0   4   25.10    2.90
   4   0  -4   21.70    2.40
  -4   0  -4   25.10    2.50
  -4   0   5   40.70    2.40
  -4   0   5   51.19    4.70
   4   0  -5   42.00    3.60
   4  -1   0  463.55   11.20
  -4  -1   0  462.55   11.10
   4   1   0  458.95   11.10
   4  -1   0  480.45   11.20
  -4  -1   0  476.65   11.00
  -4   1   0  474.25   10.80
   4   1   0  475.05   11.00
   4   1   0  479.65   10.50
  -4   1   0  464.55   11.30
  -4   1   0  458.25   11.00
  -4   1   0  463.85   10.80
  -4  -1   0  480.05   11.00
   4  -1   0  486.55   10.90
   4   1   0  491.75   11.30
  -4  -1   1  437.76   10.70
  -4  -1   1  432.06   10.40
   4   1   1  415.86    9.90
   4  -1  -1  441.26   10.30
   4   1   1  419.66   10.10
   4   1   1  427.16   10.70
  -4   1  -1  439.96   10.50
  -4  -1   1  433.36   10.20
   4   1   1  419.16    9.60
  -4  -1   1  431.56   10.80
  -4   1  -1  440.06    9.50
   4  -1  -1  425.56   10.20
  -4  -1  -1  433.86   10.00
   4   1  -1  433.16    9.40
   4   1  -1  421.16   10.50
  -4  -1  -1  403.96   10.50
   4  -1   1  417.86   10.10
   4  -1   1  415.16   10.00
  -4   1   1  428.76   10.80
  -4   1   1  424.06   10.20
  -4   1   1  427.16   10.90
   4  -1   1  442.36   10.20
   4  -1   1  425.36   11.00
  -4  -1   2  707.03   17.00
   4   1   2  668.43   15.70
   4   1   2  681.03   16.30
  -4   1  -2  720.63   15.90
   4   1   2  679.83   17.70
  -4  -1   2  689.33   16.10
  -4  -1   2  693.53   16.30
   4   1   2  694.53   15.60
  -4   1  -2  728.33   16.90
   4  -1  -2  704.83   16.70
   4  -1  -2  709.23   16.80
  -4  -1   2  701.23   17.50
  -4  -1   2  702.93   17.70
   4   1   2  691.63   17.30
  -4   1   2  687.43   17.70
   4   1  -2  688.53   17.00
   4  -1   2  699.33   15.70
  -4  -1  -2  716.53   16.30
   4   1  -2  696.53   15.70
  -4   1   2  719.43   16.30
   4  -1   2  711.53   16.80
  -4  -1  -2  721.53   17.20
  -4   1   2  680.63   16.10
   4  -1   2  702.63   15.80
  -4   1   2  694.13   17.60
  -4   1   2  702.43   15.80
   4  -1   2  686.73   17.70
   4  -1   2  701.53   17.80
  -4   1  -3  216.48    6.30
   4  -1  -3  226.08    7.10
   4   1   3  212.08    5.30
   4   1   3  202.48    7.50
   4   1   3  210.98    8.00
   4   1   3  225.98    6.90
  -4   1  -3  242.08    7.30
   4   1   3  206.78    5.40
   4  -1  -3  220.18    7.00
  -4  -1   3  210.68    7.90
  -4  -1   3  225.98    7.40
  -4  -1   3  209.28    6.10
  -4  -1   3  215.58    7.80
   4  -1   3  218.68    7.20
   4  -1   3  210.78    5.60
   4  -1   3  212.18    5.50
  -4   1   3  219.58    8.00
  -4   1   3  212.08    6.00
   4   1  -3  218.48    7.30
   4  -1   3  215.38    8.10
  -4  -1  -3  222.48    7.30
  -4  -1  -3  222.18    6.60
   4  -1   3  214.08    8.00
  -4   1   3  208.78    8.00
   4   1   4   25.90    1.30
   4   1   4   24.00    3.00
  -4   1  -4   29.50    2.70
  -4   1  -4   25.80    2.60
   4  -1  -4   23.70    2.40
  -4  -1   4   27.10    1.80
   4   1   4   36.80    3.30
  -4  -1   4   27.30    3.10
  -4   1   4   32.90    3.30
   4   1  -4   24.30    2.60
   4  -1   4   25.70    2.70
  -4  -1  -4   22.20    2.50
   4  -1   4   26.60    3.20
   4  -1   4   25.10    1.40
  -4   1   4   22.30    2.90
   4   1  -4   26.10    2.50
  -4   1   4   25.40    1.70
  -4  -1   5    2.40    0.90
  -4  -1   5    3.30    2.00
   4  -1  -5    0.90    1.30
  -4   1  -5    2.10    1.60
  -4   1   5    2.50    1.80
   4   1  -5    2.40    1.40
  -4   1   5    2.80    0.90
   4   2   0   80.29    2.90
   4   2   0   87.69    3.00
  -4   2   0   86.49    2.50
   4   2   0   87.89    2.90
  -4   2   0   88.49    2.90
  -4   2   0   88.89    2.70
  -4  -2   0   90.89    2.50
  -4  -2   0   92.19    2.90
   4  -2   0   83.09    2.80
   4  -2   0   83.79    2.80
  -4   2   0   83.39    3.00
  -4  -2   0   86.79    2.80
  -4  -2   0   84.99    2.80
   4  -2   0   90.29    3.00
   4   2   1  172.18    5.00
  -4  -2   1  155.68    4.70
  -4   2  -1  167.78    5.00
   4   2   1  167.28    3.90
   4  -2  -1  153.38    4.70
   4   2   1  167.58    4.50
  -4  -2   1  171.78    4.70
  -4   2  -1  170.28    4.90
   4   2   1  163.58    5.30
   4  -2  -1  171.48    4.60
  -4  -2   1  171.28    5.10
   4   2   1  168.58    4.70
   4  -2   1  177.88    5.40
   4  -2   1  168.38    4.80
  -4   2   1  171.98    4.20
   4   2  -1  169.38    4.30
   4   2  -1  176.58    5.20
  -4  -2  -1  174.38    4.70
  -4  -2  -1  171.48    5.10
  -4   2   1  170.08    5.20
  -4   2   1  167.58    5.40
  -4   2   1  167.98    4.70
   4  -2   1  167.88    4.80
   4  -2   1  167.18    4.60
   4  -2  -2  172.48    5.50
   4   2   2  171.18    5.80
   4   2   2  175.18    4.90
  -4   2  -2  177.08    5.40
  -4  -2   2  179.18    5.40
   4   2   2  174.08    4.60
   4   2   2  170.18    4.70
  -4  -2   2  175.38    6.20
  -4  -2   2  171.48    5.00
   4   2   2  176.98    6.30
  -4   2  -2  178.68    5.80
   4  -2  -2  180.68    5.20
  -4  -2   2  170.28    5.10
  -4   2   2  178.28    5.00
  -4  -2  -2  179.08    5.20
   4  -2   2  170.38    4.90
  -4   2   2  171.18    4.80
   4  -2   2  173.38    5.60
   4  -2   2  175.08    4.80
  -4  -2  -2  177.48    5.80
  -4   2   2  172.48    6.20
  -4   2   2  170.88    6.20
  -4   2   2  173.78    5.10
   4  -2   2  170.78    4.70
   4   2  -2  173.18    4.80
   4   2  -2  179.48    5.80
   4   2   3    7.60    1.60
  -4  -2   3    6.80    1.70
  -4  -2   3    9.00    1.00
   4  -2  -3    7.30    1.30
   4  -2  -3    8.20    1.40
   4   2   3    7.50    0.80
   4   2   3    7.30    1.70
   4   2   3    8.70    1.20
  -4  -2   3    7.30    1.40
  -4   2  -3    7.70    1.30
  -4   2  -3    9.90    1.40
   4   2   3    8.90    0.80
  -4  -2   3    7.00    1.50
  -4   2   3    7.70    1.00
  -4  -2  -3    5.00    1.10
   4  -2   3    7.30    1.50
  -4   2   3    8.50    1.80
  -4  -2  -3    8.80    1.50
   4  -2   3    7.70    0.90
  -4   2   3    7.80    1.80
   4  -2   3    7.20    1.70
   4   2  -3    8.30    1.50
  -4  -2   4    8.10    2.10
   4   2   4    6.00    0.80
   4   2   4    7.70    1.80
   4   2   4    6.40    1.90
  -4  -2   4    4.50    1.00
  -4  -2   4    7.50    1.90
   4  -2  -4    7.20    1.70
  -4   2  -4    4.10    1.40
  -4   2   4    5.60    1.80
  -4  -2  -4    7.80    2.10
  -4   2   4    5.70    1.00
   4  -2   4    3.10    1.60
   4   2  -4    4.70    1.40
  -4   2   4    1.80    1.30
  -4  -2  -4    4.50    1.50
   4  -2   4    4.20    0.80
   4  -2   4    4.50    1.50
  -4  -2   5    5.70    2.30
   4  -2  -5    4.60    1.80
  -4  -2   5    4.40    1.10
  -4   2  -5    5.00    2.00
  -4   2   5    3.30    1.90
  -4   2   5    4.50    1.00
   4  -2   5    4.80    0.90
   4   2  -5    3.20    1.40
  -4  -3   0  545.05   12.50
   4   3   0  511.55   13.20
  -4  -3   0  568.24   13.00
   4  -3   0  541.35   13.30
   4  -3   0  569.84   13.20
  -4   3   0  587.44   13.60
  -4  -3   0  550.34   13.10
   4   3   0  566.04   13.30
   4   3   0  565.74   13.30
  -4   3   0  546.05   13.10
  -4   3   0  557.24   13.10
   4  -3   0  571.64   13.10
  -4   3   0  562.34   12.70
  -4  -3   0  579.74   13.40
   4  -3  -1  130.79    4.10
  -4   3  -1  130.99    4.40
   4   3   1  136.99    4.70
  -4  -3   1  133.49    4.50
   4   3   1  137.99    4.20
  -4  -3   1  130.59    3.80
  -4  -3   1  141.99    4.40
   4  -3  -1  139.79    3.70
  -4   3  -1  131.99    4.20
   4   3   1  133.59    4.10
   4   3   1  130.99    3.90
  -4  -3   1  129.69    4.10
  -4   3   1  137.29    3.80
   4  -3   1  141.79    4.70
  -4  -3  -1  129.19    4.10
  -4   3   1  130.99    4.10
   4   3  -1  132.89    4.40
   4  -3   1  130.19    4.10
  -4   3   1  135.59    4.50
   4   3  -1  138.59    3.90
  -4  -3  -1  139.19    4.40
  -4   3   1  129.59    4.70
   4  -3   1  130.89    4.20
   4   3   2  260.87    8.40
  -4  -3   2  263.17    7.30
  -4  -3   2  262.07    8.20
  -4  -3   2  264.67    7.20
  -4   3  -2  274.87    8.00
   4   3   2  256.87    6.80
  -4  -3   2  264.57    7.10
  -4  -3   2  266.97    8.20
   4  -3  -2  262.37    6.90
   4   3   2  256.57    6.70
   4   3   2  270.87    7.80
   4   3   2  266.37    8.70
  -4   3  -2  263.97    7.30
   4  -3  -2  261.67    7.50
  -4  -3  -2  273.47    6.50
   4  -3   2  264.57    6.90
  -4   3   2  258.07    7.20
   4   3  -2  270.27    8.00
  -4   3   2  254.47    7.00
   4  -3   2  262.67    7.80
  -4   3   2  261.17    6.90
  -4  -3  -2  268.17    7.50
   4  -3   2  260.37    7.00
  -4   3   2  268.27    8.40
  -4   3   2  268.57    8.60
   4  -3   2  262.17    6.70
   4   3  -2  275.47    7.00
   4  -3   2  255.47    8.40
   4   3   3   23.50    2.20
   4   3   3   22.60    2.60
   4  -3  -3   23.20    1.80
  -4   3  -3   21.10    1.80
   4   3   3   22.10    1.30
   4  -3  -3   20.70    1.90
   4   3   3   23.50    2.70
  -4   3  -3   22.70    2.20
  -4  -3   3   21.30    2.30
  -4  -3   3   23.80    1.70
   4  -3   3   25.60    2.70
   4  -3   3   17.80    2.10
  -4   3   3   18.50    2.40
   4   3  -3   22.00    2.20
  -4  -3  -3   19.20    1.80
  -4  -3  -3   21.10    2.10
  -4   3   3   19.80    2.40
   4  -3   3   22.00    1.50
  -4   3   3   22.10    1.60
   4   3   4   88.99    5.60
  -4  -3   4   91.39    3.80
  -4   3  -4  101.19    5.20
  -4  -3   4   91.79    5.60
   4   3   4   88.89    3.10
   4  -3  -4   93.79    4.60
  -4  -3   4   95.39    5.60
   4  -3   4  103.09    6.00
   4  -3   4   95.59    3.60
   4   3  -4   97.29    5.10
   4  -3   4   94.59    5.20
  -4   3   4   88.39    3.60
  -4   3   4   92.49    5.60
  -4  -3  -4   87.29    4.90
  -4   3   4   96.89    5.90
  -4  -3  -4   94.89    4.60
   4  -3  -5    4.20    1.70
  -4  -3   5    6.30    1.30
  -4   3  -5    7.10    2.20
  -4  -3   5    7.00    2.50
  -4   3   5    7.60    1.30
   4   3  -5    4.30    1.90
   4  -3   5    5.80    1.00
  -4  -3  -5    5.80    2.00
  -4   3   5    5.10    2.30
   4   3  -5    4.80    1.80
  -4  -4   0 1155.88   25.80
   4  -4   0 1128.89   25.80
   4  -4   0 1152.88   25.60
   4   4   0 1126.49   25.90
  -4   4   0 1147.59   26.20
   4  -4   0 1126.99   25.10
   4   4   0 1176.18   26.00
  -4   4   0 1132.29   25.90
  -4  -4   0 1138.19   25.50
  -4  -4   0 1144.29   26.10
  -4   4   0 1166.48   25.80
   4  -4   0 1137.59   25.90
   4   4   0 1161.08   26.10
  -4  -4   0 1145.69   25.20
   4   4   1  158.48    5.50
  -4   4  -1  140.99    4.90
  -4  -4   1  154.58    5.00
   4  -4  -1  157.78    4.80
  -4  -4   1  161.88    5.20
  -4  -4   1  157.48    4.10
   4   4   1  150.58    5.30
   4   4   1  154.68    4.70
  -4  -4   1  155.68    4.80
   4   4   1  159.58    4.80
  -4   4  -1  153.08    4.70
   4  -4  -1  151.78    4.00
  -4   4   1  155.58    5.40
   4   4  -1  154.48    4.70
  -4   4   1  159.08    4.60
  -4   4   1  157.98    4.80
  -4  -4  -1  155.28    4.90
   4   4  -1  151.98    4.70
   4  -4   1  157.78    5.00
   4  -4   1  154.18    3.70
   4   4  -1  156.08    5.10
  -4   4   1  166.08    5.20
   4  -4   1  151.58    4.80
   4  -4   1  155.78    5.30
  -4  -4   2   18.80    1.20
   4   4   2   16.50    1.90
   4   4   2   17.80    1.20
   4   4   2   17.90    1.50
  -4  -4   2   19.60    1.90
  -4   4  -2   19.80    1.50
  -4  -4   2   16.60    1.40
   4  -4  -2   16.40    1.10
  -4  -4   2   16.50    1.80
   4   4   2   15.60    1.90
   4  -4  -2   17.30    1.50
  -4   4  -2   19.60    1.80
   4   4   2   19.40    1.30
   4  -4   2   19.00    1.10
  -4   4   2   18.00    1.40
   4   4  -2   20.30    1.40
  -4   4   2   17.10    1.30
   4  -4   2   16.90    1.70
  -4   4   2   18.60    1.90
   4   4  -2   20.10    1.80
   4  -4   2   17.60    1.40
  -4  -4  -2   17.40    1.60
  -4   4   2   16.80    1.90
   4  -4   2   17.80    1.30
  -4  -4  -2   19.50    1.00
  -4  -4   3  162.78    6.90
   4   4   3  176.68    7.30
   4  -4  -3  176.68    6.10
  -4  -4   3  176.28    5.70
   4   4   3  185.08    7.70
  -4  -4   3  165.38    6.90
   4   4   3  180.58    6.50
  -4   4  -3  179.48    6.70
  -4   4  -3  178.68    6.00
   4   4   3  177.18    5.20
   4  -4   3  172.98    7.40
   4  -4   3  182.78    5.50
  -4   4   3  186.98    7.80
   4  -4   3  178.88    6.80
  -4  -4  -3  165.98    6.10
  -4   4   3  172.58    5.50
  -4   4   3  167.38    7.20
   4   4  -3  171.38    6.70
  -4  -4   4   68.79    4.70
  -4  -4   4   67.59    4.70
  -4  -4   4   62.79    3.20
   4  -4  -4   63.19    3.80
   4   4   4   63.19    4.70
   4   4   4   60.19    2.60
  -4   4  -4   60.19    4.10
   4  -4   4   62.09    4.80
   4  -4   4   59.19    2.90
  -4   4   4   55.89    4.70
  -4  -4  -4   65.19    3.80
   4   4  -4   63.49    4.30
  -4  -4  -4   60.09    4.00
   4  -4   4   66.19    4.40
  -4   4   4   63.09    4.70
  -4   4   4   59.09    3.00
   4  -4  -5   62.99    4.20
  -4   4  -5   68.39    5.10
   4   4   5   57.19    2.50
  -4  -4   5   64.89    5.40
   4  -4  -5   51.39    4.40
  -4  -4   5   61.09    3.40
   4  -4   5   59.69    2.90
  -4  -4  -5   67.59    4.90
  -4   4   5   62.79    3.20
   4   4  -5   60.19    4.80
  -4   5   0  913.61   21.60
   4  -5   0  902.81   21.40
   4  -5   0  935.41   21.00
   4  -5   0  899.51   20.60
  -4   5   0  923.11   21.50
   4   5   0  920.01   21.30
   4  -5   0  934.51   21.50
  -4  -5   0  937.11   21.00
  -4  -5   0  929.51   20.70
   4   5   0  924.81   21.60
  -4  -5   0  928.81   21.30
   4   5   0  937.31   21.70
  -4  -5   0  914.31   21.60
   4   5   1   64.39    2.80
   4   5   1   65.99    2.70
   4   5   1   61.49    3.10
  -4   5  -1   56.39    2.90
   4   5   1   64.09    3.20
   4  -5  -1   63.69    2.70
  -4   5  -1   65.89    2.70
   4  -5  -1   67.79    2.00
  -4  -5   1   64.09    2.80
  -4  -5   1   63.99    2.00
   4  -5  -1   66.39    3.00
  -4  -5   1   69.39    3.00
  -4  -5   1   64.79    3.10
   4  -5   1   64.29    2.00
   4  -5   1   62.29    2.90
  -4   5   1   65.29    3.30
   4   5  -1   66.09    2.80
   4   5  -1   69.79    2.80
  -4   5   1   62.99    2.70
   4   5  -1   65.29    3.00
   4  -5   1   61.89    3.10
   4  -5   1   60.19    2.80
  -4  -5  -1   66.79    2.90
  -4   5   1   65.19    3.00
  -4  -5  -1   64.99    1.80
  -4   5   1   61.69    2.70
  -4  -5   2   73.89    3.80
   4   5   2   68.99    3.00
   4   5   2   70.69    4.10
   4   5   2   72.89    4.00
  -4   5  -2   80.69    3.10
   4  -5  -2   72.49    3.20
  -4  -5   2   77.49    3.30
  -4  -5   2   79.59    3.90
  -4   5  -2   78.09    3.80
   4   5   2   73.79    3.20
  -4   5   2   72.99    3.90
   4  -5   2   77.09    3.20
   4  -5   2   77.09    3.30
  -4   5   2   74.29    3.20
   4   5  -2   79.39    3.20
   4  -5   2   71.89    3.60
  -4  -5  -2   78.39    3.50
  -4   5   2   69.39    3.10
   4  -5   2   74.89    4.00
  -4  -5  -2   77.49    2.40
   4   5  -2   70.79    3.60
  -4   5   2   78.39    4.30
  -4   5  -3    2.50    1.00
  -4  -5   3    3.20    1.30
   4   5   3    4.50    1.60
   4   5   3    1.00    1.20
   4  -5  -3    4.20    1.20
   4   5   3    2.60    0.80
  -4  -5   3    4.50    1.00
  -4  -5   3    1.40    1.10
   4  -5   3    2.60    1.30
  -4   5   3    2.30    0.80
  -4   5   3    1.80    1.30
  -4  -5  -3    2.40    1.00
   4   5  -3    3.50    1.30
   4  -5   3    4.20    1.00
  -4   5   3    2.40    1.30
   4  -5   3    2.50    1.20
   4   5   4   50.59    4.40
   4   5   4   55.59    4.70
   4  -5  -4   50.79    3.40
  -4  -5   4   57.59    4.40
  -4  -5   4   53.59    3.10
  -4   5  -4   45.50    3.80
   4   5   4   49.10    2.60
  -4  -5   4   51.99    4.30
  -4  -5  -4   51.69    4.00
   4  -5   4   55.39    4.30
  -4  -5  -4   54.19    3.70
   4  -5   4   51.09    2.90
   4  -5   4   54.99    4.60
  -4   5   4   52.29    2.90
  -4   5   4   45.80    4.40
   4   5  -4   46.50    3.80
  -4   5   4   53.99    4.50
  -4   6   0   94.99    3.70
   4   6   0  105.49    4.10
   4   6   0   99.39    3.90
   4   6   0  101.09    3.70
  -4  -6   0  103.19    3.80
  -4  -6   0   98.19    3.30
   4  -6   0  106.39    3.40
   4  -6   0  103.89    3.50
  -4   6   0  103.49    4.00
   4  -6   0  103.69    3.90
   4  -6   0  101.79    3.90
  -4   6   0   99.99    4.00
  -4  -6   0  106.09    4.00
  -4  -6   0  101.59    3.40
  -4  -6   1  161.08    4.00
   4  -6  -1  159.48    5.10
  -4  -6   1  152.88    5.20
   4  -6  -1  151.48    4.90
  -4  -6   1  161.18    5.20
  -4   6  -1  154.78    4.90
   4   6   1  155.88    5.20
   4  -6  -1  153.68    5.00
  -4   6  -1  144.99    4.90
  -4   6  -1  157.48    5.60
   4   6   1  153.38    4.80
   4   6   1  157.58    5.70
   4  -6  -1  151.38    3.80
  -4  -6   1  158.18    5.50
   4   6   1  154.58    5.70
   4  -6   1  137.99    5.30
  -4  -6  -1  148.79    4.00
   4  -6   1  158.18    5.30
   4  -6   1  160.38    5.40
   4   6  -1  146.79    5.30
  -4   6   1  150.78    5.80
   4  -6   1  161.08    4.20
   4   6  -1  154.98    5.20
   4   6  -1  152.58    5.10
  -4  -6  -1  150.58    5.30
  -4   6   1  157.48    5.10
  -4   6   1  167.88    5.30
   4  -6  -2   15.90    1.60
  -4  -6   2   15.80    1.80
  -4  -6   2   17.40    1.90
   4   6   2   17.50    2.20
  -4  -6   2   19.00    1.70
   4   6   2   20.10    2.20
  -4   6  -2   18.40    1.50
   4  -6  -2   18.90    1.80
   4   6   2   19.30    1.60
  -4   6  -2   21.90    2.10
   4   6   2   15.00    1.50
   4  -6   2   19.00    2.20
  -4   6   2   20.20    1.70
  -4   6   2   20.60    1.70
  -4  -6  -2   18.60    1.80
  -4   6   2   17.80    2.20
  -4   6   2   15.90    1.90
   4  -6   2   15.10    1.80
   4  -6   2   19.80    1.80
   4   6  -2   17.60    1.60
   4   6  -2   19.40    2.00
  -4   6  -3    8.00    1.70
   4  -6  -3    5.50    1.40
  -4  -6   3   10.00    2.10
   4   6   3    8.40    1.90
  -4  -6   3    9.30    1.50
   4  -6  -3    9.00    1.60
  -4  -6   3    7.90    1.80
   4   6   3    9.90    2.30
   4   6   3    7.70    1.20
  -4   6   3    5.90    1.60
   4   6  -3    7.90    1.70
  -4   6   3    8.40    2.00
   4  -6   3    6.60    1.90
   4  -6   3   11.00    2.10
  -4  -6  -3   10.50    1.80
  -4   6   3    8.40    1.30
   4  -6   3   10.10    1.50
   4   6   4   77.69    3.50
   4  -6  -4   85.39    4.40
   4   6   4   79.99    5.90
   4   6   4   69.39    5.20
  -4  -6   4   80.09    5.50
   4  -6  -4   68.89    4.50
  -4  -6   4   85.99    5.40
  -4   6  -4   70.59    4.70
  -4  -6   4   81.09    4.00
   4   6  -4   70.19    4.80
  -4   6   4   80.09    3.80
  -4   6   4   86.79    6.10
   4  -6   4   82.09    5.20
  -4  -6  -4   82.29    4.70
   4  -6   4   77.29    5.70
   4  -6   4   78.99    3.90
   4  -7   0   62.79    2.60
  -4   7   0   64.19    3.10
  -4  -7   0   66.19    2.60
  -4   7   0   62.89    3.20
   4  -7   0   62.99    3.00
   4   7   0   64.49    2.90
   4   7   0   61.89    3.10
   4  -7   0   62.49    3.00
  -4   7   0   65.99    3.10
  -4  -7   0   62.79    3.00
   4  -7   0   60.99    2.60
  -4  -7   0   70.69    3.30
  -4  -7   0   65.09    2.60
   4   7   0   70.49    3.40
  -4   7  -1    7.50    1.20
   4  -7  -1    6.50    0.60
   4   7   1    6.70    0.90
  -4  -7   1    5.20    1.20
  -4  -7   1    7.00    0.60
  -4   7  -1    6.70    1.00
   4   7   1    4.00    1.10
   4   7   1    8.20    1.20
  -4  -7   1    5.20    1.10
  -4  -7   1    6.80    1.30
   4  -7  -1    6.70    1.00
   4   7   1    6.30    1.30
   4  -7  -1    5.20    1.00
   4   7  -1    7.30    1.20
  -4  -7  -1    7.80    0.80
  -4   7   1    8.00    1.40
   4  -7   1    8.30    0.80
   4  -7   1    7.40    1.20
  -4   7   1    4.80    1.00
   4  -7   1    6.00    1.20
   4   7  -1    5.40    1.10
   4  -7   1    6.10    1.10
  -4   7   1    7.50    1.20
  -4  -7  -1    5.70    1.20
   4   7  -1    5.60    1.10
  -4   7  -2  180.58    6.80
   4  -7  -2  181.88    6.10
   4  -7  -2  179.28    6.30
   4   7   2  183.18    7.50
   4   7   2  174.58    7.10
  -4  -7   2  188.48    6.90
  -4  -7   2  181.18    6.20
  -4  -7   2  177.18    6.80
   4   7   2  191.78    6.10
   4  -7   2  177.38    7.10
  -4   7   2  179.88    6.30
  -4   7   2  192.68    7.60
   4   7  -2  188.38    6.30
   4   7  -2  155.28    6.40
   4  -7   2  177.18    6.20
  -4   7   2  182.38    6.10
   4  -7   2  177.48    6.80
  -4  -7  -2  191.08    6.60
   4   7   3   14.50    2.50
  -4   7  -3   17.30    2.30
   4   7   3   15.30    2.50
  -4  -7   3   12.80    2.10
   4  -7  -3   15.50    1.80
   4  -7  -3   15.90    2.20
  -4  -7   3   12.00    2.30
  -4  -7   3   12.30    1.80
   4   7   3   12.70    1.60
  -4  -7  -3   14.30    2.00
  -4   7   3   16.30    2.70
   4  -7   3   10.20    2.10
   4  -7   3   16.40    1.80
   4   7  -3   11.40    1.90
   4  -7   3   14.60    2.30
  -4   7   3   12.80    1.60
  -4  -7   4   51.89    4.30
   4  -7  -4   39.70    3.50
  -4  -7   4   43.50    4.10
  -4  -7   4   47.10    3.20
   4  -7  -4   49.60    3.50
   4   7   4   47.40    4.40
   4   7   4   44.20    2.80
   4   7   4   48.80    4.80
  -4   7  -4   44.60    3.80
   4  -7   4   53.59    4.70
   4  -7   4   50.39    3.20
   4  -7   4   47.30    4.10
  -4   7   4   54.09    5.00
  -4  -7  -4   42.90    3.60
  -4   7   4   48.70    3.10
   4   7  -4   40.30    3.80
  -4  -8   0   -0.20    0.50
  -4   8   0    0.60    0.60
   4  -8   0    0.10    0.60
   4  -8   0    0.20    0.50
  -4  -8   0   -0.20    0.50
  -4  -8   0   -0.10    0.40
   4  -8   0    0.50    0.50
   4  -8   0    0.30    0.50
   4   8   0    0.70    0.70
   4   8   0    0.60    0.50
  -4   8   0   -0.40    0.40
  -4  -8   0    0.40    0.50
   4   8   0    1.90    0.80
  -4   8   0    1.10    0.60
  -4   8  -1  519.75   14.00
   4   8   1  497.65   14.00
   4   8   1  503.05   13.30
  -4  -8   1  492.75   13.60
  -4  -8   1  505.65   13.30
  -4   8  -1  517.85   12.80
   4  -8  -1  485.75   13.10
   4   8   1  494.25   12.50
  -4  -8   1  501.25   13.30
   4  -8  -1  486.05   12.90
   4   8   1  496.55   14.20
   4  -8   1  488.45   13.50
   4   8  -1  530.15   13.70
  -4   8   1  527.25   13.40
  -4  -8  -1  490.45   13.50
   4  -8   1  491.45   12.20
  -4  -8  -1  506.65   11.90
   4  -8   1  505.75   13.60
  -4   8   1  497.95   14.30
   4   8  -1  502.95   13.40
   4  -8   1  494.75   13.40
  -4   8   1  500.35   13.50
   4  -8  -2   12.70    1.60
   4   8   2    9.20    1.90
   4   8   2   13.10    1.70
  -4  -8   2   14.50    2.00
   4  -8  -2   12.00    1.70
  -4  -8   2   14.70    2.00
  -4  -8   2   14.50    1.70
  -4   8  -2   13.60    1.90
   4   8   2   15.60    2.20
  -4  -8  -2   15.20    2.00
   4   8  -2   16.80    1.90
  -4   8   2   13.70    1.70
   4   8  -2   11.80    1.70
   4  -8   2   14.40    1.80
  -4   8   2   12.00    1.60
   4  -8   2   14.80    2.10
  -4   8   2    9.90    2.00
   4  -8   2   14.20    1.90
   4   8   3  109.69    6.40
   4  -8  -3  106.09    5.20
  -4   8  -3  107.49    5.60
  -4  -8   3  100.69    5.70
   4   8   3  102.39    4.50
   4   8   3  111.29    6.10
   4  -8  -3  101.59    4.70
  -4  -8   3  100.19    4.70
  -4  -8   3   97.99    5.30
   4   8  -3  108.39    5.50
   4  -8   3  112.89    6.10
   4  -8   3  108.59    5.70
  -4  -8  -3  108.69    5.30
  -4   8   3  101.69    6.20
  -4   8   3  108.99    4.80
   4  -8   3  104.49    4.80
  -4  -8   4   25.10    3.40
   4   8   4   23.70    3.70
   4   8   4   18.70    2.10
   4   8   4   21.80    3.40
  -4  -8   4   23.30    3.10
   4  -8  -4   18.30    2.60
   4  -8  -4   17.30    2.50
  -4  -8   4   18.40    2.30
  -4   8  -4   19.80    2.90
  -4   8  -4   21.40    3.00
   4  -8   4   19.80    2.30
  -4  -8  -4   18.30    2.70
   4   8  -4   19.00    2.70
  -4   8   4   20.80    2.20
  -4   8   4   15.90    3.50
   4  -8   4   24.00    3.20
  -4   9   0   26.60    2.30
   4  -9   0   23.50    2.10
   4  -9   0   27.90    2.30
   4   9   0   26.70    1.90
  -4  -9   0   24.00    2.10
  -4   9   0   27.90    2.20
  -4  -9   0   28.00    1.80
   4   9   0   22.50    2.10
   4  -9   0   26.30    1.80
  -4  -9   0   27.50    2.30
   4   9   0   25.10    2.30
  -4   9   0   27.50    2.20
   4  -9   0   23.60    1.80
  -4  -9   0   26.10    1.80
   4   9   1   46.60    3.30
  -4  -9   1   44.10    3.00
   4  -9  -1   45.50    2.80
   4   9   1   46.90    3.00
  -4   9  -1   43.90    2.50
  -4  -9   1   43.50    2.80
   4  -9  -1   43.90    2.70
  -4  -9   1   44.50    2.90
  -4   9  -1   39.90    3.00
   4   9   1   41.40    2.20
   4   9   1   44.30    3.10
   4   9  -1   39.70    2.70
   4  -9   1   43.00    2.90
   4  -9   1   41.60    2.90
   4  -9   1   45.00    2.30
  -4   9   1   43.90    2.80
   4   9  -1   44.00    2.90
  -4   9   1   45.50    3.20
   4  -9   1   42.30    2.90
  -4   9   1   39.80    2.80
  -4  -9  -1   42.70    2.40
  -4  -9  -1   44.40    2.90
  -4   9  -2   84.79    4.70
   4   9   2   86.49    5.00
   4   9   2   86.09    5.10
   4  -9  -2   80.29    4.00
  -4  -9   2   84.79    4.60
  -4  -9   2   87.49    4.60
   4  -9  -2   88.69    4.30
   4   9   2   84.19    4.10
  -4  -9   2   79.19    4.10
  -4   9   2   88.19    5.30
   4  -9   2   77.99    4.60
   4   9  -2   79.29    4.40
   4  -9   2   82.49    4.20
  -4   9   2   81.59    4.10
  -4  -9  -2   76.29    4.30
   4   9  -2   80.59    4.20
  -4   9   2   81.39    4.30
   4  -9   2   81.09    4.60
   4  -9  -3   17.90    2.50
   4   9   3   19.50    2.20
  -4  -9   3   19.90    2.60
  -4  -9   3   22.00    2.90
   4  -9  -3   18.70    2.20
  -4  -9   3   18.30    2.30
   4   9   3   20.70    3.00
   4   9   3   22.60    3.10
  -4   9  -3   19.60    2.70
   4  -9   3   24.60    2.90
  -4  -9  -3   19.60    2.50
  -4   9   3   26.50    3.50
  -4   9   3   22.90    2.30
   4   9  -3   18.30    2.40
   4  -9   3   18.20    3.20
   4  -9   3   23.50    2.50
   4   9   4    0.30    1.60
   4   9   4    1.20    1.10
  -4   9  -4    3.50    1.70
   4  -9  -4    5.00    2.50
  -4  -9   4    1.70    1.20
  -4  -9   4    2.70    1.90
  -4   9  -4    0.30    1.30
   4   9   4    1.70    1.80
   4  -9  -4    1.30    1.40
  -4  -9  -4    3.90    1.70
  -4   9   4    1.50    1.00
  -4   9   4    4.10    2.30
   4  -9   4    2.50    1.80
   4  -9   4    0.60    1.00
   4   9  -4    1.30    1.50
   4  10   0    1.40    0.90
   4  10   0    4.80    1.30
  -4  10   0    2.50    1.20
  -4  10   0    2.90    1.10
  -4 -10   0    1.90    0.70
   4 -10   0    6.10    1.10
   4 -10   0    1.20    0.80
  -4  10   0    2.60    1.00
  -4 -10   0    2.70    0.90
   4 -10   0    0.60    0.70
  -4 -10   0    2.00    1.10
   4  10   0    1.80    0.80
   4 -10   0    3.20    1.10
   4  10   1  218.98    8.50
   4  10   1  230.68    7.90
  -4 -10   1  237.18    7.90
  -4 -10   1  230.38    7.70
  -4  10  -1  235.88    8.50
   4 -10  -1  245.18    7.70
  -4 -10   1  231.88    8.20
   4  10   1  233.78    8.40
   4 -10  -1  214.98    7.50
   4  10  -1  239.78    8.30
   4 -10   1  227.28    7.90
  -4  10   1  230.08    7.90
  -4  10   1  238.58    8.60
  -4  10   1  235.08    8.20
   4 -10   1  228.98    8.10
  -4 -10  -1  211.38    7.90
   4 -10   1  236.78    7.90
   4  10  -1  226.08    7.70
   4 -10  -2   27.50    2.60
   4 -10  -2   28.50    2.50
  -4 -10   2   30.10    2.80
  -4 -10   2   22.80    2.40
   4  10   2   28.50    2.60
  -4  10  -2   29.50    3.00
   4  10   2   26.50    3.00
   4  10   2   26.70    3.00
  -4 -10   2   26.40    2.70
   4 -10   2   22.00    2.40
  -4  10   2   32.50    2.70
   4 -10   2   34.10    3.20
  -4  10   2   25.00    2.60
  -4  10   2   27.30    3.20
   4  10  -2   30.90    2.90
   4 -10   2   30.30    3.00
   4  10  -2   30.30    2.70
  -4 -10  -2   31.10    2.90
  -4  10  -3   59.79    4.40
   4  10   3   56.49    3.70
  -4 -10   3   61.79    4.60
   4  10   3   54.49    4.70
  -4 -10   3   61.89    4.00
  -4  10  -3   63.39    4.30
   4 -10  -3   63.39    3.80
   4 -10  -3   54.09    3.90
   4  10   3   53.69    4.70
  -4 -10   3   58.69    4.30
  -4 -10  -3   61.09    4.30
   4 -10   3   54.59    4.70
   4 -10   3   59.49    4.50
  -4  10   3   54.39    4.90
  -4  10   3   59.19    3.80
   4 -10   3   59.19    3.90
   4  10  -3   59.69    4.30
   4  10   4    1.30    1.10
   4  10   4    3.40    2.10
   4 -10  -4    3.30    1.80
  -4  10  -4    2.50    1.60
  -4 -10   4    2.30    1.30
  -4  10  -4    2.50    1.70
   4  10   4    0.60    1.80
  -4 -10   4    5.60    2.20
  -4 -10  -4    7.10    2.00
  -4  10   4    3.40    1.40
  -4  10   4    7.10    2.70
   4 -10   4    0.80    1.90
   4  10  -4    2.00    1.50
   4 -10   4    2.20    1.20
   4  11   0  137.19    6.30
   4 -11   0  153.88    6.10
  -4  11   0  144.99    6.40
  -4  11   0  143.09    5.90
   4 -11   0  143.59    5.50
  -4 -11   0  149.59    6.30
   4  11   0  157.98    6.40
   4  11   0  145.19    5.40
  -4 -11   0  141.89    5.30
  -4  11  -1   26.40    2.20
   4 -11  -1   28.30    2.50
  -4 -11   1   30.10    2.80
  -4 -11   1   30.50    2.60
  -4  11  -1   25.00    2.70
   4  11   1   28.40    3.00
   4  11   1   30.90    2.90
  -4 -11   1   32.50    2.80
   4 -11  -1   26.70    2.50
   4  11   1   28.50    2.70
   4 -11   1   30.70    2.80
   4  11  -1   27.90    2.50
  -4  11   1   30.90    2.80
  -4 -11  -1   28.20    2.70
  -4  11   1   29.30    2.80
  -4  11   1   34.60    3.10
   4 -11   1   27.40    2.60
   4  11  -1   30.10    2.80
   4 -11   1   29.80    2.70
   4  11   2  140.29    7.00
  -4  11  -2  148.09    6.30
   4  11   2  149.79    7.30
  -4  11  -2  140.79    6.80
  -4 -11   2  144.69    6.60
  -4 -11   2  151.88    6.40
   4  11   2  145.29    6.30
  -4 -11   2  147.59    6.60
   4 -11  -2  151.28    6.30
   4 -11  -2  154.98    6.10
  -4  11   2  137.49    7.30
   4 -11   2  151.68    6.90
  -4  11   2  144.79    6.50
   4 -11   2  147.09    6.40
   4  11  -2  141.99    6.50
  -4  11   2  155.08    6.40
   4 -11   2  146.69    6.90
  -4 -11  -2  135.09    6.40
   4  11  -2  140.89    6.40
  -4 -11   3    4.90    1.90
   4  11   3    5.20    1.60
  -4 -11   3    7.00    2.00
  -4  11  -3    6.60    2.00
  -4 -11   3    6.00    1.90
   4 -11  -3    7.00    2.00
  -4  11  -3    8.60    1.90
   4  11   3    7.50    2.50
   4  11   3    8.00    2.40
   4 -11  -3    5.40    1.70
   4 -11   3    7.80    1.80
  -4 -11  -3    6.40    2.00
   4  11  -3    6.20    1.90
   4 -11   3    4.80    1.80
  -4  11   3    8.70    2.50
  -4  11   3    6.20    1.70
   4 -11  -4   43.40    5.80
   4  11   4   46.20    8.00
   4  11   4   57.49    5.40
  -4  11  -4   46.10    4.50
  -4 -11   4   57.09    5.80
  -4  11  -4   49.40    4.90
  -4 -11   4   50.59    4.00
  -4  11   4   42.70    4.70
   4 -11   4   50.19    4.60
   4 -11   4   39.00    4.40
  -4 -11  -4   45.20    4.30
   4  11  -4   36.40    5.70
   4  12   0  100.69    5.50
  -4 -12   0  102.29    4.50
  -4  12   0  102.09    5.00
  -4 -12   0  100.19    5.20
   4 -12   0  102.89    5.10
  -4  12   0  104.89    5.50
   4 -12   0  111.09    4.80
  -4  12  -1    2.60    1.50
   4  12   1    6.40    2.00
   4 -12  -1    4.10    1.30
   4  12   1    3.10    1.40
   4 -12  -1    3.50    1.30
  -4 -12   1    5.80    1.60
   4  12   1    5.00    1.50
  -4 -12   1    5.90    1.50
  -4  12  -1    4.50    1.20
  -4 -12  -1    3.50    1.20
   4 -12   1    6.20    1.80
   4 -12   1    4.20    1.50
  -4  12   1    5.70    1.70
  -4  12   1    4.50    1.50
   4  12  -1    4.00    1.50
   4  12  -1    4.00    1.30
  -4  12   1    6.30    1.70
   4 -12  -2    8.00    1.70
  -4  12  -2   10.20    2.10
  -4 -12   2    7.40    1.90
   4  12   2   11.30    2.50
  -4  12  -2    9.00    1.80
   4  12   2    8.10    2.20
  -4 -12   2    8.70    2.00
  -4 -12   2   10.80    2.10
   4 -12  -2   14.60    2.40
   4  12   2    8.50    1.90
  -4 -12  -2   10.20    2.20
  -4  12   2    9.40    2.00
   4  12  -2    8.10    1.80
  -4  12   2    6.90    1.90
   4  12  -2   12.40    2.20
   4 -12   2    7.50    2.00
  -4  12   2    8.00    2.40
   4 -12   2    7.70    1.90
  -4 -12   3   30.20    3.30
  -4  12  -3   39.10    3.70
  -4  12  -3   34.10    3.70
  -4 -12   3   35.50    3.70
  -4 -12   3   37.80    4.00
   4 -12  -3   41.30    3.80
   4 -12  -3   33.50    3.20
   4  12   3   41.40    4.40
   4  12   3   38.80    3.40
   4  12   3   31.30    4.10
   4 -12   3   39.20    3.50
   4  12  -3   35.20    3.70
  -4  12   3   38.10    3.50
  -4  12   3   34.50    4.30
  -4 -12  -3   36.20    3.70
   4 -12   3   33.70    3.90
   4 -13   0   27.30    2.50
   4  13   0   28.50    3.20
  -4 -13   0   25.80    2.90
  -4  13   0   25.60    3.10
   4 -13   0   24.70    2.70
  -4 -13   1    3.00    1.30
   4 -13  -1    1.60    1.30
   4  13   1    0.60    1.00
   4 -13  -1    2.10    1.30
  -4 -13   1    1.10    1.10
   4  13   1    0.10    1.00
   4  13   1    1.20    1.40
  -4  13  -1    1.50    1.40
  -4  13   1    1.20    1.30
   4  13  -1    2.80    1.30
  -4  13   1    2.30    1.30
   4 -13   1    2.70    1.50
   4  13  -1    1.70    1.20
  -4  13   1    1.00    1.20
  -4 -13  -1    0.50    1.30
  -4 -13   2   16.00    2.80
   4 -13  -2   19.80    2.70
   4  13   2   20.50    3.10
  -4 -13   2   21.90    2.80
  -4  13  -2   23.10    3.00
   4  13   2   21.60    3.10
   4 -13  -2   20.00    2.50
   4  13   2   18.70    2.60
  -4  13  -2   22.90    2.70
  -4 -13   2   21.60    2.90
   4 -13   2   22.70    3.20
   4  13  -2   21.50    2.70
  -4 -13  -2   18.30    2.60
  -4  13   2   18.70    2.70
   4  13  -2   23.40    2.90
   4 -13   2   24.40    2.90
  -4  13   2   18.40    3.40
  -4  13   2   20.60    2.90
  -4 -13   3    3.20    1.60
  -4 -13   3    6.50    2.30
   4  13   3    3.80    1.60
   4  13   3    2.50    1.80
  -4  13  -3    6.20    2.10
   4 -13  -3    2.70    1.70
  -4  13  -3    3.20    1.60
   4  13   3    7.30    2.50
  -4  13   3    4.70    1.80
   4  13  -3    5.40    1.90
   4 -13   3    4.80    1.90
  -4 -13  -3    4.80    1.90
   4 -13   3    5.60    2.20
  -4  13   3    4.20    2.30
   4  14   0    6.00    2.00
  -4  14   0    7.20    1.90
   4 -14   0    7.30    1.90
  -4 -14   0    5.10    1.60
  -4 -14   1   78.49    4.80
   4 -14  -1   85.49    4.80
  -4  14  -1   74.59    5.30
   4  14   1   68.79    5.20
  -4 -14   1   85.79    5.20
   4 -14  -1   78.79    4.80
  -4 -14  -1   79.49    5.10
   4  14  -1   96.49    6.90
   4  14  -1   78.29    5.20
  -4  14   1   84.99    5.30
  -4  14   1   78.49    5.30
   4 -14   1   86.19    5.30
   4  14   2    0.90    1.30
  -4 -14   2    0.80    1.50
   4  14   2    1.60    1.70
   4 -14  -2    0.40    1.20
   4 -14  -2    0.50    1.20
  -4 -14   2    2.10    1.40
  -4  14  -2    0.50    1.10
   4  14   2    0.20    1.20
  -4  14  -2    1.90    1.50
   4  14  -2    1.90    1.50
  -4 -14  -2    0.80    1.50
  -4  14   2    1.10    1.60
   4 -14   2    0.20    1.30
  -4  14   2    0.70    1.20
   4 -14   2    1.10    1.50
  -4  14   2    1.00    1.50
   4  14  -2   -0.20    1.20
  -4  14  -3   63.59    4.80
  -4  14  -3   61.79    5.30
   4  14   3   69.09    5.90
   4  14   3   72.99    5.10
   4 -14  -3   74.89    5.20
   4  14   3   55.89    5.50
  -4 -14   3   59.49    5.20
  -4 -14   3   65.19    4.90
   4  14  -3   68.99    5.20
  -4 -14  -3   56.89    4.90
   4 -14   3   62.89    4.90
  -4  14   3   62.59    4.90
   4 -14   3   71.09    5.70
  -4  14   3   60.09    5.60
  -4  15   0  396.86   13.80
   4  15   0  400.46   14.00
   4 -15   0  391.06   12.90
  -4 -15   0  370.86   13.20
  -4 -15   1   15.30    2.70
   4  15   1   13.60    2.80
   4 -15  -1   15.60    2.50
   4 -15  -1   17.00    2.60
  -4  15  -1   16.10    3.10
  -4 -15   1   13.30    2.50
   4 -15   1   16.20    2.90
   4  15  -1   11.70    2.50
  -4  15   1    8.60    2.20
  -4 -15  -1   10.10    2.40
  -4  15   1   17.60    2.90
   4 -15  -2   63.49    4.60
   4  15   2   70.79    5.70
   4 -15  -2   56.19    4.50
  -4  15  -2   68.19    5.30
  -4 -15   2   52.69    4.70
  -4 -15   2   62.99    4.80
   4  15   2   73.49    5.50
   4  15   2   63.79    4.80
   4  15  -2   62.59    5.00
  -4  15   2   67.29    5.60
   4  15  -2   59.59    4.70
  -4  15   2   59.49    5.00
  -4  15   2   69.19    4.90
   4 -15   2   61.29    5.10
  -4 -15  -2   73.39    5.20
  -4  16   0   20.50    3.40
  -4 -16   0   28.30    3.50
   4 -16   0   24.30    3.20
   4  16   0   27.60    3.50
   4 -16  -1   22.80    3.10
   4  16   1   26.00    3.80
  -4  16  -1   27.50    3.60
  -4 -16   1   23.10    3.20
   4 -16  -1   17.10    2.90
  -4 -16  -1   25.50    3.50
   4 -16   1   30.10    3.60
  -4  16   1   19.90    3.30
   4  16  -1   27.90    3.70
   4  16   2    3.70    2.10
   4  16   2    4.00    2.40
  -4  16  -2    2.20    1.70
  -4 -16   2    5.10    2.00
   4 -16  -2    5.20    2.00
  -4  16   2    2.30    2.20
   4 -16   2    3.90    2.00
   4  16  -2    2.60    1.90
  -4 -16  -2    8.60    2.50
  -4  16   2    6.10    2.40
   4  17   0   14.80    3.20
   4 -17   0   16.90    3.00
  -4  17   0   14.40    3.10
  -4 -17   0   14.40    3.00
  -4 -17   1   11.00    2.70
   4 -17  -1   10.70    2.70
  -4  17  -1   11.10    2.80
   4  17   1   12.00    3.00
  -4 -17  -1    7.00    2.40
   4  17  -1    7.80    2.40
   4 -17   1   11.00    2.60
  -4  17   1   10.80    2.80
  -5   0   0    0.20    0.30
  -5   0   0   -0.10    0.30
   5   0   0    0.00    0.40
   5   0   0   -0.10    0.20
   5   0   0   -0.20    0.30
   5   0   0    0.30    0.40
  -5   0   0   -0.20    0.30
   5   0  -1    1.00    0.40
   5   0  -1    0.40    0.40
  -5   0  -1    0.40    0.40
   5   0   1    0.40    0.40
   5   0   1   -0.20    0.30
   5   0   1   -0.30    0.20
   5   0   1    0.10    0.50
  -5   0   1    0.00    0.30
   5   0   1   -0.10    0.20
  -5   0   1    0.20    0.50
  -5   0  -1   -0.30    0.20
  -5   0   1   -0.40    0.30
   5   0   2    0.10    0.60
  -5   0   2    0.00    0.30
  -5   0   2   -0.20    0.50
   5   0   2   -0.20    0.60
  -5   0  -2    0.10    0.30
  -5   0   2    0.10    0.40
   5   0   2    0.20    0.30
   5   0   2   -0.30    0.30
  -5   0  -2    1.20    0.60
   5   0   2   -0.30    0.40
  -5   0   2   -0.30    0.60
   5   0  -2   -0.40    0.50
   5   0  -2    0.30    0.50
   5   0  -2    0.10    0.20
  -5   0  -3   -0.20    0.70
  -5   0   3   -0.70    0.70
   5   0   3   -0.30    0.90
   5   0  -3   -0.50    0.60
   5   0   3   -0.50    0.70
  -5   0   3   -0.50    0.70
   5   0   3   -0.30    0.50
  -5   0   3   -0.10    0.50
   5   0  -3    0.10    0.60
  -5   0  -3    0.00    0.60
   5   0   3    0.40    0.40
   5   0  -4   -1.30    0.80
  -5   0   4   -0.30    0.50
   5   0   4    0.00    0.40
  -5   0  -4    1.60    1.10
   5   0  -4    1.50    1.00
  -5   0   4    1.70    1.40
  -5   0  -4    0.20    0.90
   5   0   4   -1.10    1.00
   5   0   4    0.50    1.20
  -5   0   5    0.40    0.60
  -5   0  -5   -0.50    1.20
  -5   0   5    1.60    1.60
   5   0  -5   -0.40    1.20
   5   0   5    0.40    0.50
   5   1   0   79.79    2.30
   5  -1   0   81.29    2.60
  -5   1   0   83.99    2.80
  -5   1   0   81.59    3.00
  -5  -1   0   74.19    2.60
   5   1   0   80.89    3.00
   5  -1   0   80.59    2.90
  -5  -1   0   81.19    2.80
   5   1   0   78.79    2.90
   5   1   0   75.09    2.70
  -5   1   0   79.09    2.50
  -5   1   0   80.09    2.50
   5   1   1   85.09    3.50
  -5   1  -1   84.19    2.20
   5   1   1   84.49    2.90
   5   1   1   84.79    2.30
   5  -1  -1   85.29    2.90
  -5  -1   1   81.29    3.10
  -5  -1   1   82.49    3.30
  -5   1  -1   85.69    3.20
   5  -1  -1   83.99    3.00
   5   1   1   81.69    2.70
   5   1   1   80.59    3.20
   5   1  -1   84.89    3.20
   5  -1   1   80.19    2.90
   5   1  -1   86.79    2.10
   5  -1   1   78.39    2.70
  -5  -1  -1   79.39    3.10
  -5   1   1   82.99    3.40
  -5  -1  -1   81.59    2.70
  -5   1   1   83.99    2.90
  -5   1   1   79.99    3.30
   5  -1   1   83.19    2.70
   5  -1   1   82.99    3.40
   5   1  -1   83.29    2.90
   5  -1   1   80.19    3.40
  -5   1  -2  187.58    4.80
   5  -1  -2  180.98    5.60
  -5   1  -2  185.48    5.80
  -5  -1   2  183.58    5.50
   5   1   2  176.38    5.00
  -5  -1   2  184.78    5.30
   5  -1  -2  179.78    5.70
   5   1   2  179.08    5.20
  -5  -1   2  182.08    5.90
   5   1   2  183.98    6.20
   5   1   2  173.88    6.50
   5   1   2  181.18    4.90
   5  -1  -2  181.58    4.30
  -5  -1   2  180.08    6.40
  -5  -1   2  178.08    6.20
  -5   1   2  181.08    5.30
   5  -1   2  183.78    5.00
   5  -1   2  181.68    6.60
  -5   1   2  181.28    5.40
   5  -1   2  176.38    5.50
  -5   1   2  186.18    6.40
   5   1  -2  171.08    5.80
   5   1  -2  181.18    4.50
  -5  -1  -2  185.88    5.20
  -5  -1  -2  177.48    6.00
   5  -1   2  188.68    5.10
  -5   1   2  169.28    6.30
   5  -1   2  181.18    6.40
   5   1   3   67.99    3.20
  -5  -1   3   68.49    4.20
   5   1   3   66.29    3.90
   5   1   3   66.69    4.20
  -5  -1   3   68.99    3.80
   5  -1  -3   63.29    3.40
   5  -1  -3   64.59    3.30
  -5   1  -3   68.89    3.50
  -5  -1   3   58.49    3.80
   5   1   3   65.59    2.40
  -5  -1   3   66.39    2.90
  -5   1   3   60.09    4.00
   5  -1   3   67.19    4.30
   5  -1   3   65.79    3.40
  -5  -1  -3   58.09    3.40
  -5   1   3   72.79    4.20
   5  -1   3   67.29    2.50
   5  -1   3   72.89    4.30
  -5   1   3   63.29    2.80
   5   1  -3   61.09    3.40
  -5  -1  -3   61.49    2.90
   5   1  -3   63.89    3.50
   5   1   4   27.70    3.10
  -5   1  -4   29.60    2.60
  -5  -1   4   24.80    1.90
   5   1   4   27.70    1.50
  -5  -1   4   27.60    3.20
  -5   1  -4   27.80    2.70
   5  -1  -4   29.00    2.60
   5   1   4   26.10    3.20
  -5  -1  -4   25.50    2.70
   5   1  -4   27.70    2.80
   5   1  -4   23.70    2.40
   5  -1   4   26.70    1.60
  -5   1   4   29.70    5.00
   5  -1   4   26.90    3.20
  -5   1   4   24.20    3.20
  -5   1   4   27.20    1.90
  -5  -1   5   17.70    1.80
   5  -1  -5   13.10    2.30
  -5  -1   5   18.30    3.50
  -5   1  -5   15.40    2.80
   5  -1   5   15.20    3.20
  -5   1   5   22.60    3.60
  -5  -1  -5   20.10    2.80
   5   1  -5   10.70    2.30
   5  -1   5   20.20    1.40
  -5   1   5   15.10    1.70
   5   2   0 1536.15   32.70
   5  -2   0 1503.05   33.30
   5   2   0 1448.36   33.60
  -5  -2   0 1494.15   33.50
  -5  -2   0 1509.85   33.50
   5   2   0 1491.95   33.40
  -5   2   0 1459.55   32.90
   5   2   0 1490.35   33.70
   5  -2   0 1503.55   33.60
  -5   2   0 1473.25   33.80
  -5  -2   0 1552.24   33.50
  -5   2   0 1542.65   33.50
  -5   2   0 1558.34   33.20
   5  -2   0 1621.94   33.60
  -5  -2   1   28.40    1.60
   5   2   1   30.20    1.50
  -5  -2   1   28.60    1.80
   5   2   1   28.20    1.80
  -5   2  -1   29.60    1.80
   5  -2  -1   28.00    1.60
  -5  -2   1   30.50    1.70
   5   2   1   31.20    2.00
  -5  -2   1   26.70    1.80
   5   2   1   28.70    1.60
   5  -2  -1   30.30    1.60
  -5   2  -1   30.60    1.80
  -5   2   1   27.60    1.80
   5  -2   1   30.20    2.00
   5   2  -1   28.20    1.20
  -5   2   1   28.20    1.10
   5  -2   1   30.50    1.70
  -5  -2  -1   30.10    1.60
  -5  -2  -1   28.00    1.80
   5   2  -1   31.20    1.70
   5   2  -1   31.80    1.90
   5  -2   1   28.40    1.60
  -5   2   1   29.80    2.00
  -5   2   1   28.50    1.60
  -5  -2   2  248.58    7.50
  -5   2  -2  240.48    7.20
   5   2   2  220.18    6.00
  -5  -2   2  225.98    7.40
  -5  -2   2  219.68    7.50
   5  -2  -2  226.98    6.50
   5   2   2  229.08    7.30
  -5   2  -2  227.78    5.60
   5   2   2  221.88    6.00
   5   2   2  217.88    7.70
  -5  -2   2  235.08    6.50
  -5  -2   2  230.48    6.80
   5   2   2  215.38    6.10
  -5   2  -2  235.08    6.90
   5  -2  -2  227.98    6.80
  -5   2   2  231.18    6.40
  -5   2   2  230.78    5.70
  -5  -2  -2  229.08    7.20
   5   2  -2  227.78    7.10
  -5   2   2  231.48    7.70
   5  -2   2  225.48    6.10
   5   2  -2  241.48    5.80
  -5   2   2  229.78    6.60
   5  -2   2  223.78    7.70
   5  -2   2  230.88    6.80
  -5  -2  -2  229.88    6.50
  -5   2   2  233.68    7.70
  -5  -2   3   58.69    3.90
   5   2   3   56.49    3.60
  -5   2  -3   54.29    3.30
  -5   2  -3   55.99    3.10
   5  -2  -3   53.79    3.10
  -5  -2   3   52.29    2.60
  -5  -2   3   52.89    3.50
   5  -2  -3   53.99    2.90
   5   2   3   50.89    2.20
   5   2   3   55.49    3.90
   5  -2   3   55.69    3.90
   5  -2   3   56.99    3.30
  -5   2   3   53.69    3.70
  -5   2   3   56.39    3.90
  -5  -2  -3   57.59    3.40
   5  -2   3   53.19    2.40
  -5  -2  -3   52.89    2.80
  -5   2   3   53.79    2.60
   5   2  -3   59.89    3.50
  -5  -2   4  131.49    6.80
   5   2   4  126.89    6.70
  -5   2  -4  116.69    5.80
   5   2   4  121.89    3.90
   5  -2  -4  125.19    5.50
  -5  -2   4  128.79    4.70
   5   2   4  131.39    6.30
   5  -2   4  111.89    5.70
  -5   2   4  118.79    4.50
   5  -2   4  137.39    7.00
   5  -2   4  121.69    4.10
  -5  -2  -4  123.69    5.80
   5   2  -4  124.89    5.70
   5   2  -4  122.99    5.90
  -5   2   4  112.69    6.40
  -5   2   4  120.99    6.60
  -5  -2   5   -0.60    1.50
   5  -2  -5    0.50    1.20
  -5  -2   5   -0.20    0.60
  -5   2  -5   -0.90    1.10
  -5  -2  -5    0.70    1.30
  -5   2   5   -0.60    1.70
   5  -2   5   -0.10    1.70
   5   2  -5   -1.30    1.00
   5  -2   5    0.60    0.60
  -5   2   5    0.60    0.70
  -5  -3   0   37.40    1.90
  -5   3   0   41.80    1.90
  -5   3   0   37.00    1.60
   5   3   0   41.10    2.00
   5   3   0   41.40    2.10
  -5   3   0   38.80    1.90
   5  -3   0   37.70    1.90
  -5  -3   0   39.80    1.50
  -5  -3   0   40.20    2.00
   5  -3   0   38.40    2.00
  -5   3   0   37.10    2.10
  -5  -3   0   38.30    1.80
   5  -3  -1   61.19    2.30
  -5  -3   1   63.29    2.70
   5   3   1   63.79    2.60
  -5   3  -1   62.99    2.80
  -5   3  -1   64.89    2.70
  -5  -3   1   63.29    2.60
  -5  -3   1   61.09    2.40
   5  -3  -1   59.39    2.50
  -5  -3   1   64.19    3.00
   5   3   1   63.69    2.80
  -5   3   1   66.59    2.70
   5   3  -1   65.79    2.90
   5   3  -1   65.29    2.30
  -5   3   1   67.19    3.20
  -5  -3  -1   63.29    2.80
   5   3  -1   65.59    2.60
  -5   3   1   62.99    2.90
  -5   3   1   62.69    2.20
   5  -3   1   62.79    2.60
   5  -3   1   62.99    2.60
  -5  -3  -1   62.89    2.60
   5  -3   1   62.29    3.00
  -5  -3   2   50.19    3.00
   5   3   2   49.99    3.20
   5   3   2   51.79    2.80
  -5  -3   2   52.89    2.50
   5  -3  -2   51.49    2.30
  -5   3  -2   57.99    2.70
   5  -3  -2   55.79    2.70
  -5  -3   2   52.79    3.00
   5   3   2   50.89    2.10
   5   3   2   51.39    2.30
  -5   3  -2   50.99    2.80
  -5   3  -2   52.29    1.70
  -5  -3   2   55.59    2.50
  -5   3   2   49.40    2.40
  -5  -3  -2   53.69    2.90
  -5   3   2   52.19    3.10
  -5  -3  -2   52.19    1.80
   5   3  -2   52.59    2.10
   5   3  -2   56.69    3.00
  -5   3   2   50.59    2.00
   5  -3   2   52.19    2.40
   5  -3   2   46.60    2.60
   5  -3   2   50.39    2.20
  -5   3   2   45.70    3.10
   5  -3   2   51.69    3.20
  -5  -3  -2   57.79    2.60
  -5  -3   3   21.50    2.40
   5   3   3   21.40    2.60
  -5   3  -3   19.40    1.90
  -5   3  -3   18.10    2.10
  -5  -3   3   23.30    2.50
   5   3   3   23.60    2.30
   5   3   3   20.60    1.50
   5  -3  -3   17.80    1.90
  -5  -3   3   21.20    1.70
  -5  -3  -3   17.80    2.00
  -5   3   3   21.60    1.70
   5  -3   3   24.00    2.20
  -5   3   3   20.60    2.50
   5  -3   3   20.50    2.60
  -5  -3  -3   17.70    1.80
  -5   3   3   23.80    2.70
   5   3  -3   16.60    2.10
   5  -3   3   21.90    1.60
  -5   3  -4    2.30    1.30
  -5  -3   4    4.30    1.00
  -5  -3   4    1.50    1.40
   5   3   4    3.20    1.60
   5   3   4    2.60    0.70
  -5  -3   4    3.00    1.40
   5  -3  -4    2.70    1.20
   5  -3   4    2.60    1.60
  -5  -3  -4    4.80    1.50
   5   3  -4    4.10    1.40
   5  -3   4    2.70    0.80
  -5   3   4    4.40    1.80
  -5   3   4    2.60    0.80
  -5   3   4    1.70    1.60
   5  -3   4    5.00    1.60
  -5  -3   5    2.60    1.70
   5  -3  -5   -0.40    1.10
  -5  -3   5    0.60    0.90
   5   3   5    2.20    2.10
  -5   3  -5    0.60    1.20
   5   3   5    0.40    0.60
   5   3  -5    0.10    1.30
   5   3  -5    1.10    1.40
  -5   3   5    0.60    0.80
   5  -3   5    1.10    0.80
  -5   3   5    0.80    1.70
   5  -3   5   -2.90    1.30
  -5  -3  -5    2.60    1.60
   5  -4   0  438.06    9.90
  -5   4   0  417.96   10.60
   5  -4   0  419.66   10.50
  -5  -4   0  413.36   10.50
  -5  -4   0  436.36   10.50
   5  -4   0  409.86   10.60
  -5  -4   0  438.76   10.90
  -5  -4   0  418.96    9.90
   5   4   0  407.76   10.70
   5   4   0  423.86   10.80
   5   4   0  430.46   10.80
  -5   4   0  416.46   10.60
  -5   4   0  416.06   11.00
   5  -4   0  424.66   10.80
  -5  -4   1   37.10    2.30
   5  -4  -1   37.10    1.60
  -5  -4   1   36.00    2.10
   5  -4  -1   39.20    2.00
  -5   4  -1   39.00    2.20
  -5  -4   1   36.60    2.00
   5  -4  -1   37.60    2.00
   5   4   1   37.10    2.10
  -5  -4   1   38.70    1.70
   5   4   1   34.00    2.00
  -5   4  -1   43.50    2.20
   5   4  -1   37.00    1.90
   5   4  -1   37.50    2.00
  -5  -4  -1   38.50    2.10
   5  -4   1   37.60    2.10
  -5   4   1   38.60    1.80
  -5   4   1   35.50    2.40
  -5   4   1   36.20    2.00
   5   4  -1   38.50    2.20
  -5  -4  -1   37.70    2.10
  -5   4   1   37.50    2.20
   5  -4   1   36.70    2.30
   5  -4   1   37.60    2.10
  -5  -4   2   34.70    2.60
  -5   4  -2   36.70    2.50
   5   4   2   33.10    2.60
  -5  -4   2   36.00    1.80
   5   4   2   33.20    1.90
   5  -4  -2   38.50    1.80
  -5   4  -2   38.90    2.20
   5   4   2   35.10    2.30
  -5  -4   2   36.40    2.60
   5  -4  -2   34.10    2.10
  -5  -4   2   33.10    2.00
   5  -4   2   36.10    2.40
  -5   4   2   38.70    2.90
  -5   4   2   35.20    1.80
  -5  -4  -2   32.80    2.30
  -5   4   2   33.40    2.00
  -5  -4  -2   40.30    1.80
   5  -4   2   36.60    2.10
   5   4  -2   39.50    2.60
  -5   4   2   36.90    2.70
   5   4  -2   37.10    1.90
  -5  -4  -2   37.80    2.30
   5  -4   2   36.60    2.80
   5   4   3   89.89    4.40
  -5  -4   3   91.59    5.00
  -5  -4   3   97.59    3.90
  -5   4  -3   96.69    4.10
   5  -4  -3   93.99    4.20
  -5   4  -3   94.39    4.60
   5   4   3   88.99    5.10
   5   4   3   90.89    3.50
  -5  -4   3   87.59    4.90
  -5   4   3   93.49    5.30
  -5   4   3   88.79    5.00
   5  -4   3   98.79    5.40
  -5  -4  -3   91.29    4.60
   5   4  -3   93.59    4.70
   5  -4   3   90.09    3.70
  -5   4   3   87.99    3.70
  -5  -4  -3   97.29    4.30
   5  -4   3   94.29    4.60
   5  -4  -4   24.40    2.50
  -5  -4   4   25.00    2.10
  -5  -4   4   20.20    2.90
   5   4   4   19.70    1.60
  -5  -4   4   23.50    3.10
  -5   4  -4   20.10    2.50
   5   4   4   18.40    2.90
   5  -4   4   18.50    1.80
  -5   4   4   22.20    1.90
  -5  -4  -4   19.30    2.60
   5  -4   4   24.50    2.90
   5  -4   4   22.10    3.30
  -5   4   4   17.80    3.00
   5   4  -4   20.10    2.70
  -5   4   4   17.70    3.00
  -5  -4  -4   19.70    2.30
  -5  -4   5    9.90    2.60
  -5   4  -5   13.90    2.90
  -5   4  -5   13.00    2.70
   5  -4  -5   14.90    2.60
   5   4   5   14.80    3.60
   5   4   5   12.90    1.40
   5   4  -5   10.20    2.50
   5  -4   5   11.80    1.70
  -5  -4  -5   11.30    2.70
   5  -4   5   17.20    3.70
   5  -5   0 1044.50   24.60
   5   5   0 1048.00   24.50
  -5   5   0 1062.89   24.90
   5   5   0 1096.39   24.80
   5  -5   0 1063.69   24.20
  -5  -5   0 1051.29   23.60
  -5  -5   0 1054.49   24.00
  -5  -5   0 1036.70   24.30
   5  -5   0 1081.99   23.60
   5  -5   0 1000.50   24.40
  -5   5   0 1045.60   24.50
  -5  -5   0 1110.39   24.90
   5   5   0 1078.29   24.60
  -5   5   0 1081.39   24.50
   5  -5  -1 1200.38   26.80
   5   5   1 1156.88   27.00
  -5  -5   1 1153.18   26.00
  -5  -5   1 1174.68   27.00
  -5   5  -1 1183.58   26.90
   5  -5  -1 1188.28   27.00
  -5  -5   1 1209.98   27.10
   5  -5  -1 1208.58   25.90
  -5  -5   1 1172.18   27.50
   5   5   1 1180.08   26.90
  -5   5  -1 1163.58   27.40
   5   5   1 1127.79   27.70
  -5   5   1 1180.38   27.30
   5   5  -1 1197.18   27.50
  -5  -5  -1 1114.99   27.00
  -5   5   1 1165.18   26.70
   5  -5   1 1180.98   27.20
   5   5  -1 1179.18   27.00
  -5   5   1 1134.69   26.90
  -5   5   1 1164.58   28.00
   5  -5   1 1160.28   27.60
   5  -5   1 1173.18   27.10
  -5  -5  -1 1179.58   27.20
   5   5  -1 1208.48   26.80
   5  -5   1 1183.98   25.30
   5   5   2   48.30    2.60
  -5  -5   2   49.60    2.70
  -5  -5   2   57.09    3.30
  -5   5  -2   48.00    2.50
   5   5   2   44.70    3.30
   5  -5  -2   44.40    2.50
  -5  -5   2   54.69    3.30
   5   5   2   48.30    2.50
  -5   5  -2   50.89    3.00
   5   5   2   47.50    3.30
  -5   5   2   50.19    2.40
  -5  -5  -2   51.19    2.80
   5  -5   2   46.20    2.60
  -5  -5  -2   46.30    2.90
   5   5  -2   51.29    2.50
  -5   5   2   52.49    2.60
  -5   5   2   49.60    3.40
   5  -5   2   45.30    2.90
  -5   5   2   50.69    3.20
   5   5  -2   50.59    3.10
  -5  -5   3  372.26   10.50
   5   5   3  378.06   12.80
  -5  -5   3  382.06   12.20
  -5  -5   3  371.36   12.10
   5   5   3  358.66   12.30
  -5   5  -3  374.56   11.60
   5  -5  -3  375.56   10.90
   5   5   3  372.76   10.00
  -5   5   3  372.76   12.80
   5  -5   3  370.86   12.50
  -5   5   3  389.66   12.40
  -5  -5  -3  375.06   11.70
   5  -5   3  378.66   10.40
  -5   5   3  378.36   10.40
  -5  -5  -3  371.76   11.00
   5   5  -3  379.06   11.80
   5  -5   3  381.46   11.70
   5   5   4  117.19    6.80
  -5   5  -4  130.19    6.30
   5   5   4  119.49    4.40
  -5  -5   4  117.59    4.90
   5  -5  -4  116.79    5.50
  -5  -5   4  112.99    6.50
  -5  -5   4  120.79    6.50
   5  -5   4  114.49    6.80
  -5   5   4  108.79    4.70
  -5   5   4  119.49    7.00
  -5   5   4  108.39    6.50
  -5  -5  -4  118.79    6.10
  -5  -5  -4  119.59    5.60
   5  -5   4  110.89    4.60
   5  -5   4  110.89    6.10
   5   5  -4  126.29    6.30
  -5   6   0 1114.39   26.60
  -5   6   0 1137.49   26.40
   5  -6   0 1145.09   25.40
  -5   6   0 1133.19   26.30
  -5  -6   0 1147.59   26.20
   5  -6   0 1133.39   25.80
   5   6   0 1139.79   26.50
  -5  -6   0 1181.98   26.70
  -5  -6   0 1129.59   25.70
  -5  -6   0 1139.39   25.40
   5  -6   0 1114.19   26.40
   5   6   0 1124.49   26.20
   5   6   0 1103.99   26.60
   5   6   1   15.90    1.80
  -5  -6   1   21.00    1.90
   5  -6  -1   18.60    1.50
   5  -6  -1   15.00    1.00
  -5   6  -1   18.00    1.50
   5  -6  -1   16.40    1.40
   5  -6  -1   14.40    1.50
  -5   6  -1   17.80    1.50
   5   6   1   16.10    1.40
  -5  -6   1   16.50    1.50
   5   6   1   19.90    1.70
  -5  -6   1   16.10    1.00
  -5   6  -1   13.50    1.50
  -5  -6   1   15.20    1.50
   5   6  -1   12.20    1.40
  -5  -6  -1   16.60    1.60
  -5   6   1   15.40    1.40
  -5  -6  -1   15.80    0.70
   5  -6   1   18.10    1.70
   5   6  -1   16.60    1.70
   5  -6   1   15.40    1.70
  -5   6   1   15.10    1.70
  -5   6   1   18.20    1.60
   5   6  -1   15.80    1.50
  -5  -6  -1   16.70    1.60
   5  -6   1   15.10    1.60
   5  -6   1   16.60    0.90
   5   6   2   86.39    3.70
   5   6   2   86.59    4.70
  -5  -6   2   89.29    4.40
   5   6   2   92.39    3.80
  -5   6  -2   85.89    3.50
   5  -6  -2   91.79    3.90
  -5   6  -2   86.69    4.30
  -5  -6   2   88.09    4.40
  -5  -6   2   92.49    3.90
   5   6   2   87.39    4.70
  -5   6   2   86.59    4.80
   5   6  -2   90.29    3.70
  -5   6   2   85.89    3.70
   5  -6   2   88.49    4.60
  -5  -6  -2   88.29    4.00
   5  -6   2   91.59    4.30
  -5   6   2   88.89    4.50
   5   6  -2   89.99    4.40
  -5   6   2   90.99    3.70
   5  -6   2   93.19    3.90
   5   6   3  101.69    5.90
   5  -6  -3   98.59    4.50
   5   6   3  103.69    4.10
  -5  -6   3   95.49    5.30
  -5  -6   3  110.49    5.60
  -5   6  -3  107.09    5.20
   5   6   3   91.49    5.40
  -5  -6   3  102.89    4.50
  -5   6   3   94.89    5.30
   5   6  -3   92.79    5.00
   5  -6   3   96.19    4.30
  -5   6   3   97.29    5.80
  -5  -6  -3  100.99    4.70
  -5   6   3  109.19    4.40
   5  -6   3  100.49    5.70
   5  -6   3  105.79    5.30
   5  -6  -4   20.30    2.80
   5  -6  -4   21.20    2.60
  -5   6  -4   21.00    2.80
  -5  -6   4   19.00    2.90
   5   6   4   15.80    3.00
   5   6   4   16.50    1.80
  -5  -6   4   28.00    3.40
  -5  -6   4   16.20    2.00
  -5   6   4   19.10    3.30
   5  -6   4   13.50    2.80
  -5  -6  -4   24.00    2.70
   5   6  -4   22.40    2.90
  -5   6   4   23.80    2.20
  -5  -6  -4   20.00    2.60
   5  -6   4   17.00    2.70
   5  -6   4   20.40    2.10
  -5   6   4   20.50    3.00
  -5   7   0    1.40    0.70
  -5   7   0    0.70    0.50
  -5  -7   0    0.20    0.50
  -5  -7   0    0.60    0.50
   5   7   0    2.20    0.80
   5  -7   0    2.60    0.70
   5  -7   0    0.80    0.70
   5  -7   0    1.20    0.70
   5   7   0    0.90    0.70
   5  -7   0    1.30    0.50
  -5   7   0    0.90    0.60
  -5  -7   0    1.40    0.60
   5   7   0    1.40    0.70
  -5  -7   0    1.00    0.70
   5   7   1   12.70    1.70
  -5  -7   1   16.50    1.60
   5   7   1   18.50    2.00
  -5  -7   1   17.70    1.90
  -5  -7   1   16.00    1.60
  -5  -7   1   17.20    1.10
   5  -7  -1   19.00    1.70
  -5   7  -1   19.00    1.60
   5  -7  -1   19.90    1.60
   5  -7  -1   18.10    1.10
  -5   7  -1   15.40    1.70
   5   7   1   18.10    1.70
   5   7   1   16.70    1.50
   5   7  -1   20.90    1.80
   5   7  -1   15.80    1.70
  -5  -7  -1   17.60    1.70
  -5  -7  -1   18.30    1.00
  -5  -7  -1   16.60    1.60
   5  -7   1   15.30    1.70
  -5   7   1   16.50    2.00
  -5   7   1   14.40    1.60
   5  -7   1   18.80    1.10
   5  -7   1   17.20    1.80
   5  -7   1   15.70    1.80
  -5   7   1   15.20    1.60
   5   7   2    6.20    1.60
   5   7   2    5.30    1.50
   5   7   2    9.20    1.40
  -5  -7   2    9.50    1.50
  -5   7  -2   10.10    1.80
  -5  -7   2   11.00    1.80
  -5   7  -2    9.80    1.30
  -5  -7   2   11.90    1.80
   5  -7  -2    9.70    1.50
   5   7   2    7.90    1.20
   5  -7  -2    6.40    1.30
  -5   7   2    5.80    1.60
  -5   7   2    6.20    1.20
   5  -7   2   10.40    1.90
   5  -7   2    5.20    1.40
  -5   7   2   11.70    1.50
   5   7  -2   11.90    1.50
   5   7  -2   10.00    1.70
  -5  -7  -2   10.70    1.60
   5  -7   2    6.90    1.40
   5   7   3   64.29    4.60
  -5  -7   3   58.69    4.10
  -5   7  -3   63.89    4.20
  -5  -7   3   61.59    4.30
   5  -7  -3   57.89    3.50
   5   7   3   61.09    4.70
   5   7   3   66.09    3.40
  -5  -7   3   62.19    3.50
   5  -7  -3   63.19    3.90
   5  -7   3   61.69    4.60
  -5   7   3   51.59    4.40
  -5   7   3   64.69    3.50
   5   7  -3   64.59    4.20
   5  -7   3   71.79    4.40
  -5  -7  -3   54.49    3.60
   5  -7   3   65.09    3.60
  -5  -7   4   12.60    2.80
   5  -7  -4   10.10    2.30
  -5  -7   4    9.70    1.80
  -5  -7   4    9.60    2.30
   5   7   4   18.10    3.20
   5  -7  -4    8.90    2.00
  -5   7  -4   10.80    2.40
   5   7   4   11.40    1.70
  -5  -7  -4   13.60    2.60
   5   7  -4   11.30    2.50
   5  -7   4   10.20    2.80
  -5   7   4    8.30    2.70
   5  -7   4   14.30    2.70
  -5  -7  -4   11.80    2.30
  -5   7   4   11.50    1.80
   5  -7   4   10.80    1.90
  -5  -8   0  114.89    4.80
   5   8   0  100.49    4.50
  -5  -8   0  116.19    3.90
  -5   8   0   98.79    4.50
   5  -8   0  108.49    4.50
  -5   8   0  113.19    4.50
  -5   8   0  113.09    4.70
   5   8   0  114.69    4.90
   5  -8   0  108.89    4.50
   5  -8   0  109.19    3.90
  -5  -8   0  110.79    4.40
   5  -8   0  109.89    4.00
   5   8   0  111.59    4.30
  -5  -8   0  114.79    4.00
  -5  -8   1   48.60    2.90
   5   8   1   44.00    3.10
   5  -8  -1   42.50    2.50
   5   8   1   50.59    3.20
   5   8   1   48.80    2.90
   5  -8  -1   45.20    2.70
   5   8   1   47.40    2.50
  -5  -8   1   43.70    3.00
  -5   8  -1   48.80    2.70
  -5  -8   1   46.80    2.70
  -5   8  -1   47.20    3.10
   5  -8   1   49.99    3.00
   5  -8   1   49.30    3.00
   5  -8   1   49.60    3.00
   5   8  -1   44.30    2.90
  -5   8   1   51.59    3.00
  -5   8   1   46.90    2.90
  -5  -8  -1   46.40    2.90
  -5   8   1   46.60    3.30
   5   8  -1   48.80    2.90
  -5   8  -2   68.99    4.10
   5  -8  -2   57.09    3.40
  -5  -8   2   67.19    4.00
  -5  -8   2   69.69    4.10
   5  -8  -2   65.29    3.50
   5   8   2   70.99    3.60
   5   8   2   73.49    4.60
  -5  -8   2   67.09    3.60
   5   8   2   75.79    4.50
  -5   8   2   63.49    4.40
  -5   8   2   64.89    3.50
   5  -8   2   74.79    4.40
   5   8  -2   62.79    3.80
   5  -8   2   61.09    3.90
   5  -8   2   67.09    3.70
  -5   8   2   63.89    3.50
  -5  -8  -2   70.19    3.90
   5   8  -2   75.39    3.80
   5   8   3   34.30    2.60
   5   8   3   40.20    3.90
  -5  -8   3   34.30    3.30
   5  -8  -3   39.60    2.90
   5   8   3   32.10    3.60
   5  -8  -3   35.20    3.00
  -5   8  -3   35.10    3.30
  -5  -8   3   36.20    3.40
  -5  -8   3   36.00    2.80
   5  -8   3   35.20    3.70
  -5   8   3   44.20    4.10
   5  -8   3   41.00    3.00
   5  -8   3   40.90    3.50
  -5  -8  -3   39.50    3.20
   5   8  -3   45.80    3.60
  -5   8   3   39.70    2.90
  -5  -8   4   17.80    3.20
  -5   8  -4   23.10    3.20
   5  -8  -4   27.10    2.90
   5  -8  -4   28.80    3.20
   5   8   4   26.20    2.40
   5   8   4   34.60    4.10
  -5  -8   4   31.40    2.90
  -5  -8   4   32.70    3.80
  -5   8   4   28.40    4.10
   5  -8   4   32.40    4.10
  -5  -8  -4   32.10    3.20
  -5   8   4   29.70    2.70
   5  -8   4   30.30    3.70
  -5  -8  -4   29.60    3.40
   5  -8   4   26.50    2.70
   5   8  -4   28.90    3.40
  -5   9   0   11.50    1.70
  -5  -9   0   11.00    1.30
  -5   9   0    9.90    1.50
   5  -9   0    8.80    1.20
   5   9   0    8.90    1.30
   5  -9   0   10.00    1.60
  -5   9   0   11.90    1.60
  -5  -9   0    9.80    1.30
  -5  -9   0    7.10    1.50
   5  -9   0    9.10    1.60
   5   9   0    9.40    1.70
  -5  -9   0    9.30    1.70
   5   9   0   12.70    1.70
   5  -9   0    9.70    1.30
   5   9   1  192.28    7.50
  -5  -9   1  184.98    6.50
   5  -9  -1  179.28    6.50
  -5  -9   1  185.38    7.00
   5   9   1  194.18    7.30
  -5   9  -1  191.78    7.10
  -5   9  -1  195.28    6.40
   5   9   1  176.98    5.90
   5  -9  -1  193.98    6.40
   5   9   1  196.68    6.90
  -5  -9   1  192.78    6.70
  -5   9   1  187.38    7.40
   5  -9   1  182.48    6.90
   5   9  -1  177.58    6.70
   5  -9   1  200.78    6.90
   5  -9   1  185.28    6.80
  -5   9   1  190.38    6.80
   5   9  -1  195.38    7.00
  -5  -9  -1  184.98    6.90
  -5   9   1  188.58    6.70
   5   9   2   30.20    3.00
   5  -9  -2   30.40    2.60
   5  -9  -2   35.20    2.70
  -5  -9   2   34.20    2.90
  -5  -9   2   34.00    2.70
   5   9   2   32.50    2.60
  -5   9  -2   28.50    2.90
  -5  -9   2   30.00    2.80
   5   9   2   27.60    3.10
  -5   9   2   28.60    3.10
   5  -9   2   30.70    3.10
   5  -9   2   30.70    2.70
   5   9  -2   31.40    2.70
  -5   9   2   32.00    2.60
  -5  -9  -2   31.20    2.80
   5  -9   2   31.10    2.90
   5   9  -2   33.70    2.90
  -5   9   2   35.50    2.70
   5  -9  -3  247.28    8.90
  -5  -9   3  255.47    9.60
  -5   9  -3  232.98    9.40
   5   9   3  252.67   10.30
  -5  -9   3  256.07    9.80
  -5  -9   3  245.78    8.60
   5   9   3  251.07    8.50
   5   9   3  243.08   10.50
   5  -9  -3  233.38    8.40
  -5  -9  -3  244.48    9.10
  -5   9   3  242.08    8.50
  -5   9   3  257.37   10.90
   5   9  -3  243.78    9.50
   5  -9   3  247.98    8.70
   5  -9   3  241.38   10.00
   5  -9   3  251.57    9.80
  -5  -9   4    3.60    1.40
   5   9   4    2.90    2.00
   5  -9  -4    3.70    1.70
   5   9   4    1.90    1.20
  -5   9  -4    3.90    1.80
  -5  -9   4    2.00    1.60
  -5   9  -4    2.00    1.70
   5  -9  -4    2.30    1.40
  -5  -9   4    3.40    1.70
   5  -9   4    4.40    2.30
   5   9  -4   -0.70    1.30
   5  -9   4    1.50    1.10
  -5   9   4    1.30    1.80
  -5   9   4    2.50    1.20
   5  -9   4    5.00    2.20
  -5  -9  -4    5.30    1.80
  -5  -9  -4    0.70    1.40
   5  10   0  276.87    9.00
   5 -10   0  265.47    8.80
   5 -10   0  281.67    8.10
  -5  10   0  257.17    9.00
   5  10   0  273.07    9.40
  -5 -10   0  277.77    7.90
  -5  10   0  269.97    8.90
  -5 -10   0  257.07    9.00
   5  10   0  276.57    8.40
  -5 -10   0  257.37    7.70
   5  10   1  193.48    7.20
  -5 -10   1  213.48    7.40
   5  10   1  198.68    7.60
  -5 -10   1  199.38    7.00
   5 -10  -1  200.48    6.90
  -5  10  -1  205.98    6.70
  -5  10  -1  188.28    7.60
   5  10   1  200.68    8.00
   5 -10  -1  197.08    7.00
  -5 -10   1  196.78    7.50
   5  10  -1  194.18    7.40
  -5  10   1  195.38    7.90
   5 -10   1  201.48    7.40
   5  10  -1  194.58    7.10
  -5  10   1  193.88    7.30
  -5  10   1  194.28    7.20
  -5 -10  -1  190.68    7.30
   5 -10   1  210.38    7.30
   5 -10   1  203.58    7.50
   5 -10  -2   85.89    4.30
  -5 -10   2   87.89    4.60
  -5 -10   2   90.99    4.90
   5 -10  -2   80.09    4.40
   5  10   2   82.59    5.20
  -5  10  -2   81.59    4.90
  -5 -10   2   88.99    5.00
   5  10   2   86.29    4.50
   5  10   2   92.29    5.40
   5  10  -2   82.69    4.70
   5 -10   2   85.09    4.60
   5  10  -2   80.69    4.40
  -5  10   2   96.09    5.70
  -5  10   2   97.29    4.70
  -5  10   2   83.49    4.60
   5 -10   2   85.39    5.00
   5 -10   2   96.09    5.30
  -5 -10  -2   83.99    4.70
   5  10   3  103.79    6.80
   5 -10  -3  115.29    5.80
  -5  10  -3  107.69    6.10
  -5 -10   3  104.59    5.90
  -5 -10   3  113.99    6.40
  -5 -10   3  119.49    5.60
   5 -10  -3  111.39    5.40
   5  10   3  101.99    5.10
   5  10   3  111.99    6.70
   5 -10   3  112.89    5.60
   5 -10   3  111.99    6.30
  -5  10   3  110.29    5.40
  -5  10   3  113.89    7.00
   5  10  -3  108.39    6.00
   5 -10   3  110.79    6.60
  -5 -10  -3  104.59    5.70
   5  10   4   54.49    5.30
   5  10   4   52.09    5.30
  -5  10  -4   45.80    4.50
  -5 -10   4   48.10    3.80
  -5  10  -4   43.80    4.20
   5  10   4   46.50    3.50
  -5 -10   4   39.90    4.40
   5 -10  -4   43.80    4.20
  -5  10   4   42.00    3.50
  -5 -10  -4   53.49    4.60
   5 -10   4   47.30    4.60
  -5  10   4   46.10    5.20
   5 -10   4   41.60    3.60
   5  10  -4   50.89    4.60
  -5 -10  -4   43.90    4.20
  -5 -11   0    0.50    0.80
   5 -11   0    1.30    1.10
   5  11   0    1.60    0.90
  -5  11   0    0.90    1.00
  -5  11   0    1.90    1.10
  -5 -11   0    0.60    0.70
   5  11   0    1.00    0.90
   5 -11   0   -0.10    0.70
  -5 -11   1   45.00    3.50
  -5  11  -1   45.90    3.60
   5  11   1   46.30    3.80
   5 -11  -1   47.30    3.10
   5  11   1   49.20    3.60
   5 -11  -1   48.00    3.20
   5  11   1   47.40    3.40
  -5 -11   1   43.60    3.20
  -5 -11   1   46.90    3.30
  -5  11   1   54.49    3.70
   5  11  -1   46.70    3.50
  -5 -11  -1   44.50    3.40
   5  11  -1   48.80    3.30
   5 -11   1   53.19    3.40
   5 -11   1   46.20    3.50
  -5  11   1   51.89    3.50
   5 -11   1   45.30    3.40
  -5  11   1   45.80    3.70
  -5  11  -2   78.79    4.90
  -5 -11   2   77.79    4.70
  -5 -11   2   81.49    4.60
   5  11   2   82.09    5.30
   5  11   2   79.89    5.40
  -5 -11   2   75.59    4.70
   5  11   2   76.79    4.50
   5 -11  -2   84.09    4.40
   5 -11  -2   83.09    4.50
   5 -11   2   74.49    4.90
  -5  11   2   75.19    5.30
  -5  11   2   83.19    4.60
   5  11  -2   80.49    4.60
  -5  11   2   82.29    4.80
   5 -11   2   85.09    4.80
   5  11  -2   78.29    4.70
   5 -11   2   72.69    4.80
  -5 -11  -2   76.19    4.60
  -5 -11   3   72.09    5.10
  -5  11  -3   78.89    5.00
   5  11   3   73.49    5.70
  -5 -11   3   72.69    5.30
   5 -11  -3   79.59    4.90
   5 -11  -3   72.99    4.50
  -5  11  -3   93.29    5.70
   5  11   3   73.99    4.50
   5  11   3   75.59    5.90
  -5 -11   3   74.79    4.60
  -5  11   3   77.49    6.00
   5  11  -3   76.59    5.10
   5 -11   3   81.69    5.50
   5 -11   3   73.39    4.70
   5 -11   3   84.99    5.90
  -5  11   3   80.59    4.70
  -5 -11  -3   80.09    5.20
  -5  11  -4   26.20    3.70
   5  11   4   29.40    4.40
   5 -11   4   31.90    5.20
  -5 -11  -4   35.20    3.90
  -5  12   0  154.48    7.00
   5  12   0  159.38    7.40
   5  12   0  155.08    7.10
   5 -12   0  155.48    6.60
  -5  12   0  150.28    6.50
  -5 -12   0  152.08    6.70
   5 -12   0  162.78    6.00
   5 -12  -1    1.20    1.10
   5  12   1   -0.20    0.90
   5 -12  -1    0.20    0.90
   5  12   1    0.50    0.90
  -5  12  -1   -0.50    0.70
  -5  12  -1    0.70    1.00
   5  12   1    0.00    0.80
  -5 -12   1   -1.00    0.80
  -5 -12   1   -1.20    0.90
  -5  12   1    0.00    0.90
   5 -12   1   -0.80    0.90
  -5  12   1   -0.50    0.80
   5  12  -1   -0.90    0.70
  -5  12   1   -0.80    0.80
   5 -12   1   -1.20    0.90
   5 -12   1   -0.30    1.00
   5  12  -1   -0.80    0.70
  -5 -12  -1   -1.20    0.90
   5  12   2  219.98    9.60
  -5 -12   2  201.98    8.50
  -5 -12   2  222.68    8.50
   5 -12  -2  220.28    8.10
  -5  12  -2  221.88    8.30
   5  12   2  223.08    8.50
   5  12   2  201.98    9.20
   5 -12  -2  214.08    8.30
  -5  12  -2  213.48    9.10
  -5 -12   2  217.78    8.90
  -5  12   2  217.88    9.70
   5 -12   2  222.38    8.60
   5 -12   2  217.68    9.00
   5  12  -2  218.88    8.50
   5  12  -2  215.98    8.50
  -5 -12  -2  213.78    8.70
  -5  12   2  219.38    8.40
   5 -12   2  208.28    8.80
  -5  12   2  207.98    8.50
   5  12   3   41.20    4.70
   5 -12  -3   47.80    3.90
  -5 -12   3   45.80    4.40
  -5  12  -3   50.59    4.20
  -5  12  -3   48.40    4.30
   5 -12  -3   56.59    4.30
  -5 -12   3   40.90    4.20
  -5 -12   3   44.90    3.80
   5  12   3   49.40    4.90
   5  12   3   54.29    4.00
  -5  12   3   48.20    5.00
  -5 -12  -3   43.20    4.00
   5 -12   3   50.99    4.10
   5 -12   3   55.09    4.80
   5  12  -3   43.10    4.10
  -5  12   3   48.00    3.80
  -5  13   0   62.79    4.20
  -5 -13   0   56.49    4.20
  -5  13   0   67.79    4.60
   5 -13   0   64.79    4.20
   5  13   0   63.29    4.60
   5 -13  -1   88.99    4.70
  -5 -13   1   88.59    4.90
   5  13   1   85.39    5.60
  -5 -13   1   87.69    5.20
   5 -13  -1   89.99    5.00
   5  13   1   96.89    5.30
   5  13   1   90.69    5.20
  -5  13  -1   92.29    5.60
   5 -13   1   93.39    5.40
  -5 -13  -1   96.69    4.80
  -5  13   1   90.49    5.50
   5  13  -1   90.29    5.40
  -5 -13  -1   95.89    5.40
  -5  13   1   95.89    5.50
   5  13  -1  102.19    5.10
  -5 -13   2   30.90    3.40
  -5 -13   2   34.80    3.40
   5  13   2   32.80    3.80
   5 -13  -2   28.30    3.10
  -5 -13   2   31.50    3.40
  -5  13  -2   34.60    3.10
  -5  13  -2   30.30    3.50
   5 -13  -2   35.10    3.20
   5  13   2   35.10    3.80
   5  13   2   28.70    3.20
  -5  13   2   32.10    3.30
  -5  13   2   27.50    3.60
  -5 -13  -2   25.20    3.20
   5 -13   2   31.50    3.50
   5  13  -2   33.20    3.30
   5 -13   2   32.00    3.40
   5  13  -2   28.50    3.20
  -5  13   2   31.70    3.40
  -5 -13   3   45.50    4.30
  -5 -13   3   42.70    4.40
   5  13   3   38.40    4.70
   5  13   3   35.90    4.40
   5 -13  -3   40.00    3.60
  -5 -13   3   41.50    3.80
   5 -13  -3   37.20    3.90
   5  13   3   39.10    3.70
  -5  13  -3   36.90    4.10
  -5  13  -3   40.90    3.90
  -5 -13  -3   42.80    4.20
  -5  13   3   42.00    4.80
   5 -13   3   35.90    3.60
   5 -13   3   39.80    4.30
   5  13  -3   34.70    3.90
  -5  13   3   41.70    3.80
  -5 -14   0   69.89    4.70
   5  14   0   70.69    5.10
  -5  14   0   61.69    4.70
   5 -14   0   70.59    4.60
  -5 -14   1   13.50    2.40
   5 -14  -1   22.80    2.60
   5  14   1   19.30    3.00
  -5 -14   1   22.70    3.00
  -5  14  -1   23.00    3.20
   5 -14  -1   18.80    2.70
  -5  14   1   17.40    2.70
   5 -14   1   22.50    2.90
  -5  14   1   13.30    2.70
   5  14  -1   18.40    2.50
  -5 -14  -1   17.80    2.80
   5  14  -1   18.60    2.80
   5 -14  -2    9.30    2.10
  -5 -14   2   11.40    2.60
   5  14   2   12.90    2.90
   5 -14  -2   13.80    2.50
  -5 -14   2   11.70    2.60
  -5  14  -2   15.20    2.90
  -5  14  -2   11.20    2.20
   5  14   2   11.50    2.40
   5  14   2   13.00    2.80
   5 -14   2   13.10    2.50
   5 -14   2   13.50    2.90
   5  14  -2   17.10    2.70
  -5 -14  -2    9.60    2.40
  -5  14   2   13.90    2.70
   5  14  -2   13.40    2.60
  -5  14   2   19.20    3.00
  -5  14   2   14.80    3.20
  -5 -14   3   10.80    2.80
  -5  14  -3   16.50    2.90
  -5  14  -3   10.90    2.80
   5 -14  -3    9.10    2.50
   5  14   3   12.60    3.50
   5  14   3   14.30    2.80
   5  14   3   10.40    2.80
  -5 -14   3   14.70    2.80
  -5 -14  -3   12.20    3.10
   5 -14   3    9.70    2.60
   5 -14   3   10.40    4.30
   5  14  -3   14.30    3.00
  -5  14   3   13.50    2.80
  -5  14   3   11.00    3.20
  -5 -15   0    3.40    1.70
  -5  15   0    6.10    2.10
   5 -15   0    3.80    1.80
   5  15   0    5.20    1.90
  -5  15  -1   39.80    4.10
   5  15   1   43.20    4.40
  -5 -15   1   45.70    4.10
   5 -15  -1   34.10    3.40
   5 -15  -1   37.20    3.60
  -5  15   1   39.90    4.00
  -5 -15  -1   35.60    3.80
   5  15  -1   44.70    4.30
  -5  15   1   38.10    4.00
   5 -15   1   36.50    4.00
   5  15   2    4.10    1.80
   5 -15  -2    1.10    1.60
   5  15   2    2.60    1.90
  -5 -15   2    1.90    1.80
   5  15   2    1.90    1.80
  -5  15  -2    1.00    1.50
  -5 -15   2    3.90    1.90
   5 -15  -2    5.50    1.90
  -5  15   2    1.00    1.80
  -5  15   2    2.10    1.70
   5  15  -2    4.60    1.80
   5  15  -2    1.90    1.70
   5 -15   2    3.80    2.10
  -5 -15  -2    1.90    1.60
  -5 -15  -2    3.60    1.70
   5  16   0   10.10    2.50
  -5  16   0   11.20    2.70
   5 -16   0    4.00    1.90
  -5 -16   0    6.50    2.10
   5 -16  -1   17.50    2.90
   5  16   1   21.40    3.60
  -5  16  -1   13.20    2.80
  -5 -16   1   20.30    3.20
  -5  16   1   21.00    3.30
   5 -16   1   25.90    3.40
   5  16  -1   19.30    3.20
  -5 -16  -1   22.40    3.40
   5  16   2   43.60    7.10
   5 -16  -2   45.40    4.60
  -5 -16   2   41.70    4.50
   5 -16  -2   40.40    4.10
  -5 -16   2   47.20    4.60
  -5  16   2   44.40    4.80
   5 -16   2   43.30    6.80
   5  16  -2   38.60    4.30
   5 -17   0    4.60    1.90
  -5 -17   0    5.50    2.10
   5  17   0    8.20    2.50
  -5  17   0    8.00    2.50
  -5 -17   1    5.50    2.10
  -5  17  -1    4.10    2.60
   5  17   1    4.00    2.80
   5 -17  -1    3.30    1.90
   5 -17   1    4.30    2.10
  -5 -17  -1    5.40    2.30
   5  17  -1    5.60    2.40
  -5  17   1    2.40    2.00
  -6   0   0 4352.66  105.19
   6   0   0 4747.23  104.09
  -6   0   0 4953.80  104.59
   6   0   0 4799.52  103.59
  -6   0   0 5207.78  104.99
   6   0   0 4696.93  105.49
   6   0   0 4917.91  105.29
  -6   0  -1   12.60    1.30
   6   0  -1   13.00    1.20
   6   0  -1   12.90    1.10
  -6   0   1   15.20    1.40
   6   0   1   13.70    1.50
  -6   0  -1   12.90    0.90
   6   0   1   11.60    1.30
  -6   0   1   13.30    1.20
   6   0   1   13.20    1.20
  -6   0   1   12.00    1.30
   6   0  -1   14.10    1.20
   6   0   1   12.90    0.90
   6   0   2  164.38    4.80
   6   0  -2  165.78    5.50
  -6   0   2  167.48    6.20
  -6   0   2  162.18    5.80
  -6   0   2  161.48    5.10
   6   0   2  155.18    6.20
   6   0  -2  171.98    5.50
  -6   0  -2  189.78    5.90
  -6   0  -2  167.38    4.60
   6   0   2  152.48    6.00
   6   0   2  157.88    4.90
   6   0   2  160.18    4.90
   6   0   3  457.85   11.40
   6   0  -3  467.45   12.90
   6   0   3  465.25   13.90
  -6   0   3  461.15   14.10
  -6   0   3  481.15   13.60
  -6   0  -3  458.55   13.00
  -6   0   3  462.85   12.00
   6   0   3  469.65   14.30
   6   0  -3  457.95   12.80
   6   0   3  457.45   12.30
  -6   0  -4   88.49    4.70
   6   0   4   77.79    5.50
   6   0  -4   89.99    4.70
  -6   0   4   86.69    5.50
  -6   0  -4   82.69    4.80
  -6   0   4   78.69    3.60
   6   0   4   70.89    5.00
   6   0   4   80.49    3.20
   6   0  -4   93.39    4.80
  -6   0   5   48.00    4.90
  -6   0   5   49.10    3.00
   6   0  -5   49.60    4.00
  -6   0  -5   51.69    4.30
   6   0   5   47.30    2.30
  -6   1   0 1002.70   22.70
  -6   1   0  980.90   21.80
  -6   1   0  975.20   22.20
   6   1   0  979.90   22.40
   6   1   0  964.00   22.50
   6  -1   0 1025.10   22.50
  -6  -1   0  948.31   22.50
   6  -1   0  953.10   21.80
  -6  -1   0  977.70   22.10
  -6  -1   0  980.40   22.20
   6   1   0  934.11   21.40
  -6   1   0  977.50   21.80
   6   1   0  980.30   22.10
   6  -1  -1  323.37    8.30
   6  -1  -1  325.27    8.20
  -6  -1   1  320.07    8.60
   6   1   1  313.17    8.30
   6   1   1  323.87    7.40
  -6   1  -1  321.57    7.30
  -6  -1   1  322.87    8.90
   6   1   1  306.67    9.00
  -6  -1   1  311.07    8.40
  -6   1  -1  320.07    8.70
   6  -1  -1  321.67    8.40
   6   1   1  312.37    8.80
   6   1  -1  311.37    8.10
   6   1  -1  317.37    8.70
   6  -1   1  312.77    8.40
   6  -1   1  318.77    8.00
  -6  -1  -1  312.87    8.70
  -6   1   1  304.27    8.30
   6  -1   1  316.97    9.00
   6  -1   1  321.47    8.90
   6   1  -1  328.37    7.20
  -6  -1  -1  326.67    7.90
   6   1  -1  319.77    8.40
  -6   1   1  319.47    8.90
  -6   1   1  316.67    8.80
   6  -1  -2   72.89    3.30
  -6  -1   2   73.89    3.10
   6  -1  -2   77.69    3.30
   6   1   2   76.79    2.80
  -6   1  -2   74.49    2.40
   6   1   2   71.59    2.80
  -6  -1   2   75.79    3.50
   6   1   2   72.89    2.70
  -6   1  -2   77.99    3.50
   6   1   2   69.19    3.90
  -6  -1   2   74.39    3.80
   6   1   2   75.79    3.80
   6  -1   2   76.59    3.90
  -6   1   2   78.19    3.90
   6  -1   2   73.29    3.90
   6  -1   2   74.89    2.90
  -6   1   2   77.29    3.80
  -6   1   2   76.99    3.10
  -6  -1  -2   69.59    3.40
   6   1  -2   73.69    3.40
   6  -1   2   72.29    3.00
   6  -1   2   73.79    2.80
   6   1  -2   72.99    3.20
  -6  -1  -2   78.69    2.80
  -6  -1   3  223.68    7.90
  -6   1  -3  227.78    7.60
  -6  -1   3  223.28    6.90
   6  -1  -3  227.78    7.40
   6  -1  -3  219.58    7.40
   6   1   3  218.68    8.30
   6   1   3  217.98    8.60
   6   1   3  221.88    6.30
  -6  -1   3  227.98    8.60
   6  -1   3  231.88    7.40
   6   1  -3  218.18    7.50
  -6   1   3  223.38    6.80
  -6   1   3  232.38    8.40
   6   1  -3  238.58    7.80
   6  -1   3  229.98    8.60
  -6   1   3  228.88    8.70
  -6  -1  -3  236.68    7.90
  -6  -1  -3  235.28    6.90
   6  -1   3  213.88    8.60
   6  -1   3  231.18    6.50
   6   1   4  158.88    7.90
   6  -1  -4  169.28    6.80
   6   1   4  160.38    5.00
  -6  -1   4  161.78    5.70
  -6   1  -4  159.38    6.60
   6   1   4  172.68    7.70
  -6   1  -4  169.08    7.10
  -6  -1   4  168.08    8.00
   6   1  -4  178.08    7.10
   6  -1   4  158.98    7.70
  -6   1   4  161.08    5.70
   6  -1   4  157.28    5.10
  -6  -1  -4  165.08    7.00
  -6   1   4  162.98    7.90
   6   1  -4  172.88    6.90
   6  -1  -5    7.10    2.00
  -6  -1   5   11.80    1.70
   6   1   5   10.20    1.20
  -6   1  -5   10.00    2.50
  -6  -1   5    8.60    2.70
  -6  -1  -5    5.90    2.00
   6  -1   5   13.10    3.00
  -6   1   5    6.90    2.50
  -6   1   5    8.00    1.50
   6  -1   5    8.10    1.30
   6   1  -5    4.20    1.70
  -6   2   0   40.50    2.20
  -6   2   0   43.00    1.90
  -6   2   0   40.80    2.00
  -6  -2   0   39.10    2.00
   6  -2   0   42.40    2.10
   6  -2   0   39.50    1.90
   6   2   0   44.40    2.10
   6   2   0   44.10    2.20
   6   2   0   44.20    1.50
  -6   2   0   44.20    1.80
  -6  -2   0   37.20    1.90
   6  -2   0   44.40    2.20
   6   2   0   39.80    2.10
  -6  -2   0   41.50    2.00
  -6  -2   1  208.98    6.20
   6   2   1  214.78    6.10
  -6  -2   1  217.78    6.20
  -6   2  -1  213.78    6.30
   6  -2  -1  207.28    6.00
   6  -2  -1  208.08    6.10
   6   2   1  200.38    6.60
   6   2   1  204.98    6.40
  -6   2  -1  210.48    6.40
   6  -2  -1  217.18    6.00
  -6  -2   1  215.78    6.60
  -6   2   1  210.28    6.70
   6   2  -1  213.38    5.30
   6  -2   1  207.68    6.20
  -6   2   1  210.28    6.40
   6   2  -1  217.98    6.50
  -6   2   1  216.48    5.10
   6  -2   1  211.58    5.90
  -6  -2  -1  204.38    6.30
   6   2  -1  209.98    6.10
   6  -2   1  213.58    6.60
  -6  -2  -1  211.18    5.80
  -6  -2   2   60.69    2.70
  -6  -2   2   56.69    2.80
  -6  -2   2   59.19    3.40
   6   2   2   62.79    3.60
   6   2   2   59.79    2.20
  -6   2  -2   62.19    1.90
   6  -2  -2   57.39    2.70
   6   2   2   68.39    3.40
   6   2   2   57.09    2.40
  -6  -2   2   62.39    3.30
  -6   2  -2   53.99    3.00
   6   2   2   55.59    2.50
   6  -2  -2   60.59    2.90
  -6   2  -2   62.19    3.00
  -6   2   2   56.79    2.70
   6  -2   2   59.99    2.80
  -6  -2  -2   57.29    3.10
  -6   2   2   58.89    3.40
   6  -2   2   62.69    3.50
   6   2  -2   55.69    3.00
  -6   2   2   63.39    3.60
  -6  -2  -2   61.89    2.60
  -6   2  -3   71.99    3.90
   6  -2  -3   77.89    3.80
  -6  -2   3   77.99    4.60
   6   2   3   73.99    4.30
   6   2   3   67.39    4.50
   6  -2  -3   74.79    3.50
  -6   2  -3   74.19    3.80
   6   2   3   72.49    2.90
  -6  -2   3   72.29    3.30
  -6  -2   3   71.89    4.20
  -6   2   3   73.59    3.30
   6  -2   3   74.49    3.10
  -6   2   3   70.39    4.40
  -6  -2  -3   78.79    4.10
  -6  -2  -3   76.09    3.40
   6   2  -3   69.39    3.90
  -6   2   3   68.69    4.30
   6  -2   3   68.39    4.50
   6  -2   3   75.89    3.80
  -6  -2   4   15.60    1.70
   6   2   4   11.70    1.30
   6   2   4   16.50    2.60
   6   2   4   12.40    2.70
  -6  -2   4   17.00    2.80
   6  -2  -4   10.50    2.00
  -6   2  -4   13.20    2.20
   6   2  -4    8.30    1.90
  -6  -2  -4   15.90    2.40
  -6   2   4    7.70    2.20
   6  -2   4   16.20    1.60
   6   2  -4   13.50    2.10
  -6   2   4    9.90    2.40
   6  -2   4   17.70    2.90
  -6   2   4   12.20    1.60
  -6  -2   5    3.90    2.10
   6  -2  -5    3.10    1.70
  -6   2  -5    2.00    1.50
  -6  -2   5    1.00    1.30
  -6  -2  -5    4.70    1.70
  -6   2   5    2.90    1.20
   6  -2   5    3.30    2.00
  -6   2   5    2.30    1.90
   6   2  -5    3.70    2.30
   6  -2   5    3.50    1.00
  -6  -3   0   55.49    2.50
  -6   3   0   55.89    2.10
  -6   3   0   55.89    2.30
   6   3   0   57.19    2.70
   6   3   0   55.69    1.80
   6   3   0   55.09    2.50
   6  -3   0   54.19    2.60
   6  -3   0   56.59    2.50
  -6  -3   0   55.09    2.40
  -6  -3   0   55.69    2.50
  -6   3   0   52.19    2.70
  -6   3   0   56.69    2.50
  -6  -3   1  150.78    4.90
   6  -3  -1  154.88    4.80
  -6  -3   1  152.38    4.70
   6  -3  -1  155.68    4.60
   6   3   1  150.48    5.10
  -6  -3   1  149.59    4.90
   6  -3  -1  152.18    4.80
  -6   3  -1  153.18    5.10
   6   3   1  152.18    4.90
  -6  -3   1  147.69    5.20
  -6   3  -1  158.18    5.10
  -6  -3  -1  150.08    5.10
  -6   3   1  146.49    4.20
   6  -3   1  149.69    4.80
  -6   3   1  152.18    5.20
   6  -3   1  142.49    4.90
  -6   3   1  150.68    4.90
  -6   3   1  148.69    5.50
   6   3  -1  156.08    5.30
   6  -3   1  149.88    5.30
   6   3  -1  156.38    4.30
  -6  -3  -1  166.38    4.90
   6   3  -1  156.48    4.90
   6   3   2  125.89    5.50
   6   3   2  128.79    4.30
  -6   3  -2  126.69    4.70
   6   3   2  129.99    5.00
  -6  -3   2  133.69    5.40
  -6  -3   2  122.39    5.10
   6  -3  -2  125.29    4.30
  -6   3  -2  131.49    5.10
   6  -3  -2  131.19    4.70
  -6  -3   2  133.79    4.50
  -6  -3   2  118.19    4.40
   6  -3   2  125.59    4.40
  -6  -3  -2  131.29    4.50
   6   3  -2  130.69    3.80
  -6   3   2  127.79    5.60
   6   3  -2  122.59    5.00
   6  -3   2  131.49    5.50
  -6   3   2  127.99    4.50
  -6   3   2  127.79    5.30
  -6  -3  -2  123.29    5.00
   6  -3   2  132.09    4.80
   6   3   3   89.89    5.20
   6   3   3   90.29    3.50
  -6  -3   3   86.69    4.80
  -6  -3   3   92.19    3.80
  -6   3  -3   86.39    4.10
   6  -3  -3   90.49    4.20
  -6   3  -3   87.19    4.50
   6   3   3   90.19    4.70
  -6  -3   3   83.39    4.90
   6  -3   3   91.09    5.10
   6  -3   3   88.19    4.30
  -6   3   3   89.49    5.00
  -6   3   3   92.39    5.10
  -6  -3  -3   88.49    4.50
  -6   3   3   90.59    3.80
  -6  -3  -3   91.89    3.90
   6  -3   3   87.19    3.60
   6   3  -3   89.29    4.50
   6  -3  -4   32.70    2.90
  -6  -3   4   32.10    2.40
   6   3   4   33.80    3.80
  -6   3  -4   33.80    3.10
  -6  -3   4   33.10    3.60
   6   3   4   31.10    2.00
  -6  -3   4   29.50    3.20
   6  -3   4   31.90    3.70
   6   3  -4   39.20    3.40
   6   3  -4   30.90    3.00
  -6   3   4   32.30    3.60
  -6   3   4   32.80    3.60
  -6   3   4   34.00    2.40
  -6  -3  -4   32.90    3.20
   6  -3   4   32.80    2.20
  -6  -4   0   63.49    2.20
  -6  -4   0   70.79    3.00
  -6   4   0   60.99    2.30
   6  -4   0   63.59    2.70
  -6  -4   0   64.59    2.70
   6  -4   0   65.39    3.00
  -6   4   0   66.89    3.10
   6   4   0   66.69    3.00
   6   4   0   61.79    2.90
   6   4   0   64.39    2.90
  -6   4   0   69.89    2.90
   6  -4   0   65.09    2.80
  -6   4   0   65.89    2.80
  -6  -4   0   65.29    2.80
  -6  -4   1  518.45   12.80
  -6  -4   1  521.85   12.90
  -6  -4   1  522.85   13.40
  -6  -4   1  502.05   12.30
   6  -4  -1  514.25   12.70
   6  -4  -1  517.75   12.20
  -6   4  -1  510.05   13.00
   6   4   1  517.05   13.00
   6   4   1  507.45   13.50
   6   4   1  500.75   12.70
   6  -4  -1  494.95   12.60
  -6   4  -1  489.65   12.90
   6   4  -1  488.35   12.20
  -6   4   1  518.15   12.20
   6  -4   1  497.05   12.90
   6   4  -1  524.65   12.80
  -6   4   1  488.95   13.60
   6  -4   1  487.35   12.80
   6  -4   1  497.75   13.30
  -6  -4  -1  526.25   13.10
   6   4  -1  489.35   13.10
  -6  -4  -1  501.45   12.70
  -6   4   1  504.25   12.80
  -6   4   1  512.95   13.10
   6   4   2  187.78    5.80
  -6   4  -2  178.18    6.00
   6  -4  -2  172.18    5.90
  -6  -4   2  190.28    6.80
  -6   4  -2  172.18    6.30
   6   4   2  191.18    6.30
   6  -4  -2  178.98    5.30
  -6  -4   2  189.68    6.00
   6   4   2  190.58    7.10
  -6  -4   2  179.18    6.50
  -6  -4   2  182.48    5.40
   6  -4   2  177.18    6.90
  -6  -4  -2  174.78    6.40
   6  -4   2  178.08    5.80
  -6   4   2  185.18    6.80
   6   4  -2  173.98    6.40
   6  -4   2  192.78    6.30
  -6   4   2  179.58    5.80
   6   4  -2  177.48    5.20
  -6  -4  -2  183.98    6.00
   6  -4  -3  156.38    5.80
   6   4   3  144.79    5.00
  -6   4  -3  153.18    5.70
  -6  -4   3  150.28    6.80
  -6   4  -3  146.59    6.20
  -6  -4   3  151.48    5.50
  -6  -4   3  155.38    6.70
   6   4   3  151.88    6.20
   6   4   3  139.89    6.80
  -6   4   3  142.69    5.30
   6  -4   3  153.08    5.30
  -6   4   3  152.88    6.80
   6  -4   3  146.59    6.10
   6  -4   3  139.69    6.80
  -6  -4  -3  156.78    5.70
  -6  -4  -3  137.99    6.10
  -6   4   3  145.89    6.90
   6   4  -3  154.28    6.30
   6   4   4   51.19    4.50
   6   4   4   51.89    2.70
  -6  -4   4   48.90    4.30
  -6  -4   4   50.69    4.30
  -6  -4   4   52.39    3.20
   6  -4  -4   49.30    3.50
  -6   4  -4   51.99    4.00
  -6   4   4   49.10    3.00
  -6  -4  -4   54.59    4.00
   6  -4   4   50.39    3.90
   6  -4   4   55.59    4.70
   6   4  -4   48.40    3.90
  -6   4   4   47.80    4.40
  -6   4   4   50.39    4.50
   6  -4   4   49.80    2.90
   6   5   0    4.60    0.90
  -6  -5   0    5.40    0.90
  -6   5   0    6.30    1.10
   6  -5   0    6.80    0.70
   6  -5   0    7.10    1.10
  -6  -5   0    6.40    0.70
  -6   5   0    5.50    1.00
   6   5   0    5.10    1.00
   6  -5   0    5.20    1.00
  -6   5   0    4.70    0.90
  -6  -5   0    5.60    1.00
  -6  -5   0    4.50    1.00
   6  -5   0    4.50    0.90
   6   5   0    6.70    1.00
  -6   5  -1  241.98    7.40
  -6  -5   1  236.68    7.10
   6   5   1  238.48    7.20
   6  -5  -1  238.88    7.10
   6   5   1  237.88    7.20
  -6  -5   1  235.88    7.10
   6  -5  -1  243.68    6.30
  -6  -5   1  240.48    6.50
  -6   5  -1  251.97    7.30
   6  -5  -1  246.28    7.10
  -6  -5   1  232.98    7.50
   6   5   1  233.18    7.70
  -6   5  -1  258.67    8.30
  -6   5   1  231.48    7.20
   6   5  -1  244.68    6.90
   6  -5   1  233.78    7.20
  -6  -5  -1  226.68    7.20
  -6   5   1  233.38    7.90
  -6  -5  -1  244.58    7.30
  -6   5   1  236.98    6.70
   6   5  -1  234.68    7.50
   6  -5   1  228.18    7.50
  -6   5   1  241.18    7.20
   6   5  -1  254.07    7.30
   6  -5   1  237.48    7.20
   6   5   2   78.89    4.40
   6   5   2   77.09    3.70
  -6  -5   2   76.99    3.60
   6  -5  -2   81.59    3.70
  -6   5  -2   89.79    3.70
  -6  -5   2   81.89    4.10
  -6  -5   2   81.69    4.30
  -6   5  -2   75.99    3.90
   6   5   2   80.09    3.50
  -6   5   2   79.89    4.20
   6   5  -2   83.69    3.30
  -6   5   2   80.79    3.60
  -6   5   2   85.99    4.70
  -6  -5  -2   81.59    4.00
   6  -5   2   79.69    3.90
   6  -5   2   80.69    3.60
   6  -5   2   76.69    4.30
   6   5  -2   86.49    4.20
  -6  -5  -2   82.19    3.70
  -6  -5   3   97.59    4.30
  -6   5  -3  105.09    5.20
   6  -5  -3  100.39    4.60
  -6  -5   3  103.59    5.50
  -6  -5   3   96.99    5.30
   6   5   3  101.79    5.70
   6   5   3  100.09    4.10
   6   5   3  105.09    4.90
   6   5  -3  104.59    5.20
  -6  -5  -3   99.69    5.00
   6  -5   3   98.09    4.20
  -6   5   3  101.09    4.30
   6  -5   3   92.59    5.50
  -6   5   3   88.09    5.50
  -6   5   3  106.89    5.60
   6  -5   3   99.59    5.00
  -6  -5  -3  101.29    4.60
  -6  -5   4    3.10    1.90
  -6  -5   4    3.50    1.70
  -6  -5   4    5.30    1.30
   6   5   4    4.90    2.10
   6   5   4    3.30    0.90
  -6   5  -4    5.80    1.70
   6  -5  -4    4.30    1.60
  -6   5   4    6.20    2.20
  -6   5   4    5.50    1.30
  -6   5   4    3.20    1.60
   6  -5   4    2.70    1.00
   6  -5   4    2.10    1.40
   6  -5   4    3.90    2.00
   6   5  -4    4.10    1.60
  -6  -5  -4    3.30    1.70
   6   6   0   15.60    1.50
  -6   6   0   15.80    1.70
   6  -6   0   17.40    1.60
  -6  -6   0   15.10    1.50
   6  -6   0   15.50    1.60
  -6  -6   0   15.40    1.30
   6   6   0   15.20    1.60
   6  -6   0   15.80    1.40
   6  -6   0   15.80    1.10
  -6   6   0   13.70    1.50
  -6  -6   0   17.00    1.20
  -6   6   0   15.50    1.50
  -6  -6   0   16.40    1.60
   6   6   0   15.70    1.60
  -6  -6   1   36.30    2.30
   6   6   1   31.50    2.10
   6  -6  -1   31.30    2.10
   6   6   1   33.80    2.30
  -6   6  -1   32.30    2.20
  -6  -6   1   29.60    2.30
  -6   6  -1   29.30    2.20
   6   6   1   32.90    2.60
  -6  -6   1   30.70    2.10
  -6  -6   1   34.70    1.70
   6  -6  -1   33.70    1.60
  -6   6   1   35.40    2.10
  -6   6   1   32.90    2.20
   6  -6   1   37.00    2.40
  -6  -6  -1   30.90    2.20
   6   6  -1   35.00    2.20
  -6   6   1   34.30    2.60
  -6  -6  -1   31.40    2.20
   6  -6   1   32.90    2.30
   6  -6   1   31.50    2.40
   6   6  -1   35.90    2.20
  -6   6   1   31.70    2.20
   6   6  -1   32.40    2.40
  -6  -6   2   17.50    1.70
  -6  -6   2   17.60    2.00
   6   6   2   15.20    2.20
   6   6   2   15.50    1.70
   6  -6  -2   17.50    1.80
   6   6   2   18.10    1.70
  -6  -6   2   17.40    2.00
  -6   6  -2   16.80    1.70
  -6   6  -2   21.90    2.20
   6  -6   2   14.50    1.70
  -6  -6  -2   17.90    1.90
  -6   6   2   18.70    2.30
   6  -6   2   18.00    2.00
   6  -6   2   18.60    2.30
  -6   6   2   18.90    2.10
  -6   6   2   11.70    2.00
   6   6  -2   14.00    1.90
  -6  -6  -2   18.10    2.00
  -6   6   2   17.50    1.80
   6   6  -2   17.90    1.60
  -6  -6   3  209.88    8.40
   6  -6  -3  208.68    7.40
  -6  -6   3  196.48    8.20
  -6  -6   3  202.88    7.10
   6   6   3  223.78    9.00
   6   6   3  207.18    6.90
  -6   6  -3  207.18    8.10
  -6   6   3  214.18    7.20
  -6   6   3  216.38    8.60
   6  -6   3  210.58    7.20
  -6  -6  -3  208.08    8.00
  -6   6   3  207.48    9.00
   6   6  -3  203.98    8.10
  -6  -6  -3  204.98    7.40
   6  -6   3  216.48    8.90
   6  -6   3  211.68    8.10
   6  -6  -4   40.90    3.40
   6   6   4   37.10    2.70
  -6  -6   4   42.60    4.00
   6   6   4   45.30    4.50
  -6  -6   4   44.50    3.20
  -6  -6   4   44.20    4.20
  -6   6  -4   40.60    3.60
  -6   6   4   44.30    4.50
   6   6  -4   44.50    3.90
   6  -6   4   43.90    3.00
  -6   6   4   40.20    4.10
  -6  -6  -4   42.40    3.40
   6  -6   4   43.10    4.50
  -6   6   4   38.00    2.80
   6  -6   4   43.80    3.90
  -6  -6  -4   36.00    3.50
  -6  -7   0  223.58    7.10
   6  -7   0  231.48    7.40
   6  -7   0  237.88    6.40
   6   7   0  239.88    7.70
  -6   7   0  227.38    7.20
   6  -7   0  232.08    7.30
   6   7   0  215.88    7.10
  -6  -7   0  238.78    6.40
  -6  -7   0  226.88    6.70
   6  -7   0  232.58    6.90
  -6   7   0  235.18    7.50
  -6  -7   0  218.98    7.40
  -6   7   0  236.08    7.70
   6   7   0  245.78    7.50
   6   7   1   33.60    2.50
   6   7   1   40.80    2.40
   6  -7  -1   41.40    2.60
  -6  -7   1   39.50    2.50
   6   7   1   34.40    2.70
   6  -7  -1   43.80    2.30
  -6   7  -1   40.90    2.80
   6  -7  -1   38.90    2.30
  -6  -7   1   42.00    2.80
  -6   7  -1   40.50    2.50
  -6  -7   1   49.20    2.80
  -6  -7   1   43.20    1.90
  -6   7   1   45.50    2.70
   6   7  -1   43.40    2.80
   6  -7   1   41.90    2.80
  -6  -7  -1   40.50    2.60
   6  -7   1   40.20    2.70
  -6   7   1   38.90    2.40
   6  -7   1   38.40    2.60
  -6  -7  -1   41.80    2.60
  -6   7   1   40.50    3.00
   6   7  -1   37.50    2.40
   6   7   2   62.39    3.20
   6   7   2   58.09    3.20
  -6  -7   2   59.09    3.60
  -6  -7   2   63.79    3.90
   6   7   2   63.49    4.10
   6  -7  -2   59.99    3.30
  -6   7  -2   52.19    3.50
  -6   7  -2   53.99    2.90
  -6  -7   2   63.49    3.40
   6  -7  -2   58.69    3.30
   6  -7   2   60.59    4.00
  -6   7   2   58.99    3.70
   6   7  -2   56.69    3.60
   6   7  -2   57.59    3.10
  -6  -7  -2   58.09    3.40
  -6  -7  -2   56.79    3.40
  -6   7   2   62.09    3.30
  -6   7   2   59.39    3.40
   6  -7   2   57.09    3.30
   6  -7   2   62.09    3.70
  -6   7   2   53.39    3.90
  -6   7  -3   31.30    3.00
  -6  -7   3   37.80    3.40
   6  -7  -3   31.30    2.80
  -6  -7   3   34.00    2.70
   6   7   3   38.90    3.80
  -6  -7   3   41.30    3.50
   6   7   3   36.90    2.60
   6  -7  -3   35.30    2.80
  -6   7   3   29.40    3.40
  -6   7   3   38.10    3.40
   6  -7   3   39.20    3.80
  -6  -7  -3   30.90    3.00
  -6  -7  -3   31.00    2.80
  -6   7   3   32.40    2.60
   6  -7   3   42.90    3.50
   6  -7   3   36.40    2.80
   6   7  -3   32.40    3.10
  -6   7  -4   61.69    4.70
  -6  -7   4   69.19    4.00
   6   7   4   57.99    3.50
   6  -7  -4   59.59    4.40
  -6  -7   4   69.99    5.10
   6  -7  -4   62.79    4.20
  -6  -7   4   58.89    4.90
   6   7   4   62.49    5.30
  -6  -7  -4   60.79    4.60
   6  -7   4   68.89    5.00
   6   7  -4   64.89    4.80
   6  -7   4   61.69    3.80
  -6   7   4   61.89    5.40
  -6  -7  -4   58.89    4.10
   6  -7   4   59.29    5.20
  -6   7   4   60.49    3.70
   6   8   0  560.04   14.70
  -6   8   0  517.55   14.60
   6  -8   0  546.25   13.40
  -6  -8   0  522.55   14.80
  -6  -8   0  561.54   13.40
   6  -8   0  577.04   14.70
   6   8   0  545.75   14.40
   6  -8   0  557.04   13.90
  -6  -8   0  545.05   13.70
  -6  -8   0  556.14   14.40
  -6   8   0  560.64   14.50
   6   8   0  536.75   14.90
   6  -8   0  536.65   14.50
  -6   8   0  545.75   14.80
   6   8   1   62.09    3.80
   6  -8  -1   60.79    3.30
   6  -8  -1   59.99    3.00
  -6  -8   1   64.39    3.30
  -6   8  -1   61.79    3.20
  -6  -8   1   62.39    3.40
   6   8   1   60.79    3.40
  -6   8  -1   58.09    3.50
  -6  -8   1   60.19    3.60
   6   8   1   60.09    3.10
   6  -8   1   66.39    3.50
   6   8  -1   65.09    3.40
   6  -8   1   53.49    3.30
  -6  -8  -1   57.39    3.40
  -6   8   1   62.49    3.30
  -6  -8  -1   53.09    3.10
   6   8  -1   59.49    3.40
   6  -8   1   61.09    3.50
  -6   8   1   63.99    3.40
  -6   8   1   62.19    3.90
  -6  -8   2  102.99    4.70
  -6   8  -2  104.79    5.20
  -6  -8   2  102.29    5.20
   6  -8  -2  104.59    4.70
   6   8   2  104.49    4.70
   6   8   2   99.89    5.50
  -6  -8   2   93.79    4.90
   6  -8  -2  108.89    4.70
   6  -8   2  100.99    4.70
   6  -8   2  106.09    5.10
  -6   8   2  101.49    4.60
  -6  -8  -2  101.99    4.90
   6  -8   2  107.99    5.50
   6   8  -2  104.69    5.10
   6   8  -2  107.09    4.60
  -6   8   2  102.19    4.80
  -6   8   2   99.79    5.60
  -6  -8  -2  106.29    5.00
  -6  -8   3   53.39    3.50
  -6  -8   3   58.29    4.30
   6   8   3   48.40    4.30
  -6  -8   3   48.50    3.90
   6  -8  -3   49.70    3.70
   6  -8  -3   50.29    3.40
  -6   8  -3   46.00    3.70
   6   8   3   48.10    3.20
  -6   8   3   53.19    3.30
   6   8  -3   52.39    4.00
  -6  -8  -3   49.80    3.80
   6  -8   3   46.30    3.30
   6  -8   3   52.19    4.00
   6  -8   3   53.79    4.40
  -6  -8  -3   52.39    3.70
  -6   8   3   54.89    4.70
  -6  -8   4   40.80    4.30
  -6   8  -4   41.50    4.00
   6  -8  -4   39.00    3.40
   6   8   4   38.60    3.00
   6   8   4   34.20    4.30
  -6  -8   4   43.20    3.40
  -6  -8   4   43.80    4.30
   6  -8  -4   42.10    3.80
  -6   8   4   36.70    3.10
  -6  -8  -4   38.60    3.60
  -6  -8  -4   30.70    3.60
   6  -8   4   36.80    3.20
  -6   8   4   34.80    4.40
   6  -8   4   42.90    4.20
   6  -8   4   42.70    4.60
   6   8  -4   41.90    4.00
   6  -9   0    0.70    0.80
   6   9   0    0.40    0.70
  -6  -9   0   -0.40    0.50
  -6   9   0    0.90    0.70
  -6  -9   0    1.00    0.90
  -6   9   0    0.30    0.70
   6  -9   0   -0.20    0.60
   6   9   0    0.30    0.70
   6  -9   0    0.90    0.90
  -6   9   0    0.90    0.80
   6   9   0   -0.10    0.70
   6  -9   0   -0.40    0.50
  -6  -9   0   -0.20    0.50
  -6  -9   1   77.99    4.00
   6  -9  -1   67.99    3.70
   6   9   1   75.09    3.50
  -6  -9   1   69.69    4.10
   6   9   1   74.89    4.00
  -6   9  -1   74.69    4.30
  -6  -9   1   75.99    3.80
   6   9   1   81.09    4.50
   6  -9  -1   70.29    3.50
  -6   9  -1   81.69    3.80
  -6  -9  -1   77.99    3.80
  -6   9   1   69.09    3.80
   6  -9   1   75.59    4.00
  -6   9   1   74.39    4.40
   6  -9   1   77.29    4.10
  -6   9   1   81.49    4.00
  -6  -9  -1   71.59    4.00
   6   9  -1   72.19    3.90
   6   9  -1   67.79    3.90
   6  -9   1   77.59    4.10
   6  -9  -2   20.60    2.20
   6   9   2   22.30    2.90
   6  -9  -2   19.20    2.10
  -6  -9   2   24.60    2.60
  -6  -9   2   15.50    2.30
  -6  -9   2   17.90    2.20
  -6   9  -2   20.40    2.50
   6   9   2   17.30    2.10
   6  -9   2   18.20    2.40
  -6   9   2   19.40    2.80
  -6   9   2   20.90    2.20
   6   9  -2   17.60    2.30
  -6  -9  -2   21.60    2.30
  -6   9   2   16.60    2.10
   6  -9   2   17.30    2.50
  -6  -9  -2   17.40    2.20
   6  -9   2   16.50    2.20
   6   9  -2   22.10    2.20
  -6  -9   3   45.50    3.90
  -6  -9   3   44.50    3.40
   6   9   3   46.70    4.20
  -6   9  -3   40.00    3.80
   6   9   3   40.50    3.10
  -6  -9   3   40.00    3.70
   6  -9  -3   41.30    3.40
   6  -9  -3   44.20    3.30
   6   9  -3   43.00    3.80
  -6  -9  -3   42.20    3.50
   6  -9   3   38.40    3.70
   6  -9   3   48.40    3.50
   6  -9   3   38.10    4.10
  -6  -9  -3   41.40    3.60
  -6   9   3   47.00    3.30
  -6   9   3   41.40    4.20
  -6  -9   4   24.00    2.80
  -6  -9   4   22.90    3.40
   6  -9  -4   24.60    3.30
   6  -9  -4   26.30    3.10
  -6   9  -4   25.20    3.50
   6   9   4   23.90    2.60
   6   9   4   22.60    3.80
  -6  -9   4   18.00    3.30
  -6   9   4   20.40    2.50
   6  -9   4   23.20    4.00
   6  -9   4   24.60    3.50
  -6   9   4   28.70    4.20
  -6  -9  -4   27.00    3.30
   6  -9   4   17.50    2.60
   6   9  -4   19.70    3.20
  -6  -9  -4   24.00    3.10
   6  10   0  159.48    6.00
   6 -10   0  178.48    6.60
   6  10   0  160.98    6.80
  -6  10   0  165.38    6.70
  -6 -10   0  162.88    5.50
  -6  10   0  152.78    6.40
   6  10   0  167.08    6.60
   6 -10   0  164.98    5.60
  -6 -10   0  161.28    6.70
  -6 -10   0  166.38    6.90
   6  10   1   61.29    3.80
   6 -10  -1   56.39    3.50
  -6  10  -1   62.39    3.40
  -6  10  -1   57.99    3.90
  -6 -10   1   53.19    3.30
   6 -10  -1   69.39    3.50
  -6 -10   1   53.89    3.70
   6  10   1   55.79    4.00
  -6 -10   1   52.89    3.50
  -6 -10  -1   55.29    3.40
  -6 -10  -1   58.19    3.70
   6 -10   1   55.09    3.60
   6 -10   1   62.99    3.80
  -6  10   1   61.59    3.70
  -6  10   1   52.09    3.50
   6  10  -1   54.79    3.60
   6  10  -1   65.99    3.80
   6 -10   1   56.79    3.70
  -6  10   1   54.89    4.00
  -6 -10   2   41.30    3.50
   6 -10  -2   49.10    3.40
   6  10   2   49.90    3.50
   6  10   2   51.09    4.10
  -6 -10   2   56.29    3.80
   6  10   2   45.60    4.00
  -6  10  -2   51.09    3.80
  -6 -10   2   49.70    3.50
   6 -10  -2   48.90    3.30
  -6  10   2   48.10    3.40
   6  10  -2   43.50    3.20
   6 -10   2   45.30    3.60
  -6 -10  -2   44.10    3.40
   6 -10   2   45.20    3.40
   6 -10   2   47.40    3.80
   6  10  -2   50.89    3.70
  -6  10   2   53.09    5.00
  -6  10   2   42.20    3.90
  -6 -10  -2   48.10    3.60
  -6  10  -3   42.80    4.00
  -6 -10   3   45.70    4.10
  -6 -10   3   46.00    4.00
   6 -10  -3   48.40    3.60
  -6 -10   3   54.29    3.80
   6  10   3   48.60    3.60
   6  10   3   42.60    4.40
   6 -10  -3   54.49    4.00
   6 -10   3   51.89    4.60
   6 -10   3   51.39    3.80
   6  10  -3   47.80    3.90
  -6 -10  -3   46.70    3.90
  -6 -10  -3   51.89    4.00
  -6  10   3   49.70    3.60
   6 -10   3   41.90    4.00
  -6  10   3   46.50    4.60
  -6 -10   4    5.20    1.70
   6 -10  -4    4.80    1.90
  -6  10  -4    6.90    2.20
  -6 -10   4    3.50    1.90
   6 -10  -4    4.00    1.90
   6  10   4    5.80    2.40
  -6  10  -4    6.30    2.10
   6  10   4    5.50    1.70
  -6 -10   4    2.80    2.00
   6 -10   4    3.60    1.90
  -6 -10  -4    3.10    1.80
  -6 -10  -4    5.50    2.20
  -6  10   4    4.70    1.70
   6 -10   4    5.00    2.30
   6 -10   4    4.00    1.60
  -6  10   4    4.20    2.40
   6  10  -4    5.90    2.10
   6  11   0  138.79    5.60
  -6  11   0  133.29    6.20
   6  11   0  139.79    6.50
  -6  11   0  140.09    6.20
   6 -11   0  141.49    6.10
  -6 -11   0  147.19    6.40
   6 -11   0  141.99    5.40
  -6 -11   1   35.40    2.70
   6  11   1   31.50    3.20
   6 -11  -1   39.30    2.80
   6  11   1   39.50    3.20
   6 -11  -1   35.70    2.80
  -6 -11   1   34.00    3.10
  -6  11  -1   40.00    3.40
  -6 -11   1   33.60    3.20
   6  11  -1   31.90    2.80
  -6  11   1   31.40    3.20
   6  11  -1   37.90    3.20
   6 -11   1   30.60    2.80
  -6  11   1   35.70    3.00
  -6  11   1   36.30    3.10
   6 -11   1   32.90    3.10
  -6 -11  -1   32.40    2.70
  -6 -11  -1   36.40    3.10
   6 -11  -2   63.99    4.00
  -6 -11   2   65.69    4.50
  -6 -11   2   63.39    4.30
  -6 -11   2   70.39    4.30
   6  11   2   60.99    4.70
  -6  11  -2   61.89    4.40
   6 -11  -2   61.39    3.90
   6  11   2   61.79    4.00
  -6 -11  -2   62.59    4.10
   6  11  -2   55.99    3.90
   6 -11   2   60.69    4.40
   6  11  -2   64.99    4.30
  -6 -11  -2   68.79    4.40
  -6  11   2   63.29    4.90
  -6  11   2   63.09    4.10
   6 -11   2   64.49    4.60
   6 -11   2   71.69    4.50
  -6 -11   3   75.79    5.30
   6  11   3   88.79    4.90
   6  11   3   75.09    5.80
  -6 -11   3   71.09    5.20
   6 -11  -3   69.79    4.50
   6 -11  -3   76.49    4.90
  -6 -11   3   73.09    4.70
  -6  11  -3   68.39    5.10
   6 -11   3   74.29    5.70
  -6  11   3   75.99    4.70
   6 -11   3   80.89    5.00
  -6 -11  -3   85.29    5.30
   6  11  -3   74.29    5.20
   6 -11   3   71.29    5.30
  -6  11   3   82.29    6.20
  -6 -11  -3   68.29    4.90
  -6  12   0    0.50    1.00
   6  12   0    0.20    1.00
   6  12   0    0.60    0.90
  -6  12   0    0.70    1.00
   6 -12   0    2.40    1.20
  -6 -12   0    1.30    1.00
  -6 -12   1   46.90    3.80
   6  12   1   40.90    3.90
  -6 -12   1   37.00    3.00
   6  12   1   46.40    3.60
   6 -12  -1   50.99    3.60
   6 -12  -1   47.70    3.20
  -6  12  -1   42.20    3.70
   6  12  -1   40.80    3.50
  -6  12   1   42.90    3.50
  -6  12   1   45.30    3.60
  -6  12   1   44.30    3.80
   6 -12   1   43.60    3.70
   6 -12   1   46.20    3.40
  -6 -12  -1   40.40    3.10
   6 -12   1   39.90    3.50
   6  12  -1   44.10    3.30
  -6 -12  -1   39.40    3.40
  -6 -12   2   42.60    3.60
   6 -12  -2   34.50    3.20
  -6 -12   2   41.80    3.60
   6  12   2   38.40    3.40
  -6  12  -2   41.50    3.90
   6 -12  -2   44.50    3.50
  -6 -12   2   40.40    3.70
   6  12   2   33.50    3.70
  -6  12   2   39.30    3.40
  -6 -12  -2   40.50    3.40
   6 -12   2   40.80    3.70
  -6 -12  -2   37.20    3.40
   6  12  -2   34.10    3.30
   6  12  -2   32.50    3.20
   6 -12   2   40.20    3.80
  -6  12   2   32.50    3.90
   6 -12   2   32.70    3.40
   6  12   3    0.60    1.70
  -6 -12   3   -1.40    1.30
  -6  12  -3    1.40    1.40
  -6 -12   3   -0.20    1.50
   6 -12  -3    1.70    1.60
   6 -12  -3    1.60    1.50
   6  12   3    1.70    1.40
  -6  12  -3   -1.00    1.20
  -6 -12   3   -0.20    1.20
   6 -12   3   -0.20    1.40
  -6 -12  -3    2.60    1.80
  -6 -12  -3    1.20    1.20
   6 -12   3    0.90    1.40
  -6  12   3    1.90    1.30
  -6  12   3    0.60    1.80
   6 -12   3    3.20    2.00
   6  12  -3    0.90    1.40
  -6  13   0    9.00    1.90
   6 -13   0    6.20    1.70
   6  13   0    6.90    1.90
  -6  13   0    7.70    2.00
  -6 -13   0    7.00    1.80
   6 -13  -1   15.30    2.40
   6 -13  -1   13.80    2.20
   6  13   1   12.00    2.30
  -6 -13   1   19.50    2.40
   6  13   1   14.20    2.80
  -6 -13   1   12.50    2.40
  -6  13  -1   11.30    2.40
  -6  13   1   16.40    2.50
  -6 -13  -1   14.80    2.40
  -6 -13  -1   14.60    2.20
   6  13  -1   13.20    2.10
   6 -13   1   17.00    2.90
  -6  13   1   17.70    2.70
   6  13  -1   14.90    2.50
  -6 -13   2   18.20    2.80
   6  13   2   13.50    2.50
   6  13   2   11.10    2.80
  -6  13  -2    8.40    2.20
  -6 -13   2   15.90    2.70
   6 -13  -2   15.40    2.50
   6 -13  -2   14.00    2.40
  -6  13  -2   12.20    2.30
   6  13  -2   16.80    2.60
  -6 -13  -2   14.00    2.70
   6 -13   2   14.90    2.90
   6  13  -2   12.50    2.40
  -6  13   2   16.60    2.60
   6 -13   2    9.80    2.50
  -6 -13  -2   15.60    2.50
  -6  13   2   16.10    3.20
   6 -13   2   11.80    2.50
  -6  13  -3   11.60    2.80
   6  13   3   17.70    3.00
  -6 -13   3   11.00    2.80
  -6 -13   3   11.80    2.40
   6 -13  -3   16.20    2.70
  -6  13  -3   13.40    2.60
   6 -13  -3   12.00    2.40
  -6 -13   3   14.30    3.00
   6  13   3    9.90    3.00
  -6  13   3   12.80    3.20
  -6 -13  -3    9.10    2.60
   6  13  -3   12.00    2.70
   6 -13   3   14.10    2.70
  -6  13   3   19.10    3.00
  -6 -13  -3   11.80    2.50
   6 -13   3    8.30    2.50
   6 -14   0   50.99    3.90
   6  14   0   43.00    4.10
  -6  14   0   48.40    4.30
  -6 -14   0   45.70    3.90
  -6 -14   1   82.39    5.40
   6  14   1   80.39    5.70
   6 -14  -1   76.89    4.80
  -6  14  -1   73.19    5.30
   6 -14  -1   72.29    4.50
  -6  14   1   90.99    5.70
   6 -14   1   78.69    5.10
  -6 -14  -1   70.39    4.90
   6  14  -1   80.99    4.70
  -6  14   1   76.39    5.20
   6  14  -1   76.49    5.20
   6  14   2   30.30    3.50
   6 -14  -2   24.60    3.20
   6 -14  -2   28.40    3.20
  -6 -14   2   35.80    3.80
   6  14   2   31.00    4.10
  -6  14  -2   23.50    3.40
  -6 -14   2   25.80    3.30
   6 -14   2   27.50    3.80
  -6 -14  -2   27.60    3.50
  -6 -14  -2   26.80    3.20
  -6  14   2   32.00    3.50
   6  14  -2   23.40    3.30
  -6  14   2   27.80    3.90
   6  14  -2   21.00    3.20
   6 -14   2   26.90    3.70
   6 -15   0   51.09    4.30
   6  15   0   46.90    4.40
  -6  15   0   43.70    4.20
  -6 -15   0   52.29    4.40
  -6  15  -1  101.59    6.40
  -6 -15   1   95.39    6.10
   6 -15  -1   94.59    5.60
   6  15   1  106.59    6.80
  -6  15   1   99.39    6.20
  -6  15   1   92.19    6.10
   6 -15   1   96.39    6.00
   6  15  -1   96.29    6.20
  -6 -15  -1   98.79    6.10
  -6  15  -2  135.49    7.80
   6 -15  -2  142.29    7.10
   6 -15  -2  147.79    7.10
  -6 -15   2  141.79    7.30
  -6 -15   2  134.69    7.60
   6  15   2  151.98    7.70
   6  15   2  136.49    8.30
   6 -15   2  131.39    7.60
  -6  15   2  137.49    8.30
  -6 -15  -2  139.69    7.00
  -6 -15  -2  140.79    7.70
   6  15  -2  145.69    7.40
   6  15  -2  166.08    7.90
   6  16   0   46.80    4.70
   6 -16   0   47.10    4.40
  -6 -16   0   41.30    4.20
  -6  16   0   45.80    4.50
   6  16   1   29.50    4.20
  -6  16  -1   25.00    3.70
   6 -16  -1   19.60    3.30
  -6 -16   1   21.50    3.40
   6  16  -1   26.50    3.70
  -6  16   1   25.80    3.70
   6 -16   1   26.50    3.70
  -6 -16  -1   19.40    3.30
  -6  17   0   21.70    3.80
  -6 -17   0   16.30    3.20
   6 -17   0   15.70    3.10
   6  17   0   12.60    3.20
  -6 -17   1   40.00    4.40
   6 -17  -1   32.30    3.90
   6  17  -1   32.20    4.20
  -6  17   1   38.40    4.40
  -7   0   0    0.00    0.40
  -7   0   0    0.60    0.50
   7   0   0   -0.20    0.40
   7   0   0    0.30    0.40
  -7   0   0    0.50    0.40
   7   0   0    0.30    0.50
   7   0   0   -0.10    0.30
   7   0  -1   -0.10    0.50
   7   0   1    0.30    0.50
  -7   0   1    0.10    0.40
   7   0  -1    0.60    0.40
  -7   0  -1    0.30    0.50
  -7   0   1    0.50    0.50
   7   0   1   -0.50    0.30
  -7   0  -1    0.50    0.30
   7   0   1    0.40    0.50
   7   0   1   -0.10    0.30
   7   0  -1   -0.20    0.50
  -7   0   1   -0.20    0.40
  -7   0  -2   -0.30    0.30
  -7   0   2    0.10    0.50
   7   0   2   -0.70    0.50
  -7   0   2    0.10    0.50
  -7   0  -2    0.60    0.70
   7   0   2   -0.60    0.30
  -7   0   2    0.20    0.70
   7   0   2   -0.20    0.40
   7   0   2    0.60    0.80
   7   0  -2   -0.40    0.40
   7   0  -2    0.00    0.50
  -7   0  -3    0.20    0.70
   7   0   3    0.10    0.50
  -7   0   3    0.00    0.50
  -7   0   3   -0.60    0.70
  -7   0   3   -0.40    0.70
   7   0  -3    0.20    0.70
   7   0   3    1.30    1.20
   7   0   3   -0.30    0.90
   7   0  -3    0.20    0.80
   7   0  -4   -0.10    0.90
   7   0  -4   -0.90    1.30
   7   0   4    0.80    1.30
  -7   0  -4   -0.10    1.00
   7   0   4    0.60    0.60
   7   0   4    0.50    1.40
  -7   0  -4    0.00    0.90
  -7   0   4   -0.60    0.60
  -7   0   4    0.90    1.20
   7   1   0    2.60    0.50
   7   1   0    2.20    0.60
  -7  -1   0    1.40    0.60
   7  -1   0    3.60    0.90
  -7  -1   0    2.70    0.70
  -7   1   0    2.50    0.70
  -7   1   0    3.20    0.60
   7   1   0    1.90    0.70
   7  -1   0    3.60    0.70
  -7   1   0    2.70    0.60
  -7  -1   0    2.10    0.60
  -7   1   0    3.20    0.70
   7   1   0    1.50    0.60
  -7  -1   1  290.67    8.20
  -7   1  -1  280.67    8.20
   7  -1  -1  282.57    7.90
   7  -1  -1  289.57    7.90
  -7  -1   1  285.97    7.90
   7  -1  -1  278.47    7.60
  -7   1  -1  281.47    6.70
   7   1   1  282.97    8.50
   7   1   1  273.27    7.80
  -7  -1   1  279.07    8.20
   7   1   1  280.57    6.80
   7   1   1  288.17    8.40
   7   1  -1  282.87    7.80
  -7  -1  -1  288.47    7.30
   7  -1   1  285.37    7.30
   7   1  -1  283.17    6.50
   7   1  -1  271.67    8.00
  -7   1   1  285.77    6.40
  -7   1   1  282.67    8.20
  -7  -1  -1  279.37    8.20
  -7   1   1  277.17    8.40
   7  -1   1  288.77    8.50
   7   1  -1  285.87    7.50
   7  -1   1  283.97    7.90
  -7   1   1  287.57    7.90
   7  -1   1  281.97    8.40
   7  -1  -2   59.99    3.00
   7   1   2   66.39    3.80
  -7   1  -2   71.69    2.90
  -7  -1   2   63.49    3.20
   7  -1  -2   57.59    3.00
   7   1   2   60.19    3.50
   7   1   2   62.39    2.40
  -7   1  -2   58.19    3.20
   7   1   2   61.09    2.80
  -7  -1   2   62.99    3.00
   7  -1   2   66.29    3.70
   7   1  -2   61.29    3.00
   7   1  -2   62.09    3.20
  -7   1   2   64.99    3.50
   7  -1   2   64.49    2.80
   7  -1   2   66.09    3.90
  -7   1   2   67.69    3.70
   7  -1   2   58.69    2.80
  -7  -1  -2   62.99    2.60
  -7   1   2   62.49    2.90
  -7  -1  -2   60.09    3.20
   7  -1  -3   46.30    2.90
   7   1   3   44.80    3.50
  -7  -1   3   44.30    2.60
   7  -1  -3   44.90    2.90
  -7   1  -3   45.80    3.10
   7   1   3   41.20    3.60
  -7  -1   3   43.60    3.10
   7   1   3   41.10    2.30
  -7  -1   3   46.20    3.60
  -7   1   3   40.30    2.50
  -7  -1  -3   45.40    3.10
  -7   1   3   45.60    3.60
   7  -1   3   47.60    3.60
   7  -1   3   43.60    3.70
   7  -1   3   38.80    2.30
   7   1  -3   47.20    3.10
   7  -1   3   44.60    3.60
   7   1  -3   45.60    3.00
  -7   1   3   44.10    3.40
   7   1   4   47.20    2.50
   7  -1  -4   43.40    3.40
  -7   1  -4   50.59    3.80
  -7  -1   4   47.70    4.20
  -7   1  -4   49.99    3.70
   7   1   4   57.89    4.50
  -7  -1   4   56.49    3.10
   7   1   4   51.79    4.60
   7   1  -4   50.19    3.80
   7  -1   4   42.60    4.10
   7  -1   4   49.00    2.60
   7   1  -4   43.30    3.40
  -7   1   4   51.19    3.00
  -7  -1  -4   44.60    3.50
  -7   1   4   50.49    4.40
  -7   2   0   16.70    1.20
  -7  -2   0   16.80    1.40
   7   2   0   17.30    1.50
   7   2   0   17.00    1.50
   7  -2   0   18.90    1.30
  -7   2   0   15.60    1.20
   7  -2   0   16.70    1.50
  -7  -2   0   18.70    1.50
  -7  -2   0   17.30    1.40
  -7   2   0   19.00    1.40
   7   2   0   17.60    1.40
   7  -2   0   17.50    1.50
  -7   2   0   18.60    1.60
   7   2   0   16.80    0.90
   7  -2  -1  516.05   12.80
   7  -2  -1  526.15   12.90
   7   2   1  487.95   13.20
  -7   2  -1  503.15   13.30
  -7  -2   1  544.35   13.10
   7   2   1  516.55   12.90
  -7   2  -1  492.45   12.90
  -7  -2   1  494.25   12.90
   7  -2  -1  516.15   12.70
   7   2   1  505.25   11.30
   7   2   1  519.45   13.60
  -7  -2   1  525.55   13.50
   7   2  -1  523.05   13.30
  -7  -2  -1  502.35   13.20
   7  -2   1  525.15   13.60
   7   2  -1  508.85   11.80
  -7   2   1  523.45   13.30
   7   2  -1  523.85   13.00
  -7   2   1  517.55   12.90
  -7   2   1  514.15   11.60
   7   2  -1  529.35   12.50
   7  -2   1  507.65   12.60
  -7   2   1  503.05   13.60
  -7  -2  -1  515.05   12.50
   7   2   2   89.69    3.50
   7  -2  -2   90.99    3.70
  -7   2  -2   87.99    3.90
  -7  -2   2   85.79    4.30
  -7  -2   2   88.89    3.70
  -7   2  -2   86.79    4.00
   7   2   2   86.49    4.20
  -7  -2   2   85.79    3.80
   7  -2  -2   87.79    3.70
   7   2   2   90.09    4.60
   7   2  -2   91.09    4.10
  -7   2   2   89.49    4.40
  -7  -2  -2   89.39    3.40
  -7   2   2   87.29    3.60
  -7  -2  -2   92.99    4.20
   7   2  -2   94.29    3.80
   7  -2   2   83.69    4.30
   7  -2   2   87.39    3.60
  -7   2   2   84.19    4.30
  -7   2  -3   91.09    4.70
  -7   2  -3   93.79    4.50
  -7  -2   3   94.69    5.20
   7   2   3   96.49    3.70
   7  -2  -3   98.59    4.50
  -7  -2   3  102.69    4.20
   7   2   3  100.29    5.10
   7   2   3   98.59    5.40
   7  -2  -3   95.69    4.20
   7   2  -3   94.89    4.70
   7  -2   3   97.49    5.40
  -7   2   3   95.59    4.00
   7  -2   3   95.99    4.40
  -7   2   3   99.29    5.30
   7   2  -3   97.79    4.50
  -7  -2  -3   92.59    4.70
   7  -2   3   98.39    3.90
  -7   2   3   88.19    5.10
  -7  -2   4    5.90    1.30
   7   2   4    3.50    1.80
  -7   2  -4    3.20    1.40
  -7  -2   4    6.00    2.00
   7   2   4    5.30    1.10
   7   2   4    6.80    2.00
   7  -2  -4    5.00    1.50
   7  -2   4    4.30    1.00
  -7   2   4    6.00    2.00
   7  -2   4    5.90    2.00
  -7  -2  -4    5.30    1.70
  -7   2   4    7.00    1.40
  -7   2   4    7.90    2.20
   7   3   0  192.68    5.90
  -7  -3   0  193.08    5.80
   7  -3   0  183.08    5.90
  -7   3   0  191.08    5.30
  -7   3   0  191.58    5.80
  -7   3   0  202.28    5.70
   7  -3   0  192.48    5.70
   7   3   0  192.78    6.00
   7   3   0  190.38    4.90
  -7  -3   0  199.08    6.00
   7   3   0  190.98    6.10
   7  -3   0  195.28    6.10
  -7   3   0  202.58    6.40
  -7  -3   0  188.08    5.90
   7  -3  -1   22.10    1.70
  -7  -3   1   18.50    1.50
  -7  -3   1   19.40    1.50
  -7   3  -1   21.20    1.80
  -7  -3   1   23.20    1.90
   7   3   1   19.40    1.80
  -7  -3   1   19.40    1.60
   7   3   1   18.90    1.70
   7  -3  -1   19.20    1.50
   7   3   1   20.30    1.60
  -7   3  -1   18.70    1.60
   7  -3  -1   17.50    1.40
  -7   3   1   18.20    1.60
  -7   3   1   22.70    1.80
   7   3  -1   21.70    1.70
   7   3  -1   19.80    1.70
  -7   3   1   22.90    2.00
   7  -3   1   17.20    1.60
   7   3  -1   20.20    1.20
  -7  -3  -1   20.50    1.50
   7  -3   1   23.30    2.00
   7  -3   1   20.30    1.50
  -7   3   1   20.70    1.20
  -7  -3  -1   21.90    1.70
   7   3   2    6.20    1.40
  -7  -3   2    6.30    1.10
   7  -3  -2    5.90    1.10
  -7  -3   2    8.10    1.60
  -7  -3   2    5.10    1.00
   7  -3  -2    5.10    1.10
   7   3   2    5.50    1.40
  -7   3  -2    5.70    1.20
  -7   3  -2    5.90    1.20
   7   3   2    8.00    1.20
  -7  -3   2    9.50    1.50
   7  -3   2    8.20    1.20
  -7   3   2    5.30    1.40
   7   3  -2    7.60    1.30
  -7   3   2    6.50    1.60
  -7  -3  -2    7.10    1.40
  -7   3   2    6.40    1.10
   7  -3   2    7.00    1.20
   7  -3   2    9.50    1.70
  -7  -3  -2    6.90    1.20
   7   3   3   29.00    2.70
  -7   3  -3   23.30    2.50
   7   3   3   27.90    3.10
  -7  -3   3   27.00    2.90
  -7   3  -3   27.30    2.30
   7  -3  -3   31.10    2.50
   7   3   3   30.70    2.00
  -7  -3   3   27.10    2.70
  -7  -3   3   28.70    2.20
  -7   3   3   27.80    3.00
   7   3  -3   26.70    2.60
  -7   3   3   22.60    2.00
   7  -3   3   30.40    2.50
   7  -3   3   27.40    2.90
   7  -3   3   29.30    2.10
  -7  -3  -3   23.70    2.40
  -7  -3  -3   28.40    2.20
  -7   3   3   29.70    2.90
   7  -3  -4    5.30    1.70
  -7  -3   4    4.80    1.30
  -7   3  -4    3.00    1.30
   7   3   4    6.60    2.10
   7   3   4    4.60    1.10
  -7  -3   4    4.60    1.80
   7  -3   4    7.30    1.30
   7   3  -4    5.10    1.50
   7  -3   4    6.20    2.20
  -7   3   4    2.40    1.60
  -7   3   4    3.30    1.80
  -7  -3  -4    5.20    1.70
   7   3  -4    5.00    1.80
  -7   3   4    4.20    1.10
   7  -4   0   42.80    2.50
   7   4   0   43.60    2.50
  -7   4   0   41.10    1.90
   7   4   0   42.50    1.60
  -7  -4   0   43.10    2.30
  -7   4   0   40.30    2.50
   7  -4   0   41.50    2.30
  -7  -4   0   40.40    2.40
  -7   4   0   44.50    2.30
   7  -4   0   39.60    2.20
  -7  -4   0   45.90    2.40
   7   4   0   46.00    2.50
   7   4   0   41.70    2.40
  -7   4   0   41.20    2.20
  -7  -4   1  175.28    5.60
   7   4   1  184.88    6.00
   7   4   1  169.58    6.20
  -7   4  -1  167.28    5.80
  -7   4  -1  165.78    5.80
  -7  -4   1  179.78    5.40
   7  -4  -1  175.48    5.30
  -7  -4   1  173.68    6.10
  -7  -4   1  166.68    5.70
   7  -4  -1  187.58    5.70
   7   4   1  177.18    5.80
   7  -4  -1  178.98    5.70
  -7   4   1  172.38    5.80
   7  -4   1  160.78    5.70
   7   4  -1  172.08    6.00
  -7   4   1  172.78    5.00
  -7  -4  -1  177.18    5.90
  -7  -4  -1  187.28    5.70
   7  -4   1  178.68    6.20
   7   4  -1  181.68    5.20
  -7   4   1  181.78    6.60
   7   4  -1  173.18    5.70
   7  -4   1  173.08    5.70
  -7   4   1  168.58    5.70
   7   4   2  139.59    6.20
   7   4   2  140.39    5.00
  -7   4  -2  143.29    5.40
   7  -4  -2  147.49    4.70
  -7   4  -2  149.69    5.70
  -7  -4   2  140.99    5.90
  -7  -4   2  150.78    5.30
  -7  -4   2  144.29    4.80
   7   4   2  144.69    5.60
   7  -4  -2  148.29    5.30
  -7  -4   2  135.29    5.60
  -7   4   2  146.69    5.20
   7   4  -2  139.99    5.70
  -7   4   2  147.29    6.30
  -7  -4  -2  148.09    5.20
   7  -4   2  149.09    5.30
  -7   4   2  157.08    6.20
   7  -4   2  151.78    5.50
   7  -4   2  141.69    6.20
  -7  -4  -2  144.79    5.80
   7   4   3   63.39    3.20
   7   4   3   72.79    4.20
  -7  -4   3   66.29    4.30
  -7  -4   3   67.29    3.50
   7   4   3   75.79    4.90
  -7   4  -3   74.79    4.30
  -7   4  -3   80.99    4.00
  -7  -4   3   77.89    4.80
   7  -4  -3   74.99    3.90
   7  -4   3   75.09    4.90
  -7  -4  -3   74.39    3.70
   7   4  -3   67.09    4.10
   7  -4   3   65.69    3.90
  -7   4   3   71.99    4.80
   7  -4   3   71.19    3.50
  -7   4   3   65.19    3.40
  -7  -4  -3   74.99    4.30
  -7   4   3   69.29    4.50
   7   4   4    0.40    0.60
  -7  -4   4    1.00    0.80
  -7  -4   4    5.20    1.90
  -7  -4   4    0.10    1.20
   7  -4  -4    0.40    1.00
   7   4   4    1.40    1.60
  -7   4  -4    0.30    1.20
   7  -4   4    1.30    0.80
  -7   4   4   -0.10    1.00
  -7   4   4   -0.60    1.30
  -7   4   4    0.50    0.80
   7   4  -4    1.10    1.20
   7   4  -4    2.10    1.40
   7  -4   4    1.70    1.70
  -7  -4  -4    1.40    1.30
   7  -5   0  929.71   22.30
   7   5   0  923.31   22.30
   7   5   0  899.31   22.20
   7  -5   0  959.60   20.80
  -7  -5   0  918.11   20.90
  -7   5   0  944.21   22.70
  -7  -5   0  934.51   21.80
  -7  -5   0  976.70   22.50
   7  -5   0  938.41   22.00
  -7  -5   0  908.71   21.90
  -7   5   0  913.71   22.00
   7  -5   0  926.81   21.90
  -7   5   0  912.61   21.90
   7   5   0  911.61   22.20
  -7   5  -1  144.79    5.40
  -7  -5   1  157.28    5.30
  -7   5  -1  145.59    5.30
   7   5   1  148.39    5.30
   7   5   1  141.59    5.70
   7  -5  -1  149.99    5.20
   7   5   1  150.58    5.30
  -7  -5   1  158.08    5.80
  -7  -5   1  142.89    4.70
  -7  -5   1  146.69    5.10
   7  -5  -1  143.69    4.50
  -7   5   1  140.19    5.80
   7   5  -1  144.59    4.80
  -7  -5  -1  144.29    5.30
   7   5  -1  143.49    5.50
   7  -5   1  151.98    5.70
   7  -5   1  147.59    5.30
   7   5  -1  152.08    5.30
  -7   5   1  148.79    4.70
   7  -5   1  140.89    5.30
  -7  -5  -1  145.19    5.20
  -7   5   1  146.59    5.30
  -7   5   1  148.19    5.20
   7   5   2  924.31   22.90
  -7  -5   2  903.21   23.20
  -7   5  -2 1009.40   22.90
  -7  -5   2  920.51   23.70
  -7  -5   2  925.81   22.60
  -7   5  -2  946.01   23.30
   7   5   2  913.71   24.00
   7  -5  -2  942.71   22.70
   7   5   2  957.50   22.40
   7  -5   2  916.81   24.00
  -7   5   2  925.01   23.60
  -7  -5  -2  945.11   22.60
  -7   5   2  902.41   24.20
  -7  -5  -2  954.10   23.30
  -7   5   2  930.61   22.60
   7  -5   2  911.11   22.60
   7   5  -2  944.71   23.40
   7  -5   2  903.11   22.80
   7   5   3   29.60    2.70
   7   5   3   27.20    2.10
  -7  -5   3   31.00    3.00
  -7  -5   3   27.90    3.10
   7   5   3   29.30    3.30
  -7   5  -3   29.90    2.80
  -7  -5   3   27.80    2.40
   7  -5  -3   27.90    2.50
   7  -5   3   26.40    3.20
   7  -5   3   27.30    2.70
  -7  -5  -3   24.70    2.70
   7   5  -3   33.90    3.10
  -7   5   3   27.40    3.20
   7  -5   3   30.10    2.30
  -7   5   3   28.10    2.30
  -7  -5  -3   25.90    2.50
  -7   5   3   32.20    3.20
  -7  -5   4   20.60    2.30
  -7   5  -4   16.10    2.60
   7   5   4   21.00    3.40
   7   5   4   18.80    2.00
   7  -5  -4   22.50    2.60
  -7  -5   4   19.80    3.10
  -7  -5   4   19.90    3.10
   7  -5   4   17.60    2.10
  -7  -5  -4   18.60    2.80
  -7   5   4   22.60    3.10
   7  -5   4   20.70    3.40
  -7   5   4   17.90    3.20
  -7   5   4   17.70    2.00
   7  -5   4   25.10    2.90
   7   5  -4   15.90    2.70
   7   6   0   51.39    2.90
  -7   6   0   54.39    3.10
   7   6   0   47.30    2.80
  -7  -6   0   50.69    2.70
  -7  -6   0   56.29    3.10
  -7  -6   0   47.40    2.50
   7  -6   0   51.39    2.80
  -7  -6   0   51.99    2.10
   7  -6   0   49.99    2.60
   7  -6   0   48.40    2.10
   7   6   0   49.50    2.80
   7  -6   0   52.19    2.90
  -7   6   0   52.59    2.80
  -7   6  -1  211.98    7.00
   7  -6  -1  218.68    6.00
  -7  -6   1  211.68    7.30
   7   6   1  209.58    6.90
  -7  -6   1  216.68    6.80
  -7  -6   1  211.78    6.20
   7   6   1  206.38    7.50
   7   6   1  213.18    7.00
   7  -6  -1  215.18    6.90
  -7   6  -1  197.08    7.00
  -7  -6   1  219.68    7.00
   7   6  -1  201.08    7.10
   7   6  -1  221.68    6.70
   7  -6   1  209.58    7.30
   7  -6   1  201.08    6.90
   7  -6   1  227.08    7.20
  -7   6   1  219.28    7.00
  -7   6   1  221.38    7.80
  -7   6   1  222.08    7.00
  -7   6   1  224.08    6.60
  -7  -6  -1  192.88    6.80
  -7  -6  -1  217.78    7.00
   7   6   2  382.86   11.10
   7   6   2  399.16   11.40
  -7  -6   2  375.06   11.20
  -7  -6   2  406.56   11.90
  -7   6  -2  411.36   11.20
   7  -6  -2  423.56   11.40
  -7  -6   2  401.56   12.30
  -7   6  -2  397.86   11.90
  -7   6   2  370.46   12.60
  -7   6   2  411.66   12.20
   7  -6   2  398.36   11.40
   7   6  -2  410.26   12.10
  -7   6   2  405.56   11.30
  -7  -6  -2  403.76   11.50
   7  -6   2  398.06   12.50
  -7  -6  -2  385.46   11.70
   7  -6   2  401.66   11.70
   7  -6  -3   58.99    3.60
  -7   6  -3   55.09    3.90
  -7  -6   3   48.30    3.90
   7   6   3   54.89    4.40
  -7  -6   3   51.59    3.90
   7   6   3   49.40    3.00
  -7  -6   3   55.49    3.40
   7  -6   3   55.69    4.40
  -7   6   3   50.09    4.00
  -7   6   3   47.80    4.20
   7  -6   3   50.89    3.20
  -7   6   3   50.19    3.20
   7  -6   3   48.50    3.60
  -7  -6  -3   52.19    3.80
  -7  -6  -3   53.39    3.40
   7   6  -3   45.80    3.70
  -7  -6   4    5.60    2.10
   7  -6  -4    4.00    1.50
   7   6   4    4.20    1.30
  -7  -6   4    4.90    2.00
  -7  -6   4    3.60    1.30
   7   6   4    3.80    1.90
  -7   6  -4    6.70    2.10
  -7  -6  -4    4.50    1.80
  -7   6   4    6.60    1.60
   7   6  -4    3.90    1.90
   7  -6   4    8.20    2.20
  -7   6   4    7.90    2.30
   7  -6   4    6.00    1.50
  -7   6   4    3.80    2.10
   7  -6   4    4.40    2.10
  -7  -7   0   43.00    2.40
  -7  -7   0   43.20    2.80
   7   7   0   43.30    2.80
  -7  -7   0   39.60    2.50
   7   7   0   40.70    2.80
   7  -7   0   36.10    2.30
  -7   7   0   40.90    2.80
   7  -7   0   38.40    2.70
   7  -7   0   37.30    1.90
   7  -7   0   40.80    2.60
  -7   7   0   35.10    2.50
   7   7   0   38.40    2.50
  -7  -7   0   40.80    2.00
  -7   7  -1   52.59    3.00
   7   7   1   56.59    3.20
  -7  -7   1   53.09    2.90
   7   7   1   53.99    3.00
   7  -7  -1   54.89    3.10
  -7  -7   1   46.10    3.10
   7   7   1   49.20    3.30
   7  -7  -1   51.19    2.70
  -7   7  -1   51.09    3.20
  -7  -7   1   53.79    2.50
  -7  -7   1   46.20    2.90
   7  -7   1   49.70    3.20
   7   7  -1   49.60    3.20
  -7   7   1   53.19    2.90
  -7   7   1   51.29    3.50
  -7   7   1   49.00    3.00
   7   7  -1   57.99    3.00
  -7  -7  -1   49.00    3.00
  -7  -7  -1   53.79    3.10
   7  -7   1   53.19    3.20
   7  -7   1   54.69    3.20
  -7  -7   2   36.20    2.90
   7   7   2   38.00    2.60
  -7  -7   2   42.30    2.90
   7   7   2   39.80    2.80
   7   7   2   35.80    3.30
  -7   7  -2   37.40    3.10
  -7   7  -2   36.30    2.50
  -7  -7   2   37.90    3.10
   7  -7  -2   41.00    2.80
   7  -7   2   41.70    3.10
  -7   7   2   39.70    3.50
   7  -7   2   40.60    3.40
  -7   7   2   43.80    2.90
   7   7  -2   39.20    3.00
  -7  -7  -2   46.00    3.20
   7  -7   2   39.90    2.90
  -7   7   2   38.30    3.10
  -7  -7  -2   38.90    2.90
  -7  -7   3    3.70    1.50
   7   7   3    3.80    1.10
   7  -7  -3    2.50    1.20
   7   7   3    3.40    1.60
  -7  -7   3    3.70    1.60
  -7  -7   3    4.90    1.40
  -7   7  -3    2.70    1.40
   7  -7   3    3.20    1.40
  -7  -7  -3    4.00    1.50
   7   7  -3    3.10    1.50
   7  -7   3    3.10    1.60
  -7   7   3    4.70    1.70
  -7  -7  -3    7.50    1.70
  -7   7   3    6.20    2.10
   7  -7   3    4.60    1.40
  -7   7   3    1.00    0.80
   7   7   4    3.70    1.90
   7  -7  -4    1.80    1.50
   7   7   4    1.50    0.90
  -7   7  -4    0.90    1.40
  -7  -7   4   -0.50    1.20
  -7  -7   4    1.10    1.30
  -7  -7   4    1.60    1.00
   7  -7  -4    0.70    1.20
  -7  -7  -4    4.10    1.70
  -7   7   4    0.60    1.70
   7  -7   4   -0.80    1.30
  -7  -7  -4   -1.70    1.60
   7   7  -4    0.60    1.30
   7  -7   4    2.00    1.80
  -7   7   4    0.90    1.10
   7  -7   4    0.80    1.10
  -7  -8   0    1.20    0.60
   7   8   0    1.10    0.70
   7  -8   0    0.00    0.60
  -7   8   0    2.10    1.00
  -7   8   0    0.60    0.70
  -7  -8   0    1.80    0.70
  -7   8   0    1.20    0.70
   7   8   0    2.10    1.00
   7   8   0    1.20    0.90
  -7  -8   0    1.50    0.80
   7  -8   0    0.50    0.80
   7  -8   0    1.70    0.70
   7  -8   0    2.20    0.90
   7  -8  -1   80.59    3.70
   7   8   1   82.39    3.90
   7  -8  -1   83.79    4.10
  -7  -8   1   85.69    4.50
  -7   8  -1   81.09    4.30
   7   8   1   86.49    4.70
   7   8   1   95.09    4.40
  -7  -8   1   86.79    4.20
  -7   8  -1   96.19    4.30
  -7  -8   1   89.59    4.00
   7   8  -1   92.79    4.30
  -7   8   1   92.89    4.20
  -7  -8  -1   83.59    4.10
  -7   8   1   91.69    4.80
  -7   8   1   91.49    4.30
   7  -8   1   83.79    4.30
  -7  -8  -1   83.59    4.30
   7   8  -1   89.39    4.40
   7  -8   1   95.79    4.50
   7  -8   1   97.89    4.60
   7  -8  -2   -0.10    0.80
   7   8   2    1.00    0.90
  -7  -8   2    1.30    1.00
  -7   8  -2    0.30    0.90
   7  -8  -2    1.60    1.00
  -7  -8   2    3.00    1.30
   7   8   2    1.50    1.20
  -7  -8   2    0.40    0.80
   7  -8   2    2.30    1.10
   7   8  -2    1.40    1.10
   7  -8   2    1.80    1.00
   7   8  -2    0.60    1.00
  -7   8   2    0.10    0.70
  -7   8   2    1.60    1.20
  -7  -8  -2    1.70    1.10
   7  -8   2    2.10    1.40
  -7  -8  -2    0.80    1.00
   7   8   3   32.60    2.70
  -7  -8   3   30.00    2.80
   7  -8  -3   28.80    2.70
  -7   8  -3   29.80    3.10
   7  -8  -3   26.50    2.80
  -7  -8   3   31.90    3.40
   7   8   3   30.10    3.50
  -7  -8   3   27.20    3.10
   7  -8   3   24.80    3.00
  -7  -8  -3   28.70    3.00
  -7  -8  -3   23.70    2.70
  -7   8   3   26.40    3.40
   7   8  -3   31.70    3.30
  -7   8   3   30.00    2.70
   7  -8   3   27.50    2.70
   7  -8   3   25.70    3.40
  -7  -8   4   13.20    2.90
   7   8   4    9.80    1.80
   7  -8  -4   12.90    2.40
   7  -8  -4   11.90    2.50
  -7  -8   4   14.30    2.90
   7   8   4   12.60    3.00
  -7  -8   4   11.40    2.10
  -7   8  -4   10.00    2.40
   7  -8   4   13.90    2.30
   7   8  -4    8.50    2.30
  -7  -8  -4   10.80    2.30
  -7  -8  -4   12.00    2.70
   7  -8   4   10.40    2.70
  -7   8   4   11.90    3.00
   7  -8   4   11.60    2.50
  -7   8   4   13.60    2.20
   7   9   0  193.78    7.20
   7   9   0  191.58    6.90
  -7  -9   0  188.78    7.30
   7  -9   0  201.88    8.00
   7  -9   0  207.78    6.60
   7  -9   0  197.78    7.20
  -7   9   0  201.58    7.50
  -7   9   0  190.98    7.20
   7   9   0  204.38    7.60
   7  -9   0  204.78    6.10
  -7  -9   0  198.08    6.30
   7  -9  -1  159.48    5.50
   7   9   1  138.59    6.40
   7   9   1  146.69    5.60
  -7   9  -1  144.79    5.80
   7  -9  -1  135.79    5.70
  -7  -9   1  158.88    6.10
  -7   9  -1  145.59    6.30
   7   9   1  153.58    6.20
  -7  -9   1  144.99    6.30
  -7  -9   1  143.49    5.60
   7   9  -1  140.49    6.00
   7  -9   1  149.29    6.10
  -7  -9  -1  144.69    5.70
   7   9  -1  143.19    5.90
  -7  -9  -1  136.39    5.90
  -7   9   1  150.08    6.00
  -7   9   1  149.39    5.90
   7  -9   1  153.58    6.10
  -7   9   1  146.09    6.70
   7  -9   1  146.39    6.10
   7  -9  -2   89.49    4.60
  -7  -9   2  101.99    5.10
   7  -9  -2   95.29    4.60
  -7   9  -2   94.69    5.20
  -7  -9   2  102.29    4.90
   7   9   2  100.49    5.70
   7   9   2  100.39    4.90
  -7  -9   2   96.59    5.40
   7  -9   2   98.19    5.20
  -7  -9  -2   95.09    4.90
  -7  -9  -2   96.09    5.00
   7   9  -2   93.69    4.80
  -7   9   2   93.29    5.70
   7   9  -2   90.29    5.00
   7  -9   2  101.99    5.00
   7  -9   2  101.09    5.50
  -7   9   2  100.89    4.90
   7  -9  -3   10.00    2.00
  -7   9  -3    7.60    2.10
   7   9   3    8.30    2.40
  -7  -9   3    7.60    2.00
  -7  -9   3   12.00    2.10
   7  -9  -3    8.10    2.10
   7   9   3    5.70    1.50
  -7  -9   3    7.30    2.10
  -7  -9  -3    6.00    1.80
   7  -9   3    7.50    1.80
   7  -9   3   10.70    2.30
  -7   9   3    7.20    2.20
  -7  -9  -3    8.30    2.00
   7   9  -3    9.60    2.30
  -7   9   3   11.30    2.10
   7  -9   3    8.70    2.30
  -7   9  -4  103.79    6.50
   7   9   4  116.59    7.60
   7   9   4  105.69    5.40
  -7  -9   4  105.69    6.80
   7  -9  -4  106.49    5.80
  -7  -9   4  112.39    7.00
  -7  -9   4  113.69    5.90
   7  -9  -4  112.79    6.30
  -7   9   4  107.09    5.60
  -7  -9  -4  101.19    6.40
  -7   9   4  108.39    7.60
   7  -9   4  112.09    6.70
   7   9  -4  111.09    6.70
  -7  -9  -4  111.49    6.20
   7  -9   4  107.09    7.20
   7  -9   4  104.69    5.60
  -7  10   0  103.29    5.20
  -7 -10   0  101.39    5.10
   7  10   0  104.49    4.80
   7 -10   0  111.59    5.20
  -7  10   0  105.19    5.10
   7  10   0  108.59    5.40
  -7 -10   0  102.59    4.20
   7  10   1   75.09    4.30
  -7 -10   1   61.49    4.10
   7 -10  -1   74.79    4.10
   7 -10  -1   74.69    3.70
   7  10   1   75.39    4.10
  -7 -10   1   72.59    3.90
  -7  10  -1   75.19    4.40
  -7  10  -1   75.89    4.00
  -7 -10   1   74.59    4.20
   7  10   1   66.69    4.40
   7  10  -1   67.19    4.10
  -7 -10  -1   73.49    3.90
   7 -10   1   68.89    4.10
  -7 -10  -1   76.89    4.40
   7  10  -1   74.99    4.20
   7 -10   1   70.39    4.20
   7 -10   1   69.79    4.20
  -7  10   1   73.69    4.70
  -7  10   1   69.59    4.00
  -7  10   1   78.99    4.20
  -7  10  -2   30.60    3.10
  -7 -10   2   25.20    2.80
  -7 -10   2   31.70    2.90
   7  10   2   29.60    3.40
   7 -10  -2   22.80    2.40
  -7 -10   2   28.60    3.10
   7 -10  -2   31.20    2.80
   7  10   2   29.50    2.80
   7 -10   2   24.50    2.70
  -7 -10  -2   30.80    2.90
  -7  10   2   34.90    3.70
   7 -10   2   23.30    2.80
   7  10  -2   32.00    3.20
   7 -10   2   28.90    3.20
  -7 -10  -2   26.80    2.80
  -7  10   2   35.50    3.00
   7  10  -2   30.10    3.00
   7 -10  -3   96.29    5.20
  -7 -10   3   90.39    5.70
   7 -10  -3   94.69    5.30
  -7 -10   3   92.39    5.20
  -7  10  -3   86.49    5.70
  -7 -10   3  101.79    6.00
   7  10   3   89.49    6.20
   7  10   3  101.69    5.30
   7 -10   3   94.29    5.20
   7 -10   3  101.89    6.00
  -7 -10  -3   97.59    5.70
  -7  10   3   95.69    5.20
   7  10  -3   85.49    5.50
   7 -10   3   95.29    6.30
  -7 -10  -3   92.29    5.40
  -7  10   3   92.09    6.50
  -7  10  -4   70.79    6.00
  -7 -10   4   87.19    6.30
  -7 -10   4   79.69    6.10
   7 -10  -4   71.59    4.90
   7  10   4   74.49    6.50
  -7 -10  -4   83.19    5.50
   7 -10   4   79.79    5.90
   7 -11   0   82.69    4.60
   7  11   0   83.19    4.30
  -7  11   0   77.99    4.60
   7  11   0   80.89    4.80
  -7 -11   0   87.49    4.90
  -7  11   0   83.29    4.70
   7  11   1   46.30    3.60
  -7 -11   1   47.60    3.20
   7  11   1   47.40    3.90
  -7  11  -1   55.89    4.00
   7 -11  -1   53.59    3.60
  -7 -11   1   53.59    4.00
   7 -11  -1   47.60    3.20
   7 -11   1   51.99    3.60
   7 -11   1   52.89    3.70
  -7  11   1   51.69    3.60
  -7  11   1   48.50    3.50
   7  11  -1   53.69    3.80
  -7 -11  -1   48.60    3.30
  -7 -11  -1   45.90    3.70
   7 -11   1   47.00    3.60
   7  11  -1   49.10    3.50
  -7  11   1   55.19    4.20
  -7 -11   2    0.10    1.10
   7  11   2    0.50    1.00
  -7 -11   2   -0.20    1.00
  -7 -11   2    0.70    1.00
   7 -11  -2   -0.10    1.10
   7 -11  -2    0.90    1.10
   7  11   2   -0.30    1.20
  -7  11  -2    0.20    1.20
   7  11  -2    0.90    1.20
  -7 -11  -2   -1.30    0.90
   7  11  -2    0.50    1.10
   7 -11   2    0.40    1.10
  -7  11   2   -0.10    1.00
   7 -11   2    0.80    1.20
   7 -11   2    0.00    1.00
  -7  11   2    0.30    1.10
  -7 -11  -2    0.00    1.20
   7  11   3   19.00    3.70
  -7 -11   3   16.40    2.70
   7 -11  -3   15.20    2.70
  -7  11  -3   16.70    2.70
   7 -11  -3   11.20    2.20
  -7 -11   3   14.00    2.90
   7  11   3   16.80    2.60
  -7 -11   3   16.30    3.00
   7 -11   3   15.30    3.10
   7 -11   3   17.90    2.80
  -7  11   3   12.20    3.10
  -7 -11  -3   12.60    2.70
   7  11  -3   19.70    3.00
  -7 -11  -3   11.20    2.40
   7 -11   3   10.40    2.40
  -7  11   3   15.30    2.40
   7  12   0  118.59    5.30
  -7  12   0  120.49    6.10
  -7  12   0  115.19    5.80
   7  12   0  116.49    6.20
   7 -12   0  120.19    5.90
  -7 -12   0  111.49    5.90
   7  12   1  183.88    7.70
   7  12   1  182.88    8.30
   7 -12  -1  186.68    7.40
  -7  12  -1  179.68    7.90
   7 -12  -1  168.48    6.70
  -7 -12   1  176.58    7.90
  -7  12   1  181.18    8.20
   7  12  -1  180.18    7.40
   7  12  -1  179.48    7.70
  -7  12   1  184.58    7.70
  -7 -12  -1  182.88    7.80
   7 -12   1  178.78    7.70
  -7 -12  -1  181.28    7.00
   7  12   2   14.60    3.00
  -7 -12   2   18.10    2.70
  -7 -12   2   15.10    2.50
   7 -12  -2   17.20    2.40
  -7  12  -2   19.60    2.80
   7 -12  -2   18.00    2.60
   7  12   2   15.70    2.70
  -7 -12   2   15.10    2.50
   7  12  -2   15.10    3.70
  -7 -12  -2   15.20    2.40
   7  12  -2   14.90    2.50
  -7 -12  -2   15.30    2.60
   7 -12   2   19.50    3.00
   7 -12   2   15.10    2.80
  -7  12   2   11.10    2.30
   7 -12   2   16.20    2.70
  -7  12   2   16.20    2.90
  -7 -12   3   56.09    4.40
  -7 -12   3   50.69    4.70
   7 -12  -3   53.19    4.20
   7  12   3   46.70    4.00
  -7  12  -3   52.09    4.80
   7 -12  -3   57.39    4.40
  -7 -12   3   51.59    4.60
   7 -12   3   53.69    5.10
  -7 -12  -3   55.99    4.50
   7 -12   3   55.49    4.40
  -7  12   3   46.50    4.00
  -7  12   3   52.49    5.40
  -7 -12  -3   54.29    4.60
   7  12  -3   54.09    4.60
   7 -12   3   54.29    4.80
  -7  13   0  103.69    5.90
  -7  13   0  123.59    6.10
  -7 -13   0   98.89    5.80
   7 -13   0  111.79    5.80
   7  13   0  112.29    6.30
   7 -13  -1    4.40    1.50
   7  13   1    8.70    2.20
   7 -13  -1    7.10    1.90
  -7  13  -1    7.50    2.00
   7  13   1    8.50    2.10
  -7 -13   1    6.90    2.00
   7  13  -1    7.80    1.90
  -7 -13  -1    9.00    2.20
   7 -13   1    8.80    2.10
   7  13  -1    9.40    2.30
  -7  13   1   10.10    2.50
  -7  13   1   13.00    2.50
  -7 -13  -1    9.80    2.00
   7  13   2   70.89    4.90
  -7  13  -2   62.09    4.90
   7 -13  -2   63.19    4.40
  -7 -13   2   69.89    5.00
   7 -13  -2   57.89    4.30
  -7 -13   2   65.69    4.70
   7  13   2   66.69    5.40
   7 -13   2   60.59    4.60
  -7 -13  -2   72.09    4.70
   7 -13   2   72.29    5.30
  -7  13   2   60.29    4.50
  -7 -13  -2   57.69    4.70
   7 -13   2   62.99    4.80
   7  13  -2   63.39    4.70
  -7  13   2   60.69    5.30
  -7 -13   3   16.00    3.00
  -7  13  -3   18.10    3.20
   7  13   3   12.10    3.20
  -7 -13   3   13.20    2.70
   7 -13  -3   17.80    3.00
   7  13   3   15.10    2.80
   7 -13  -3   14.20    3.00
  -7  13  -3   14.80    2.90
  -7 -13   3   14.90    3.10
   7  13  -3   14.40    2.80
  -7  13   3   21.70    3.20
  -7 -13  -3   18.80    3.10
   7 -13   3    8.30    2.30
  -7  13   3   15.80    3.80
  -7 -13  -3   12.90    2.70
   7 -13   3   19.90    3.40
   7  14   0   23.80    3.30
  -7 -14   0   19.50    3.00
  -7  14   0   16.10    2.90
   7 -14   0   15.70    2.80
   7 -14  -1    7.60    2.10
  -7 -14   1    6.30    2.00
  -7  14  -1    4.40    1.80
   7  14   1    5.40    2.10
   7  14  -1    3.60    1.60
  -7  14   1    7.40    2.00
  -7  14   1    4.30    1.70
  -7 -14  -1    1.10    1.40
   7  14  -1    4.00    1.70
   7 -14   1    6.90    2.10
   7 -14  -2   36.70    3.60
   7  14   2   43.80    4.10
  -7  14  -2   39.30    4.20
  -7 -14   2   38.80    3.90
   7 -14  -2   41.40    3.70
  -7 -14   2   43.80    4.30
   7  14   2   33.80    4.40
   7 -14   2   44.70    4.30
  -7  14   2   50.79    6.70
  -7  14   2   41.50    4.60
   7  14  -2   40.40    3.90
  -7 -14  -2   41.20    3.90
  -7 -14  -2   39.00    4.00
   7  15   0   23.90    3.60
  -7 -15   0   27.30    3.50
   7 -15   0   31.70    3.60
  -7  15   0   34.50    3.90
  -7 -15   1    5.00    2.00
   7 -15  -1    9.10    2.40
   7  15   1    6.50    2.20
  -7  15  -1    3.20    1.90
   7 -15   1    4.90    2.00
   7  15  -1    6.70    2.20
  -7  15   1    4.00    1.90
  -7 -15  -1    4.20    1.90
  -7  15   1    2.00    1.60
   7  15   2   13.70    2.70
   7  15   2   11.40    3.10
  -7  15  -2   13.60    2.90
   7 -15  -2   14.30    2.80
   7 -15  -2   14.90    2.80
  -7 -15   2   22.60    3.50
  -7  15   2   26.40    4.00
  -7 -15  -2   19.30    3.40
  -7 -15  -2   13.50    2.70
   7  15  -2   10.30    2.50
   7 -15   2   22.90    3.70
  -7 -16   0    4.10    2.00
  -7  16   0    0.90    1.60
   7  16   0    1.40    1.70
   7 -16   0    1.60    1.80
  -7 -16   1    8.70    2.50
   7 -16  -1    4.20    1.90
   7  16   1   11.40    2.90
  -7  16  -1    6.10    2.20
   7 -16   1    6.20    2.20
   7  16  -1    7.90    2.50
  -7 -16  -1    7.40    2.30
  -7  16   1    5.80    2.20
   7 -17   0    3.50    2.30
  -7  17   0    3.30    2.20
   7  17   0    2.20    2.20
   8   0   0    1.00    0.50
   8   0   0    1.30    0.50
   8   0   0    1.20    0.60
  -8   0   0    0.10    0.40
  -8   0   0    1.00    0.50
   8   0   0    2.30    0.80
  -8   0   0    0.40    0.60
   8   0  -1  415.06   11.10
   8   0   1  400.06   10.90
  -8   0  -1  392.16   11.20
  -8   0   1  412.06   11.20
  -8   0   1  416.76    9.10
   8   0   1  407.16   11.40
   8   0  -1  420.46   10.90
  -8   0   1  398.76   11.30
  -8   0  -1  419.66    9.90
   8   0   1  416.36    9.90
   8   0   1  413.06   11.50
   8   0  -1  414.36   10.40
  -8   0   2  428.06   11.50
   8   0   2  422.66   10.70
   8   0  -2  431.76   11.90
   8   0   2  436.26   11.40
   8   0   2  422.76   12.80
  -8   0   2  440.56   12.40
   8   0  -2  412.86   11.50
  -8   0   2  429.36   12.60
   8   0   2  448.96   12.80
  -8   0  -2  430.46   12.10
   8   0   3    1.70    0.80
  -8   0   3    1.80    1.20
   8   0   3    2.90    1.40
  -8   0   3    3.10    1.20
   8   0  -3    2.50    1.10
  -8   0  -3    2.10    1.00
   8   0   3    1.30    1.30
   8   0  -3    1.40    0.90
  -8   0   3    3.80    1.00
   8   0   4  318.47   12.40
  -8   0   4  306.37   12.10
  -8   0  -4  309.37   11.00
  -8   0   4  290.17    9.40
  -8   0  -4  307.87   10.70
   8   0   4  327.27   12.00
   8   0  -4  319.57   10.60
   8   0   4  311.37    8.90
   8   1   0  113.69    4.50
   8   1   0  119.89    3.60
  -8  -1   0  114.69    4.00
  -8  -1   0  124.49    4.20
   8  -1   0  118.39    4.40
  -8  -1   0  114.49    4.40
  -8   1   0  119.99    4.60
   8   1   0  118.49    4.10
  -8   1   0  116.89    3.80
  -8   1   0  116.09    4.10
  -8   1   0  116.99    3.90
   8   1   0  112.89    4.30
   8  -1   0  124.19    3.90
   8  -1  -1  559.84   13.80
   8   1   1  538.25   13.70
   8  -1  -1  518.65   13.30
  -8  -1   1  551.14   14.10
  -8  -1   1  548.25   13.70
  -8  -1   1  546.65   14.10
   8   1   1  554.24   14.40
   8   1   1  535.15   14.20
  -8   1  -1  521.45   14.00
   8   1   1  542.65   12.40
  -8   1  -1  537.95   12.30
   8  -1   1  532.65   13.70
   8   1  -1  528.75   13.90
   8   1  -1  541.55   13.70
  -8   1   1  540.45   13.70
  -8  -1  -1  537.05   12.90
   8   1  -1  534.85   13.20
   8  -1   1  545.35   13.00
  -8   1   1  553.34   12.00
   8  -1   1  533.65   14.30
  -8  -1  -1  539.35   14.10
  -8   1   1  537.85   14.30
  -8   1   1  540.95   14.00
   8  -1   1  518.75   14.20
   8   1  -1  552.04   12.20
  -8  -1   2   13.30    1.80
   8  -1  -2   11.40    1.40
   8   1   2   12.60    1.40
   8   1   2   15.70    1.90
  -8  -1   2   10.30    1.50
  -8   1  -2   10.90    1.60
   8   1   2   11.90    2.00
   8  -1  -2   14.50    1.60
  -8  -1   2   12.70    1.50
   8  -1   2   10.10    1.80
   8  -1   2    9.40    1.30
  -8   1   2   12.00    1.40
   8  -1   2   12.10    1.90
  -8  -1  -2   11.60    1.10
  -8  -1  -2   15.00    1.80
   8   1  -2    9.10    1.40
   8  -1   2   13.10    1.30
  -8   1   2   12.40    1.70
   8   1  -2   12.40    1.60
  -8   1   2   12.40    1.90
   8   1   3   65.99    4.30
  -8   1  -3   68.39    3.90
   8  -1  -3   65.79    3.70
   8  -1  -3   65.29    3.60
  -8  -1   3   70.79    4.10
  -8  -1   3   69.59    3.50
  -8  -1   3   66.49    4.50
   8   1   3   67.09    3.20
   8   1   3   63.19    4.50
  -8   1   3   64.59    4.40
   8  -1   3   67.69    3.20
  -8   1   3   64.49    3.30
  -8   1   3   65.59    4.30
   8   1  -3   63.59    3.60
  -8  -1  -3   71.49    4.00
   8  -1   3   63.69    4.50
   8   1  -3   67.39    3.90
   8  -1   3   79.69    4.90
  -8  -1   4   17.10    3.20
   8   1   4   16.10    2.80
   8   1   4   17.90    1.80
  -8   1  -4   25.10    2.80
  -8  -1   4   17.00    2.00
  -8   1  -4   18.60    2.50
   8  -1  -4   22.20    2.60
   8   1   4   18.50    3.40
   8  -1   4   20.20    3.20
  -8  -1  -4   20.90    2.70
   8   1  -4   22.30    2.70
  -8   1   4   16.70    2.00
  -8   1   4   16.90    3.10
   8  -1   4   17.80    1.80
   8   1  -4   17.60    2.40
  -8  -2   0  407.36   10.50
   8   2   0  416.66   10.80
   8   2   0  402.46   10.40
  -8  -2   0  379.46   10.70
   8  -2   0  398.96   10.80
  -8  -2   0  403.96   10.50
  -8   2   0  410.86   10.60
  -8   2   0  405.56   10.00
   8  -2   0  391.86   10.20
   8   2   0  397.16   10.90
   8   2   0  392.46    9.50
  -8   2   0  402.46   10.00
  -8   2   0  401.56   11.10
   8  -2   0  391.96   10.70
  -8   2  -1   12.10    1.30
   8   2   1    9.70    1.30
   8   2   1   10.00    1.50
  -8  -2   1   10.10    1.20
  -8   2  -1    9.10    0.60
   8  -2  -1    8.90    1.10
   8   2   1    8.80    1.40
   8  -2  -1    9.20    1.20
   8  -2  -1    8.90    1.30
   8   2   1   10.20    0.60
  -8  -2   1    9.40    1.30
  -8   2  -1    8.70    1.30
  -8  -2   1   11.00    1.40
  -8   2   1    7.80    1.20
  -8  -2  -1    9.80    1.10
  -8  -2  -1    8.50    1.20
  -8   2   1    7.40    1.20
   8   2  -1   10.60    0.80
   8   2  -1    8.60    1.40
  -8   2   1    7.00    1.40
   8  -2   1    9.40    1.00
   8   2  -1   11.40    1.40
   8  -2   1    9.50    1.40
   8   2  -1    9.40    1.10
   8  -2   1   10.70    1.40
  -8   2   1    8.40    0.70
  -8   2  -2   78.69    3.90
   8   2   2   77.19    4.40
   8  -2  -2   85.29    3.60
   8   2   2   75.39    3.40
   8   2   2   73.39    4.00
  -8  -2   2   75.39    4.20
  -8  -2   2   78.69    3.70
  -8   2  -2   82.69    3.90
   8  -2  -2   75.79    3.50
  -8  -2   2   68.99    3.40
  -8  -2  -2   72.99    3.80
  -8  -2  -2   81.59    3.20
   8  -2   2   84.09    4.40
  -8   2   2   76.09    4.20
   8  -2   2   78.49    3.40
  -8   2   2   78.89    3.50
   8   2  -2   80.39    4.00
   8   2  -2   81.19    3.60
  -8   2   2   78.59    4.20
  -8  -2   3   10.10    2.10
   8   2   3   11.90    2.20
   8   2   3   10.50    1.40
  -8   2  -3    6.70    1.50
   8  -2  -3    9.20    1.60
   8  -2  -3    9.60    1.60
   8   2   3    7.90    2.00
  -8  -2   3    9.30    1.50
  -8   2  -3   10.40    1.70
   8  -2   3   10.10    1.50
   8   2  -3   11.50    1.70
  -8   2   3   12.30    2.10
  -8  -2  -3    7.20    1.60
  -8   2   3   13.00    2.40
  -8   2   3   11.70    1.50
   8  -2   3   11.30    2.30
   8   2  -3    9.30    1.80
  -8  -2   4   26.10    3.50
   8  -2  -4   27.20    2.80
   8   2   4   19.30    3.10
  -8   2  -4   25.70    3.00
   8   2   4   14.90    3.00
   8   2   4   19.70    1.90
  -8  -2   4   21.90    2.20
  -8   2   4   22.20    3.30
   8  -2   4   21.90    3.20
  -8   2   4   22.50    2.20
   8   2  -4   22.90    2.60
  -8  -2  -4   30.70    3.10
   8  -2   4   22.40    2.10
  -8   2   4   23.40    3.20
   8   2  -4   24.50    2.80
  -8   3   0    1.70    0.60
  -8   3   0    2.40    0.60
   8   3   0    2.10    0.80
   8  -3   0    2.00    0.70
   8  -3   0    2.40    0.70
   8   3   0    1.90    0.40
  -8  -3   0    1.80    0.70
   8  -3   0    2.20    0.80
  -8  -3   0    0.70    0.60
  -8   3   0    1.50    0.60
  -8  -3   0    0.60    0.60
   8   3   0    1.00    0.60
  -8   3   0    1.40    0.70
   8   3   0    1.70    0.70
   8   3   1  220.08    6.90
  -8   3  -1  220.98    6.80
   8  -3  -1  217.58    6.50
   8  -3  -1  202.28    6.50
  -8  -3   1  215.18    7.10
  -8  -3   1  223.68    6.70
   8   3   1  225.08    7.20
   8   3   1  223.98    7.40
   8  -3  -1  207.28    6.70
  -8  -3   1  222.28    6.80
  -8   3  -1  214.88    7.00
  -8   3   1  216.38    6.80
  -8  -3  -1  214.98    6.50
   8   3  -1  214.68    6.20
  -8   3   1  211.78    7.40
   8   3  -1  208.78    5.80
   8  -3   1  226.28    6.60
   8  -3   1  213.18    7.20
   8   3  -1  218.08    7.10
  -8   3   1  213.58    5.60
  -8  -3  -1  213.88    7.00
   8  -3   1  225.68    6.90
  -8   3   1  215.68    6.90
   8   3  -1  204.08    6.70
   8   3   2    7.80    1.80
   8   3   2    8.20    1.30
  -8   3  -2    8.10    1.50
  -8  -3   2    9.30    1.30
  -8  -3   2    8.40    1.30
   8   3   2    7.90    1.60
  -8   3  -2    6.80    1.40
   8  -3  -2    7.90    1.20
   8  -3  -2    7.80    1.30
  -8  -3   2   10.80    1.80
  -8  -3   2    9.80    1.60
  -8   3   2    6.60    1.40
  -8  -3  -2   10.30    1.30
  -8   3   2    7.90    1.70
   8  -3   2    7.40    1.60
   8  -3   2    7.80    1.20
   8   3  -2    8.70    1.50
  -8  -3  -2    9.30    1.60
  -8   3   2    6.20    1.20
   8  -3   2    6.70    1.20
   8   3  -2    8.50    1.30
   8   3   3  109.29    4.40
   8   3   3  119.29    5.70
  -8   3  -3  110.69    5.40
  -8   3  -3  114.59    5.10
  -8  -3   3  115.19    6.00
   8  -3  -3  105.09    4.80
   8   3   3  106.59    6.00
  -8  -3   3  113.49    4.80
   8  -3   3  118.19    5.10
   8  -3   3  110.49    4.50
  -8  -3  -3  103.29    5.20
   8   3  -3  102.89    4.90
  -8   3   3  112.69    6.00
   8   3  -3  119.29    5.50
  -8   3   3  101.19    4.50
  -8   3   3  113.79    6.00
   8  -3   3  104.59    5.90
   8  -3  -4    6.00    1.70
   8   3   4    2.10    1.90
  -8   3  -4    3.80    1.60
  -8  -3   4    2.10    1.60
   8   3   4    1.90    0.80
  -8  -3   4    8.40    1.60
  -8   3   4    4.10    2.00
   8  -3   4    4.20    2.00
  -8   3   4    2.40    1.70
  -8  -3  -4    5.40    1.60
   8   3  -4    6.70    1.70
  -8   3   4    1.70    0.90
   8  -3   4    2.20    1.00
   8   3  -4    6.50    1.80
  -8  -4   0  134.19    4.80
   8  -4   0  141.39    4.90
  -8   4   0  142.79    4.20
  -8  -4   0  132.39    4.90
   8   4   0  136.59    5.10
  -8  -4   0  133.69    4.90
   8  -4   0  144.09    5.20
   8   4   0  137.59    3.80
  -8   4   0  134.69    4.60
   8   4   0  138.29    4.90
   8  -4   0  131.39    4.70
  -8   4   0  134.59    5.30
   8   4   1  214.58    7.20
  -8  -4   1  229.88    7.10
   8  -4  -1  212.88    6.50
  -8  -4   1  229.78    6.80
   8  -4  -1  216.68    6.80
  -8  -4   1  221.98    6.80
   8   4   1  221.58    7.10
   8   4   1  242.58    7.80
  -8   4  -1  224.18    7.10
  -8   4  -1  221.28    7.20
  -8  -4   1  225.08    7.50
   8  -4   1  223.18    7.20
  -8  -4  -1  223.88    6.90
  -8   4   1  233.18    7.10
   8   4  -1  223.68    7.10
  -8   4   1  222.78    6.10
  -8   4   1  218.18    7.10
  -8   4   1  223.98    7.80
  -8  -4  -1  228.08    7.30
   8  -4   1  207.98    7.40
   8  -4   1  216.18    6.90
   8   4  -1  225.98    7.40
   8   4  -1  224.48    6.30
   8   4   2  421.96   12.40
   8   4   2  420.96   13.20
   8   4   2  422.36   11.70
  -8  -4   2  430.26   11.90
  -8   4  -2  430.66   12.40
  -8  -4   2  420.76   12.40
  -8  -4   2  444.06   12.00
  -8   4  -2  452.55   12.30
  -8  -4   2  416.56   12.80
   8  -4  -2  425.36   11.90
   8  -4  -2  451.15   11.30
   8  -4   2  420.76   11.80
  -8   4   2  436.56   12.90
   8   4  -2  418.76   12.50
  -8   4   2  428.86   13.30
   8  -4   2  415.06   13.00
  -8   4   2  438.56   11.90
  -8  -4  -2  447.16   12.60
  -8  -4  -2  447.16   11.70
   8  -4   2  445.76   12.00
  -8  -4   3   27.00    2.90
   8   4   3   27.40    2.20
  -8   4  -3   26.90    2.50
  -8  -4   3   27.90    2.40
   8   4   3   25.10    2.70
  -8  -4   3   26.60    2.90
  -8   4  -3   28.20    2.80
   8  -4  -3   25.60    2.40
   8   4   3   25.70    3.20
   8   4  -3   30.50    2.90
   8  -4   3   26.40    2.40
  -8   4   3   24.30    2.90
  -8   4   3   24.70    2.20
  -8  -4  -3   27.30    2.70
   8  -4   3   27.80    2.30
  -8   4   3   34.60    3.30
   8  -4   3   27.10    3.30
  -8  -4  -3   32.00    2.50
   8  -4  -4   39.60    3.40
   8   4   4   47.90    2.90
  -8   4  -4   41.10    3.70
   8   4   4   49.20    4.70
  -8  -4   4   38.10    3.00
  -8  -4   4   46.80    4.40
  -8   4   4   41.50    3.00
   8   4  -4   47.80    4.00
   8  -4   4   38.20    4.20
  -8   4   4   48.60    4.40
   8  -4   4   42.00    2.90
   8   4  -4   44.50    3.60
  -8   4   4   44.90    4.50
  -8  -4  -4   45.00    3.90
  -8   5   0   10.30    1.50
   8  -5   0   10.20    1.30
   8   5   0    9.50    0.80
  -8  -5   0   11.10    1.50
  -8  -5   0   11.50    1.30
   8  -5   0    8.40    1.30
  -8   5   0   11.50    1.30
   8  -5   0    8.40    1.40
   8   5   0    6.30    1.20
   8   5   0    7.90    1.30
   8   5   0    8.40    1.30
  -8   5   0    8.60    0.90
  -8   5   0    7.60    1.20
  -8  -5   0    9.70    1.30
  -8  -5   1  200.28    6.50
   8   5   1  196.88    6.60
  -8   5  -1  178.78    6.50
  -8  -5   1  195.68    6.00
   8   5   1  188.88    7.00
   8   5   1  187.38    6.60
   8  -5  -1  193.28    5.80
  -8  -5   1  198.48    6.20
   8  -5  -1  185.08    6.30
  -8   5  -1  182.68    6.50
  -8  -5   1  190.28    6.80
  -8   5   1  188.48    6.40
   8   5  -1  195.18    5.90
   8  -5   1  193.58    6.60
  -8   5   1  193.48    6.40
  -8   5   1  190.48    5.70
   8   5  -1  199.18    6.90
  -8  -5  -1  190.88    6.40
  -8   5   1  193.48    7.30
   8  -5   1  189.28    6.40
   8  -5   1  190.08    6.80
  -8  -5  -1  188.88    6.50
  -8  -5   2   73.09    3.70
   8   5   2   75.09    3.90
   8   5   2   65.59    4.30
  -8   5  -2   70.49    3.70
   8  -5  -2   75.19    3.70
  -8   5  -2   71.29    4.00
  -8  -5   2   70.99    4.30
  -8  -5   2   72.99    4.00
   8   5   2   68.69    3.50
   8  -5   2   76.19    3.90
  -8  -5  -2   71.19    4.00
  -8  -5  -2   70.99    3.50
   8  -5   2   66.39    4.30
  -8   5   2   72.89    4.50
   8   5  -2   73.09    4.10
  -8   5   2   77.49    4.20
  -8   5   2   67.19    3.50
   8  -5   2   69.19    3.70
   8   5   3   14.50    1.80
  -8   5  -3   18.10    3.10
  -8  -5   3   11.90    2.30
  -8  -5   3   19.30    2.60
   8   5   3   14.60    2.20
   8   5   3   14.90    2.60
  -8  -5   3   16.80    2.00
   8  -5  -3   16.80    2.10
  -8   5  -3   14.10    2.10
  -8   5   3   17.20    2.60
  -8   5   3   19.10    2.00
   8  -5   3   17.10    2.20
   8  -5   3   17.00    2.00
  -8  -5  -3   13.70    2.20
  -8  -5  -3   15.50    2.00
   8  -5   3   14.10    2.70
  -8   5   3   19.30    2.60
   8   5  -3   16.30    2.40
  -8   5  -4    2.20    1.40
  -8  -5   4    3.20    1.30
  -8  -5   4    3.80    1.90
   8  -5  -4    0.80    1.20
   8   5   4    2.10    1.90
  -8  -5   4    3.40    1.90
   8   5   4    3.50    1.10
  -8  -5  -4    0.10    1.10
  -8   5   4    2.40    1.90
   8   5  -4    1.80    1.40
   8  -5   4    3.90    2.00
   8  -5   4    1.10    1.00
   8   5  -4    4.00    1.60
  -8   5   4    3.50    2.00
  -8   5   4    2.30    1.10
   8   6   0    9.00    1.40
   8  -6   0   11.20    1.40
   8  -6   0    8.10    0.90
   8   6   0   11.80    1.50
  -8   6   0   10.60    1.60
  -8  -6   0   10.30    1.30
  -8  -6   0    9.60    1.00
   8  -6   0   10.50    1.50
  -8   6   0    7.90    1.30
  -8   6   0   10.40    1.30
  -8  -6   0    9.90    1.40
   8   6   0   10.20    1.50
   8  -6   0    9.00    1.30
  -8  -6   0    6.40    1.30
   8  -6  -1   27.40    2.20
   8   6   1   26.70    2.20
   8   6   1   30.70    2.30
  -8  -6   1   28.50    2.40
   8   6   1   25.90    2.40
  -8  -6   1   27.30    2.10
   8  -6  -1   26.10    1.80
  -8  -6   1   28.00    1.90
  -8   6  -1   30.90    2.40
  -8  -6   1   30.20    2.30
  -8   6  -1   26.20    2.20
  -8  -6  -1   29.70    2.30
  -8  -6  -1   28.80    2.30
   8   6  -1   25.10    2.00
   8  -6   1   28.90    2.30
   8  -6   1   28.20    2.30
  -8   6   1   31.20    2.00
   8   6  -1   27.70    2.40
  -8   6   1   24.80    2.50
   8  -6   1   27.20    2.30
  -8   6   1   27.80    2.20
  -8   6  -2  244.08    8.60
  -8  -6   2  243.68    8.40
  -8  -6   2  241.58    8.90
  -8  -6   2  235.38    7.90
   8  -6  -2  235.38    7.90
   8   6   2  243.18    7.90
   8   6   2  237.88    9.00
  -8   6  -2  233.68    7.90
   8   6   2  248.18    8.20
  -8   6   2  257.77    8.10
   8  -6   2  242.58    8.20
   8  -6   2  236.08    9.00
   8  -6   2  246.78    8.00
  -8  -6  -2  243.68    8.00
  -8   6   2  243.88    9.40
  -8  -6  -2  215.28    8.10
   8   6  -2  224.18    8.40
  -8   6   2  255.77    8.70
   8   6   3   24.30    3.10
  -8  -6   3   26.90    3.00
  -8  -6   3   25.30    2.50
  -8   6  -3   34.30    3.10
   8   6   3   29.80    2.50
  -8  -6   3   31.60    3.30
   8  -6  -3   29.00    2.70
   8  -6   3   28.40    3.40
  -8  -6  -3   27.00    3.00
  -8  -6  -3   28.60    2.60
   8  -6   3   33.00    3.00
   8  -6   3   26.40    2.40
  -8   6   3   33.40    3.60
  -8   6   3   22.10    2.80
  -8   6   3   26.90    2.50
   8   6  -3   29.00    3.00
  -8  -6   4   58.69    4.80
   8   6   4   54.79    3.40
  -8   6  -4   51.29    4.40
  -8  -6   4   60.29    5.00
   8   6   4   61.99    5.40
   8  -6  -4   54.69    4.00
  -8  -6   4   57.69    3.80
  -8   6   4   60.19    5.40
  -8   6   4   53.59    4.70
   8  -6   4   53.79    3.60
   8   6  -4   48.40    4.30
  -8  -6  -4   58.29    4.60
  -8   6   4   55.99    3.70
   8  -6   4   67.39    5.50
   8   7   0    3.00    1.00
   8  -7   0    4.10    0.80
   8   7   0    3.50    1.10
  -8   7   0    5.00    1.20
  -8  -7   0    3.20    1.10
   8  -7   0    3.50    1.00
  -8  -7   0    3.20    0.80
   8   7   0    4.20    1.10
  -8  -7   0    2.00    0.80
   8  -7   0    1.30    0.80
  -8   7   0    2.70    1.00
   8  -7   0    6.30    1.50
  -8   7   0    2.70    1.10
   8  -7  -1  142.09    5.50
   8   7   1  140.99    5.50
   8   7   1  142.49    5.70
  -8  -7   1  133.99    5.80
  -8  -7   1  146.79    5.60
  -8   7  -1  138.89    5.60
  -8   7  -1  140.19    5.80
   8  -7  -1  141.59    5.00
  -8  -7   1  139.19    5.20
   8   7   1  144.59    6.20
  -8   7   1  141.39    5.60
   8   7  -1  141.69    5.90
   8   7  -1  146.19    5.40
   8  -7   1  141.69    5.70
  -8   7   1  149.29    6.40
  -8  -7  -1  148.29    5.70
  -8   7   1  143.39    5.20
  -8  -7  -1  133.79    5.60
   8  -7   1  147.19    5.80
   8  -7   1  131.79    5.70
   8   7   2   92.69    4.40
   8  -7  -2   98.59    4.60
  -8  -7   2   85.49    5.00
   8   7   2   92.39    4.50
   8   7   2   95.69    5.40
  -8   7  -2   97.09    5.00
  -8   7  -2   91.09    4.30
  -8  -7   2   99.99    4.70
  -8  -7   2   97.29    4.80
   8  -7   2   87.49    4.60
  -8  -7  -2   90.99    4.50
   8  -7   2   86.19    5.10
  -8   7   2   98.89    4.60
  -8  -7  -2   92.79    4.80
   8  -7   2   95.09    4.60
   8   7  -2   88.79    4.90
  -8   7   2   89.19    5.40
  -8   7   2   96.39    5.00
  -8  -7   3  147.19    6.20
   8   7   3  155.48    6.10
   8  -7  -3  153.98    6.40
  -8   7  -3  136.69    6.70
  -8  -7   3  165.78    7.60
   8   7   3  151.38    7.70
  -8  -7   3  138.59    6.80
  -8   7   3  153.78    7.90
  -8   7   3  149.29    7.30
   8  -7   3  146.49    6.80
  -8   7   3  140.29    6.00
  -8  -7  -3  153.48    6.40
   8  -7   3  144.29    6.20
   8   7  -3  153.78    7.10
  -8  -7  -3  129.19    6.50
   8  -7   3  153.18    7.70
  -8  -7   4    9.10    2.60
   8  -7  -4    4.50    1.70
  -8   7  -4    8.10    2.30
  -8  -7   4    9.40    2.70
   8   7   4   10.50    2.90
   8  -7  -4    8.30    2.10
   8   7   4    7.10    1.60
  -8  -7   4    8.50    1.90
  -8  -7  -4    8.90    2.40
  -8   7   4    5.70    2.40
   8   7  -4    8.10    2.20
  -8   7   4    5.80    1.60
   8  -7   4    5.70    1.90
   8  -7   4    9.70    1.90
   8  -7   4    5.80    2.20
  -8   7   4    7.70    2.30
  -8   8   0   89.49    4.60
   8   8   0   82.89    4.40
   8  -8   0   85.29    4.30
   8  -8   0   92.79    3.90
   8   8   0   90.39    4.40
  -8   8   0   89.49    4.30
   8   8   0   88.09    4.30
   8  -8   0   94.49    4.40
  -8  -8   0   77.29    4.20
  -8  -8   0   89.19    3.90
   8  -8   0   90.99    4.00
   8  -8  -1   51.79    3.20
  -8  -8   1   52.39    3.00
  -8   8  -1   52.49    3.50
   8   8   1   53.39    3.20
   8   8   1   53.99    3.40
   8   8   1   59.49    3.90
  -8  -8   1   59.39    3.50
   8  -8  -1   55.89    2.90
  -8  -8   1   52.59    3.60
  -8   8  -1   60.49    3.50
   8  -8   1   48.60    3.30
  -8  -8  -1   48.10    3.10
   8  -8   1   55.19    3.50
   8   8  -1   56.59    3.30
   8  -8   1   49.70    3.30
  -8   8   1   56.29    3.20
  -8  -8  -1   52.29    3.40
  -8   8   1   60.09    3.50
  -8   8   1   51.59    3.70
   8   8  -1   54.29    3.50
  -8  -8   2  127.59    5.60
   8  -8  -2  134.69    5.70
   8   8   2  122.59    6.50
   8   8   2  123.59    5.60
   8  -8  -2  136.09    5.50
  -8  -8   2  128.59    6.30
  -8   8  -2  133.39    6.20
  -8  -8   2  127.89    5.80
  -8   8   2  130.69    6.80
   8  -8   2  128.49    5.80
  -8   8   2  137.29    5.80
   8  -8   2  130.39    6.30
  -8  -8  -2  122.89    5.80
   8  -8   2  127.99    5.90
   8   8  -2  131.59    6.10
  -8  -8  -2  131.69    5.70
   8  -8  -3   12.90    2.10
   8   8   3    9.80    1.80
  -8   8  -3   11.80    2.60
   8   8   3   14.20    3.00
  -8  -8   3    8.40    1.90
  -8  -8   3   11.00    2.50
   8  -8  -3   11.30    2.10
  -8  -8   3   14.50    2.70
  -8   8   3   11.90    2.00
  -8  -8  -3   13.30    2.30
   8   8  -3   15.60    2.60
   8  -8   3   15.90    2.50
   8  -8   3   11.30    2.10
   8  -8   3   12.70    2.60
  -8   8   3   20.20    3.10
  -8  -8  -3    9.70    2.20
  -8  -8   4   26.20    2.90
   8  -8  -4   17.80    2.70
   8   8   4   26.20    2.80
   8  -8  -4   23.40    3.00
  -8   8  -4   26.70    3.50
  -8  -8   4   24.70    3.50
  -8  -8   4   27.70    3.80
   8   8   4   21.60    4.00
  -8   8   4   25.80    4.10
  -8  -8  -4   23.70    3.20
   8  -8   4   19.40    2.70
   8  -8   4   24.70    4.00
   8   8  -4   26.90    3.60
  -8   8   4   26.60    2.90
   8  -8   4   30.10    3.70
  -8   9   0  139.29    6.10
  -8  -9   0  117.09    5.60
  -8  -9   0  136.39    5.10
   8   9   0  129.09    5.50
  -8   9   0  128.29    5.70
   8  -9   0  132.29    5.10
   8   9   0  138.49    6.00
   8   9   0  136.29    5.80
   8  -9   0  130.09    5.60
  -8  -9   1    0.70    1.00
  -8  -9   1    0.50    1.00
  -8   9  -1    1.10    0.90
   8  -9  -1    1.40    0.90
   8   9   1    0.00    1.00
   8   9   1    2.10    1.10
  -8   9  -1    1.10    1.00
   8  -9  -1    1.10    1.00
  -8  -9   1    1.10    0.80
   8   9   1    0.60    0.80
  -8  -9  -1    1.00    1.00
  -8   9   1    1.00    1.00
  -8  -9  -1    0.50    0.80
  -8   9   1    1.20    0.90
   8  -9   1    0.90    1.00
  -8   9   1    0.50    0.90
   8   9  -1    2.20    1.00
   8  -9   1    0.90    0.90
   8  -9   1    0.70    0.90
   8   9  -1   -0.40    0.80
   8  -9  -2   18.70    2.30
   8  -9  -2   18.40    2.20
  -8  -9   2   17.10    2.50
  -8  -9   2   15.90    2.30
  -8  -9   2   18.20    2.30
  -8   9  -2   17.20    2.40
   8   9   2   18.10    2.70
   8   9   2   21.20    2.50
  -8  -9  -2   21.60    2.50
  -8  -9  -2   22.50    2.50
   8  -9   2   18.70    2.40
  -8   9   2   19.20    2.80
  -8   9   2   21.60    2.40
   8  -9   2   17.30    2.40
   8   9  -2   21.50    2.70
   8  -9   2   18.00    2.70
  -8  -9   3   16.70    2.40
   8   9   3   16.30    2.30
   8  -9  -3   15.30    2.50
  -8   9  -3   15.60    2.70
  -8  -9   3   16.60    2.60
   8  -9  -3   14.20    2.40
   8   9   3   13.40    2.80
  -8  -9   3   16.80    3.00
  -8  -9  -3   14.80    2.60
  -8  -9  -3   17.40    2.70
  -8   9   3   13.10    2.20
   8  -9   3   14.80    3.10
   8  -9   3   16.70    2.60
  -8   9   3   16.70    3.30
   8  -9   3   15.10    2.50
   8   9  -3   22.90    3.00
   8  -9  -4   21.00    2.90
   8   9   4   25.80    3.10
   8  -9  -4   19.70    3.00
  -8  -9   4   22.60    3.50
  -8  -9   4   26.80    3.80
  -8  -9   4   22.10    2.90
  -8   9  -4   28.10    3.70
   8   9   4   24.90    4.10
   8   9  -4   30.50    4.20
  -8   9   4   28.00    4.40
  -8   9   4   23.50    3.00
   8  -9   4   30.80    3.70
   8  -9   4   24.90    4.40
  -8  -9  -4   20.60    3.60
   8  -9   4   22.90    3.00
   8 -10   0  163.08    6.80
  -8  10   0  174.28    6.90
  -8  10   0  181.28    7.30
  -8 -10   0  168.18    6.20
   8  10   0  160.08    6.50
   8  10   0  171.48    7.20
  -8 -10   0  175.58    7.20
  -8 -10   1    9.90    2.10
  -8 -10   1    9.80    1.60
   8 -10  -1    7.50    1.40
   8  10   1    8.70    2.10
   8  10   1    4.70    1.40
  -8  10  -1    5.70    1.50
   8  10   1    7.20    1.50
   8 -10  -1    7.90    1.70
  -8  10  -1    8.10    1.70
   8 -10   1    9.30    1.90
  -8  10   1    9.20    1.80
  -8  10   1    7.30    1.90
   8 -10   1    9.60    1.90
  -8  10   1    8.20    1.70
   8  10  -1    8.30    1.70
  -8 -10  -1    6.30    1.60
   8 -10   1    7.80    1.80
  -8 -10  -1    7.70    1.50
   8  10  -1    8.20    1.80
   8 -10  -2   95.29    4.90
  -8  10  -2   96.39    5.60
   8 -10  -2   96.49    5.10
   8  10   2  104.89    6.20
  -8 -10   2  100.69    5.80
   8  10   2  104.29    5.30
  -8 -10   2   99.89    5.20
  -8 -10   2  101.49    5.30
  -8  10   2   97.59    5.20
   8  10  -2  108.69    5.70
   8 -10   2  100.49    5.60
  -8 -10  -2  108.39    5.50
   8 -10   2  108.79    6.00
  -8 -10  -2  109.89    5.50
   8 -10   2  103.59    5.50
  -8  10   2   99.19    6.30
   8  10   3    1.00    1.10
  -8 -10   3    3.00    1.40
  -8 -10   3    1.00    1.20
   8 -10  -3    4.20    1.70
   8 -10  -3    3.40    1.50
  -8  10  -3    4.50    1.90
  -8 -10   3    4.60    1.90
   8  10   3    3.30    2.00
   8 -10   3    3.20    1.50
  -8 -10  -3    3.90    1.80
   8  10  -3    3.70    1.70
  -8 -10  -3    1.50    1.40
   8 -10   3    2.40    1.50
  -8  10   3    2.90    2.00
  -8  10   3    2.40    1.30
   8 -10   3    4.20    1.90
   8  11   0    2.70    1.40
   8 -11   0    3.20    1.40
  -8  11   0    3.00    1.30
   8  11   0    3.80    1.30
  -8 -11   0    2.80    1.40
  -8  11   0    0.90    1.10
   8 -11  -1  159.08    6.20
   8  11   1  166.58    7.70
   8 -11  -1  151.48    6.70
  -8 -11   1  163.88    7.40
   8  11   1  170.28    7.20
  -8  11  -1  165.48    7.30
   8  11  -1  161.98    6.90
   8  11  -1  160.78    6.90
  -8  11   1  166.18    6.90
  -8  11   1  153.78    7.30
   8 -11   1  167.98    6.90
  -8 -11  -1  167.48    7.20
  -8  11   1  161.38    7.60
   8 -11   1  159.08    7.00
  -8 -11  -1  161.18    6.50
   8 -11   1  167.08    7.10
  -8 -11   2    7.00    1.90
   8  11   2    3.60    1.40
  -8 -11   2    4.50    1.60
   8  11   2    4.10    1.90
   8 -11  -2    5.40    1.60
  -8  11  -2    5.20    1.90
  -8 -11   2    7.20    2.10
   8 -11  -2    8.30    2.00
  -8  11   2    5.60    2.00
   8 -11   2    4.60    1.80
  -8  11   2    9.10    2.00
   8  11  -2    4.10    1.80
  -8 -11  -2    4.10    1.50
   8 -11   2    4.20    1.70
   8 -11   2    4.90    1.80
  -8 -11  -2    5.70    1.80
   8  11   3   33.20    4.30
   8 -11  -3   33.90    3.40
  -8  11  -3   25.70    3.50
  -8 -11   3   39.90    4.00
  -8 -11   3   36.50    4.10
   8 -11  -3   38.10    3.60
   8  11   3   35.50    3.40
  -8 -11   3   39.30    3.70
  -8  11   3   44.40    3.80
   8 -11   3   37.30    3.90
  -8 -11  -3   34.40    3.70
   8  11  -3   29.70    3.60
  -8 -11  -3   39.30    3.90
  -8  11   3   37.90    4.50
   8 -11   3   28.10    3.90
   8 -11   3   43.10    3.80
  -8  12   0    3.30    1.40
   8  12   0    1.10    1.20
  -8 -12   0    3.90    1.60
   8 -12   0    5.80    1.70
   8  12   0    2.70    1.20
  -8  12   0    2.40    1.40
   8  12   1   36.30    3.70
   8 -12  -1   37.50    3.30
  -8  12  -1   31.90    3.40
   8  12   1   31.30    3.20
   8 -12  -1   36.20    2.90
  -8 -12   1   30.90    3.40
   8  12  -1   35.10    3.20
  -8  12   1   31.90    3.40
  -8 -12  -1   28.10    3.20
  -8 -12  -1   35.40    3.00
   8  12  -1   35.90    3.30
  -8  12   1   36.20    3.30
   8 -12   1   31.80    3.30
   8 -12  -2   24.00    2.90
   8  12   2   25.60    3.00
  -8 -12   2   22.30    2.80
  -8 -12   2   19.10    3.00
   8 -12  -2   22.60    2.70
  -8  12  -2   21.80    2.90
   8  12   2   22.00    3.40
  -8  12   2   24.00    3.00
   8  12  -2   26.10    3.10
   8 -12   2   20.20    3.00
  -8 -12  -2   22.60    2.90
  -8 -12  -2   22.70    2.90
  -8  12   2   19.30    3.10
   8 -12   2   22.80    3.20
   8 -12   2   20.70    3.10
  -8 -12   3   11.40    2.90
   8  12   3   13.70    2.60
  -8 -12   3   11.20    2.70
   8 -12  -3   14.30    2.60
   8 -12  -3   14.60    2.70
   8  12   3   13.60    3.30
  -8  12  -3   14.00    3.00
  -8 -12   3   14.90    2.70
  -8 -12  -3    9.20    2.30
   8 -12   3   17.20    3.40
   8 -12   3   10.10    2.40
   8 -12   3    9.20    2.50
  -8  12   3    9.70    2.30
  -8 -12  -3    8.70    2.30
  -8  12   3   13.50    3.30
   8  12  -3   11.10    2.60
  -8  13   0    0.60    1.10
   8  13   0    0.40    1.30
  -8  13   0    1.20    1.20
   8 -13   0    0.10    1.10
  -8 -13   0    0.60    1.20
  -8  13  -1   17.40    3.00
   8 -13  -1   14.00    2.60
  -8 -13   1   19.60    2.90
   8  13   1   14.60    2.90
  -8  13   1   20.70    3.10
  -8  13   1   14.10    2.50
  -8 -13  -1   20.40    2.90
   8 -13   1   17.60    2.80
   8  13  -1   13.10    2.50
   8  13  -1   14.10    2.40
  -8 -13   2    3.50    1.70
  -8  13  -2    3.20    1.80
   8 -13  -2    5.90    1.90
   8  13   2    1.90    1.70
   8  13   2    5.20    1.80
   8 -13  -2    3.50    1.70
  -8 -13   2    1.70    1.50
  -8 -13  -2    6.80    2.00
   8 -13   2    3.90    1.90
   8 -13   2    6.60    2.00
  -8  13   2    6.90    2.10
   8  13  -2    4.70    1.80
  -8  13   2    5.50    1.80
   8 -13   2    1.30    1.50
  -8 -13  -2    4.20    1.80
  -8 -13   3   14.50    3.20
  -8 -13   3   21.60    3.50
   8  13   3   24.60    3.30
   8 -13  -3   25.20    3.40
   8 -13  -3   18.70    3.20
  -8 -13   3   31.90    3.60
   8 -13   3   24.40    4.00
  -8 -13  -3   14.50    2.90
   8 -13   3   30.10    6.20
   8 -13   3   21.60    3.30
   8  13  -3   22.10    4.50
  -8 -13  -3   20.60    3.30
  -8  13   3   17.80    3.00
  -8  14   0   67.59    5.00
  -8 -14   0   71.79    5.20
   8  14   0   69.49    5.20
   8 -14   0   71.89    5.00
   8  14   1   11.60    2.70
  -8 -14   1   13.80    2.70
   8 -14  -1   13.40    2.60
  -8  14  -1   10.70    2.40
   8 -14   1   21.50    3.10
  -8 -14  -1   17.40    2.80
  -8  14   1   22.20    3.30
   8  14  -1   15.40    2.90
  -8  14   1   16.80    2.80
   8  14  -1   15.40    2.70
   8 -14  -2  119.49    6.30
  -8 -14   2  107.59    6.80
   8  14   2  114.89    7.50
  -8  14  -2  102.79    6.80
   8 -14  -2  115.39    6.10
   8  14   2  126.09    6.80
  -8 -14  -2  111.49    6.70
  -8 -14  -2  121.39    6.50
   8  14  -2  123.39    6.70
   8 -14   2  111.09    6.80
  -8  14   2  115.79    7.50
  -8  15   0   -1.90    1.20
  -8 -15   0    0.60    1.50
   8  15   0    0.60    1.60
   8 -15   0   -0.90    1.40
   8  15   1  229.88   10.60
   8 -15  -1  258.47   10.00
  -8 -15   1  224.38   10.10
  -8  15  -1  237.48   10.50
  -8 -15  -1  210.68    9.80
   8  15  -1  253.27   10.50
  -8  15   1  241.48   10.50
   8 -15   1  221.68    9.80
  -8  15   1  228.08    9.90
   8  15   2   48.60    4.90
  -8 -15   2   49.30    4.80
   8 -15  -2   32.90    3.80
  -8 -15  -2   42.50    6.50
   8  15  -2   42.70    4.40
  -8  15   2   46.70    5.10
  -8 -15  -2   48.30    5.00
   8  16   0    1.10    1.70
  -8  16   0    0.60    1.60
   8 -16   0    0.10    1.50
  -8 -16   0    1.30    1.60
   8  16   1   12.30    3.00
  -8  16  -1   12.00    3.00
   8 -16  -1    9.20    2.30
  -8 -16   1   12.00    2.80
  -8 -16  -1    8.60    2.90
   8 -16   1   15.80    3.30
   8  16  -1   21.60    3.70
  -8  16   1   15.00    3.10
  -9   0   0    0.00    0.40
  -9   0   0    0.30    0.60
  -9   0   0   -0.30    0.40
   9   0   0   -0.10    0.40
   9   0   0   -0.60    0.30
   9   0   0    0.30    0.60
   9   0   0   -0.50    0.50
   9   0   1   -0.60    0.40
   9   0  -1   -0.60    0.50
  -9   0   1   -0.10    0.50
  -9   0  -1   -0.20    0.50
  -9   0   1    0.30    0.70
   9   0  -1   -0.10    0.60
   9   0   1    0.10    0.60
  -9   0  -1   -0.20    0.30
  -9   0   1    0.30    0.50
   9   0   1    0.40    0.40
   9   0  -1   -0.30    0.40
   9   0   1    0.10    0.50
   9   0  -2    0.00    0.70
   9   0  -2    0.20    0.70
  -9   0   2   -0.10    0.60
   9   0   2    1.40    1.00
  -9   0   2    0.50    0.70
   9   0   2   -0.10    0.50
  -9   0  -2    0.30    0.60
  -9   0   2    0.30    0.70
   9   0   2    0.60    0.90
   9   0   3   -0.60    0.80
  -9   0   3   -0.20    0.80
   9   0  -3   -0.50    0.70
  -9   0   3    1.30    1.00
   9   0  -3    0.10    0.80
   9   0   3    1.90    1.40
   9   0   3   -0.40    0.60
  -9   0   3   -0.60    0.50
  -9   0  -3    1.00    1.00
  -9   0  -4   -1.10    1.00
  -9   0  -4    0.40    1.10
  -9   0   4   -0.70    0.60
   9   0  -4    0.70    1.00
   9   0   4   -1.60    1.00
  -9   0   4    0.50    1.40
  -9  -1   0  433.66   12.00
   9   1   0  444.26   11.30
  -9  -1   0  432.66   11.40
   9  -1   0  446.76   11.90
   9   1   0  428.96   11.70
  -9  -1   0  430.46   11.20
  -9   1   0  430.86   11.40
   9   1   0  449.46   12.00
   9   1   0  427.46   10.50
  -9   1   0  418.06   10.90
  -9   1   0  422.06   12.00
   9  -1   0  454.45   11.00
  -9   1   0  440.16   10.80
   9  -1  -1   93.69    3.60
   9  -1  -1   93.89    4.00
  -9  -1   1   96.49    4.20
  -9   1  -1   89.89    2.90
   9   1   1   91.79    3.90
  -9   1  -1   94.99    4.30
  -9  -1   1   98.39    4.20
   9   1   1   90.89    2.90
   9  -1  -1   93.09    4.00
   9   1   1   95.19    4.40
  -9  -1   1   92.89    3.90
  -9   1   1   95.09    4.40
   9   1  -1   92.49    4.10
  -9   1   1   91.99    4.10
   9  -1   1   91.39    4.30
   9   1  -1   96.49    3.50
   9  -1   1   90.49    3.30
   9  -1   1   93.69    4.30
   9   1  -1   90.89    2.80
  -9  -1  -1   90.69    3.30
   9  -1   1   90.99    4.00
  -9   1   1   94.99    3.90
  -9  -1  -1   87.29    4.10
   9   1  -1   95.09    4.00
  -9  -1   2   92.39    4.10
  -9   1  -2   92.49    4.50
   9   1   2  101.39    4.90
   9   1   2  101.69    5.10
   9  -1  -2  106.89    4.40
  -9  -1   2   89.69    4.40
  -9  -1   2   90.79    4.70
   9  -1  -2   98.19    4.20
   9   1   2   91.39    4.00
   9  -1   2   95.19    4.90
  -9  -1  -2   95.39    4.60
  -9   1   2  101.79    4.30
   9  -1   2   91.29    4.00
   9   1  -2   94.79    4.10
  -9   1   2  103.39    5.00
  -9   1   2   92.29    4.80
   9  -1   2   99.99    5.10
   9   1  -2   92.89    4.40
   9  -1   2   96.69    3.70
  -9   1  -3   14.00    2.10
   9  -1  -3   12.10    1.90
   9  -1  -3   21.00    2.20
  -9  -1   3   15.50    2.50
  -9  -1   3   18.50    2.00
   9   1   3   20.10    2.60
   9   1   3   19.40    2.80
  -9   1  -3   15.00    2.10
  -9  -1   3   19.20    2.40
   9   1   3   16.60    1.80
   9   1  -3   20.50    2.20
   9  -1   3   26.70    3.10
  -9  -1  -3   19.50    2.30
  -9   1   3   15.70    1.80
  -9   1   3   13.80    2.40
   9  -1   3   18.00    1.90
   9  -1   3   19.70    2.70
  -9   1   3   17.90    2.60
   9   1  -3   16.50    2.20
   9  -1  -4   36.20    3.30
   9   1   4   38.40    2.70
   9   1   4   50.39    4.50
  -9   1  -4   48.10    3.90
  -9  -1   4   41.30    3.10
   9   1   4   42.70    4.50
  -9   1  -4   48.80    3.80
  -9  -1   4   37.50    4.00
  -9   1   4   41.40    3.00
   9   1  -4   45.90    3.60
  -9   1   4   39.50    4.20
   9  -1   4   49.20    4.50
   9  -1   4   44.10    2.90
   9   1  -4   39.50    3.60
  -9  -1  -4   45.80    3.90
  -9   2   0   14.30    1.70
   9   2   0   13.40    1.50
   9  -2   0   12.60    1.40
   9   2   0   12.40    1.40
  -9  -2   0   15.50    1.60
  -9   2   0   16.00    1.30
  -9  -2   0   14.90    1.50
   9   2   0   14.50    1.00
  -9  -2   0   13.00    1.40
   9  -2   0   13.40    1.50
  -9   2   0   16.50    1.50
  -9   2   0   14.00    1.20
   9  -2   0   13.60    1.30
   9  -2  -1  187.18    6.10
  -9   2  -1  201.68    6.90
  -9   2  -1  193.18    6.40
  -9  -2   1  196.18    6.80
   9   2   1  194.68    6.90
   9   2   1  194.68    6.50
  -9  -2   1  194.68    6.60
   9  -2  -1  209.88    6.60
   9   2   1  207.58    7.10
  -9  -2   1  200.88    6.50
  -9  -2  -1  202.28    6.90
   9  -2   1  211.18    6.80
  -9   2   1  198.38    5.80
   9   2  -1  214.38    6.00
   9   2  -1  197.38    5.30
   9  -2   1  196.18    7.00
   9   2  -1  208.78    7.20
  -9   2   1  198.28    7.10
   9   2  -1  189.38    6.70
  -9   2   1  195.48    6.60
  -9   2   1  201.68    6.50
  -9  -2  -1  204.58    6.00
   9  -2   1  201.78    6.10
  -9  -2   2   65.69    3.40
  -9  -2   2   68.49    4.00
  -9   2  -2   67.39    3.70
   9   2   2   71.79    4.10
   9  -2  -2   70.39    3.40
  -9   2  -2   69.79    3.70
   9  -2  -2   63.89    3.30
   9   2   2   61.39    3.20
  -9  -2   2   65.69    3.60
  -9   2   2   68.39    4.00
   9   2  -2   64.19    3.30
  -9   2   2   66.79    3.40
  -9  -2  -2   72.39    3.10
   9   2  -2   69.49    3.80
  -9   2   2   69.09    4.10
   9  -2   2   69.69    4.20
   9  -2   2   68.39    3.20
  -9  -2  -2   72.49    3.90
  -9  -2   3   72.49    4.80
  -9   2  -3   76.89    4.30
   9  -2  -3   75.09    4.00
  -9  -2   3   82.39    4.00
   9   2   3   79.89    5.20
  -9   2  -3   72.79    4.40
   9  -2  -3   71.39    4.00
   9   2   3   79.89    4.80
   9   2   3   82.89    3.80
  -9   2   3   75.39    4.90
  -9   2   3   72.39    3.80
   9   2  -3   74.09    4.30
   9   2  -3   76.59    4.10
   9  -2   3   76.99    3.80
  -9  -2  -3   71.99    4.40
  -9   2   3   74.49    4.90
   9  -2   3   78.19    5.10
  -9   2  -4   29.40    3.20
   9   2   4   25.60    3.80
   9  -2  -4   20.00    2.60
   9   2   4   30.10    3.70
  -9  -2   4   25.70    3.50
  -9  -2   4   21.60    2.30
   9   2   4   25.20    2.20
   9   2  -4   25.00    2.60
   9  -2   4   23.70    3.50
  -9   2   4   21.80    2.30
   9   2  -4   19.20    2.80
   9  -2   4   25.50    2.30
  -9   2   4   21.60    3.30
  -9  -2  -4   19.10    2.70
   9   3   0   88.09    4.00
  -9   3   0   84.59    4.10
  -9   3   0   88.89    3.40
   9  -3   0   91.09    3.60
  -9  -3   0   90.39    4.00
   9   3   0   89.09    4.10
   9  -3   0   90.19    3.90
   9  -3   0   89.79    4.00
  -9  -3   0   96.89    3.90
  -9   3   0   88.89    3.80
   9   3   0   90.59    2.90
  -9   3   0   92.89    3.30
   9   3   0   94.09    3.80
  -9  -3   0   94.59    3.80
  -9  -3   1    5.50    1.10
   9  -3  -1    3.80    0.90
   9   3   1    9.00    1.70
  -9  -3   1    6.80    1.40
   9  -3  -1    4.80    1.00
  -9   3  -1    5.60    1.10
   9   3   1    4.20    1.00
  -9   3  -1    4.20    1.10
   9   3   1    3.80    1.20
  -9  -3   1    5.30    1.10
   9  -3   1    4.50    1.10
  -9   3   1    3.20    0.90
   9  -3   1    4.50    1.00
   9   3  -1    5.30    0.90
  -9  -3  -1    7.60    1.30
   9   3  -1    5.00    0.90
  -9  -3  -1    5.50    1.10
  -9   3   1    5.10    0.70
   9  -3   1    5.20    1.30
  -9   3   1    5.30    1.10
  -9   3   1    5.20    1.30
   9   3  -1    4.40    1.20
   9   3   2  126.79    5.50
  -9  -3   2  128.09    5.70
   9  -3  -2  124.39    4.90
  -9   3  -2  113.29    5.10
   9   3   2  116.99    4.80
  -9  -3   2  121.49    4.90
  -9  -3   2  120.09    4.90
   9   3   2  123.29    5.90
   9  -3  -2  120.19    4.60
  -9   3  -2  118.79    5.20
   9   3  -2  114.39    5.20
  -9  -3  -2  120.89    4.50
   9  -3   2  121.69    4.70
  -9   3   2  115.59    5.50
  -9  -3  -2  116.29    5.20
   9   3  -2  120.09    4.70
   9  -3   2  113.59    4.80
  -9   3   2  119.79    4.90
  -9   3   2  118.79    5.70
   9  -3   2  107.29    5.50
  -9  -3   3    0.00    0.70
   9   3   3    0.70    1.10
   9   3   3    1.10    0.80
   9   3   3   -0.10    1.20
   9  -3  -3    1.00    1.00
  -9   3  -3    0.90    1.00
  -9  -3   3    1.00    1.20
  -9   3  -3   -0.80    0.80
   9   3  -3   -0.40    0.90
  -9  -3  -3    1.20    1.10
   9  -3   3   -0.70    0.60
  -9   3   3   -1.00    0.80
   9  -3   3    2.20    1.50
  -9   3   3    0.00    1.00
  -9   3   3    0.20    0.70
   9   3  -3    1.40    0.90
  -9  -3   4   31.30    2.80
  -9  -3   4   29.10    3.70
  -9   3  -4   30.50    3.30
   9   3   4   23.10    2.20
   9  -3  -4   26.60    2.90
   9   3   4   22.10    3.50
   9   3   4   23.00    3.80
   9  -3   4   28.90    2.60
  -9   3   4   27.80    3.70
   9  -3   4   31.70    3.90
  -9   3   4   29.10    2.60
   9   3  -4   26.00    3.10
   9   3  -4   30.20    3.00
  -9  -3  -4   25.40    3.00
  -9   3   4   27.80    3.50
  -9   4   0    0.60    0.70
  -9   4   0    0.00    0.50
   9   4   0    0.20    0.60
  -9  -4   0    0.10    0.50
   9   4   0    0.40    0.70
   9   4   0    0.60    0.30
   9   4   0    0.70    0.60
  -9  -4   0    0.20    0.60
   9  -4   0    0.10    0.70
  -9  -4   0    0.50    0.50
  -9   4   0    0.20    0.50
   9  -4   0    0.10    0.50
  -9   4   0    0.00    0.40
   9  -4   0   -0.50    0.60
  -9  -4   1  331.07   10.20
   9   4   1  330.47   10.10
   9   4   1  336.07    9.90
   9   4   1  344.07   10.40
  -9  -4   1  342.57    9.60
  -9  -4   1  333.87    9.70
  -9   4  -1  312.27    9.60
   9  -4  -1  351.26    9.40
  -9   4  -1  326.17   10.00
   9  -4  -1  328.47    9.50
  -9  -4  -1  359.66    9.70
   9  -4   1  325.27    9.80
  -9   4   1  335.47    9.80
  -9   4   1  323.17    8.50
  -9  -4  -1  326.47    9.90
   9   4  -1  343.87    9.00
   9   4  -1  338.87    8.80
  -9   4   1  350.16    9.80
  -9   4   1  335.77   10.60
   9   4  -1  329.67   10.10
   9  -4   1  323.77    9.50
   9  -4   1  328.77   10.20
   9  -4  -2  138.59    4.80
  -9   4  -2  125.79    5.50
   9   4   2  123.09    5.00
  -9  -4   2  121.99    5.10
   9  -4  -2  132.39    5.20
   9   4   2  115.49    5.90
  -9   4  -2  128.39    5.40
  -9  -4   2  124.99    5.80
   9   4   2  126.39    5.60
  -9  -4   2  134.69    5.60
   9   4  -2  126.59    5.00
  -9   4   2  129.49    6.20
   9  -4   2  126.99    5.10
  -9  -4  -2  132.19    5.60
  -9   4   2  132.49    5.20
  -9  -4  -2  125.19    4.90
   9  -4   2  130.99    6.10
   9   4  -2  130.69    5.70
   9  -4   2  124.39    5.10
  -9   4   2  120.69    5.70
  -9   4  -3   42.90    3.40
   9   4   3   42.20    2.90
   9   4   3   48.30    3.80
  -9  -4   3   45.70    3.80
   9   4   3   46.60    4.10
  -9  -4   3   39.50    3.00
   9  -4  -3   44.40    3.20
  -9   4  -3   45.50    3.30
   9  -4   3   46.00    4.10
   9   4  -3   42.90    3.10
   9   4  -3   41.60    3.50
  -9   4   3   41.50    3.00
   9  -4   3   42.50    3.20
  -9   4   3   41.60    3.80
  -9   4   3   39.10    3.70
  -9  -4  -3   43.70    3.50
   9  -4   3   48.90    3.10
  -9  -4   4    4.20    1.40
  -9  -4   4    2.90    1.70
   9   4   4    2.80    1.90
   9  -4  -4    2.00    1.40
   9   4   4    2.30    1.10
  -9   4  -4    3.50    1.50
  -9  -4  -4    1.00    1.20
  -9   4   4    6.30    2.20
   9  -4   4    2.30    1.00
   9  -4   4    4.20    2.10
   9   4  -4    4.60    1.60
  -9   4   4    4.80    1.90
   9   4  -4    4.60    1.90
  -9   4   4    1.90    1.10
  -9   5   0  524.65   14.10
  -9  -5   0  551.64   14.20
   9   5   0  532.15   14.60
   9  -5   0  544.15   14.20
  -9   5   0  535.25   13.10
  -9  -5   0  551.24   14.30
   9  -5   0  555.24   14.60
   9   5   0  543.85   14.30
   9   5   0  538.25   12.50
   9   5   0  538.25   14.50
  -9   5   0  551.14   14.00
  -9  -5   0  546.05   14.50
  -9   5   0  550.14   15.00
   9  -5   0  542.55   14.20
  -9  -5   1  592.34   15.20
   9   5   1  614.84   15.90
   9   5   1  575.24   16.30
  -9  -5   1  605.24   15.20
  -9  -5   1  587.74   16.20
  -9   5  -1  582.64   15.90
   9  -5  -1  605.24   14.90
   9  -5  -1  573.84   15.40
  -9  -5   1  593.64   15.60
   9   5   1  589.24   15.90
  -9   5  -1  605.64   15.80
  -9  -5  -1  604.74   15.60
  -9   5   1  600.84   14.60
   9  -5   1  599.04   15.60
  -9   5   1  612.74   15.60
   9  -5   1  577.04   16.10
  -9   5   1  580.34   16.70
   9   5  -1  615.24   16.20
   9   5  -1  632.24   14.90
  -9   5   1  609.54   15.70
   9  -5   1  608.64   16.00
  -9  -5  -1  604.94   15.90
  -9   5  -2   32.00    2.80
   9  -5  -2   36.60    2.60
  -9  -5   2   34.90    2.60
   9   5   2   34.60    2.60
   9   5   2   36.20    3.20
  -9  -5   2   35.50    3.10
   9   5   2   33.20    2.70
  -9  -5   2   28.60    2.60
  -9   5  -2   31.70    2.60
   9  -5   2   32.50    2.70
  -9  -5  -2   37.00    2.90
  -9   5   2   34.50    2.60
   9  -5   2   37.30    2.70
  -9   5   2   34.90    3.30
   9  -5   2   33.30    3.10
  -9  -5  -2   32.10    2.50
   9   5  -2   29.60    2.80
  -9   5   2   37.80    3.00
  -9   5  -3   63.49    4.30
   9   5   3   68.89    3.70
   9   5   3   74.89    4.60
   9  -5  -3   74.39    4.20
  -9  -5   3   68.69    4.00
  -9  -5   3   65.89    4.80
  -9  -5   3   70.59    4.60
   9   5   3   78.59    5.30
  -9   5  -3   64.59    3.90
  -9   5   3   68.89    3.90
  -9   5   3   73.99    5.20
  -9  -5  -3   76.69    6.00
  -9   5   3   66.89    4.70
   9  -5   3   70.09    4.00
   9   5  -3   63.79    4.40
   9  -5   3   71.69    4.20
   9  -5   3   68.29    5.00
  -9  -5  -3   61.19    4.30
   9   5   4   30.60    2.60
   9  -5  -4   25.40    3.00
  -9   5  -4   26.70    3.10
  -9  -5   4   24.70    3.60
   9   5   4   32.50    4.10
  -9  -5   4   28.00    2.90
   9  -5   4   33.90    4.20
  -9   5   4   26.80    3.50
   9   5  -4   40.20    3.40
   9   5  -4   30.10    3.50
  -9  -5  -4   30.00    3.40
  -9   5   4   32.40    3.00
   9  -5   4   36.40    2.90
  -9   5   4   30.20    4.00
  -9  -6   0   82.59    3.80
   9  -6   0   73.39    3.90
   9  -6   0   85.29    3.90
   9  -6   0   88.49    4.00
   9  -6   0   85.79    2.90
  -9   6   0   72.79    3.70
  -9   6   0   84.99    3.80
  -9   6   0   69.69    4.00
   9   6   0   81.29    4.00
   9   6   0   79.09    4.00
   9   6   0   72.29    3.90
  -9  -6   0   78.59    4.00
  -9   6  -1  518.25   14.20
   9   6   1  511.85   14.70
  -9  -6   1  520.75   13.50
   9  -6  -1  512.15   13.90
   9   6   1  521.15   14.20
  -9  -6   1  503.55   13.20
   9   6   1  506.95   14.10
  -9   6  -1  514.35   14.20
   9  -6  -1  535.05   13.10
  -9  -6   1  504.85   13.90
  -9  -6   1  491.75   14.40
   9  -6   1  489.45   14.30
  -9   6   1  537.55   13.90
   9   6  -1  498.25   14.30
  -9  -6  -1  522.35   14.10
  -9   6   1  506.35   13.90
   9   6  -1  515.65   13.30
   9  -6   1  525.25   14.00
  -9   6   1  503.85   13.10
  -9   6   1  495.15   15.00
  -9  -6  -1  503.75   13.90
   9  -6   1  520.05   14.20
  -9  -6   2   84.49    5.00
   9  -6  -2   87.49    4.40
  -9  -6   2   95.49    4.60
  -9   6  -2  101.39    5.00
   9   6   2   93.39    5.30
  -9  -6   2   87.69    4.60
   9   6   2   91.99    4.40
  -9   6  -2  102.89    4.70
   9   6   2   98.39    4.80
   9   6  -2   92.79    4.90
  -9   6   2   86.89    4.40
   9  -6   2   93.39    4.60
   9  -6   2   94.79    5.30
  -9   6   2   89.79    4.80
  -9  -6  -2   93.49    4.40
  -9  -6  -2   85.99    4.70
  -9   6   2   83.29    5.20
   9  -6   2   88.69    4.50
   9   6   3  105.79    4.90
  -9  -6   3   99.69    5.00
   9   6   3   99.79    6.30
  -9   6  -3  105.49    5.70
   9  -6  -3  104.89    5.20
  -9  -6   3  107.99    5.80
  -9  -6   3   96.79    5.80
  -9   6   3  123.49    6.90
   9  -6   3  108.89    5.50
   9  -6   3  100.39    6.20
  -9  -6  -3  106.19    5.10
   9  -6   3  101.79    5.00
  -9  -6  -3  101.09    5.50
  -9   6   3   97.09    4.90
   9   6  -3   99.99    5.60
  -9   6   3  101.59    5.90
   9  -6  -4   12.60    2.40
  -9  -6   4   22.50    2.60
  -9  -6   4   12.80    2.80
   9   6   4   18.20    2.20
   9   6   4   22.10    4.10
  -9  -6   4   17.90    3.40
  -9   6  -4   18.10    3.00
  -9   6   4   14.60    2.30
  -9  -6  -4   17.40    2.80
   9   6  -4   13.90    2.70
   9  -6   4   19.20    2.60
   9  -6   4   16.60    3.30
  -9   6   4   22.30    3.20
  -9   6   4   22.00    3.70
   9   6  -4   20.40    2.80
  -9   7   0    1.20    0.90
   9   7   0    2.90    1.10
   9  -7   0    1.90    0.90
   9   7   0    2.40    1.00
   9  -7   0    1.80    0.90
  -9  -7   0    1.90    0.90
   9  -7   0    1.70    1.00
  -9   7   0    0.90    0.70
   9   7   0    1.20    0.90
  -9  -7   0    2.20    1.10
   9   7   1   89.19    4.80
  -9  -7   1   87.19    3.90
   9  -7  -1   86.19    4.20
  -9   7  -1   83.59    4.40
  -9   7  -1   91.59    4.50
   9   7   1   92.99    4.50
  -9  -7   1   87.69    4.30
   9   7   1   87.69    4.30
   9  -7   1   93.69    4.60
   9   7  -1   86.49    4.60
  -9  -7  -1   80.19    4.10
   9   7  -1   83.99    4.00
   9  -7   1   91.59    4.40
  -9   7   1   94.29    4.40
  -9   7   1   85.39    4.00
  -9   7   1   81.49    4.80
  -9  -7  -1   89.79    4.40
   9  -7   1   85.59    4.40
  -9   7   1   86.49    3.90
   9   7   2    5.70    1.80
  -9  -7   2    5.50    1.50
   9   7   2    3.30    1.10
  -9   7  -2    3.60    1.40
  -9   7  -2    3.00    1.10
  -9  -7   2    5.40    1.70
  -9  -7   2    4.60    1.30
   9   7   2    0.60    0.90
   9  -7  -2    4.40    1.30
   9  -7   2    4.00    1.40
  -9   7   2    4.70    1.40
   9  -7   2    3.80    1.50
  -9  -7  -2    4.50    1.30
  -9   7   2    8.90    2.20
  -9   7   2    3.00    1.10
   9   7  -2    2.50    1.30
  -9  -7  -2    3.70    1.30
   9  -7   2    4.80    1.40
   9   7   3    3.30    1.30
  -9   7  -3    1.70    1.20
   9   7   3    2.00    1.70
   9  -7  -3    3.20    1.30
  -9  -7   3    3.60    1.50
  -9  -7   3    1.80    1.20
  -9  -7   3    5.20    1.90
   9   7  -3    3.70    1.50
  -9  -7  -3    2.30    1.30
  -9   7   3    5.80    2.10
  -9   7   3    1.80    1.10
   9  -7   3    2.70    1.30
   9  -7   3    2.60    1.60
   9  -7   3    2.60    1.30
  -9  -7  -3    1.90    1.20
  -9   7   3    4.10    1.50
   9   7   4    6.60    1.70
  -9  -7   4    9.00    2.50
   9   7   4    8.20    2.80
  -9   7  -4    9.00    2.40
  -9  -7   4    7.00    1.80
  -9  -7   4    5.60    2.30
   9  -7  -4    6.50    2.00
  -9   7   4    5.90    2.40
  -9   7   4    5.60    2.10
  -9  -7  -4    0.80    1.30
   9  -7   4    7.40    2.50
   9   7  -4    5.30    2.10
  -9   7   4    5.90    1.70
   9  -7   4    7.90    1.80
  -9  -8   0   12.60    1.80
  -9  -8   0   11.70    1.60
   9  -8   0   14.10    1.80
   9   8   0   11.40    1.80
  -9   8   0   11.70    1.70
   9   8   0    9.70    1.80
  -9   8   0   13.70    1.90
   9  -8   0   13.20    1.90
   9   8   0   19.00    2.10
  -9   8  -1   27.60    2.70
   9  -8  -1   27.90    2.20
  -9  -8   1   30.10    2.40
   9  -8  -1   27.40    2.50
   9   8   1   28.00    2.50
  -9  -8   1   24.50    2.40
   9   8   1   37.90    3.00
   9   8   1   29.50    2.90
  -9  -8   1   31.60    2.90
  -9   8  -1   31.10    2.70
  -9   8   1   33.90    2.70
  -9   8   1   32.60    3.10
   9  -8   1   30.40    2.90
   9   8  -1   28.60    2.80
  -9  -8  -1   27.50    2.50
  -9   8   1   30.30    2.40
   9  -8   1   35.80    2.90
  -9  -8  -1   30.20    2.70
   9   8  -1   28.70    2.50
   9  -8   1   33.00    2.90
   9   8   2    2.90    1.70
  -9  -8   2    3.00    1.20
  -9   8  -2    4.30    1.30
   9   8   2    5.90    1.50
   9  -8  -2    7.40    1.60
  -9  -8   2    3.30    1.50
  -9  -8   2    3.80    1.40
  -9   8  -2    4.40    1.50
   9   8   2    8.30    1.70
   9  -8  -2    4.80    1.40
   9  -8   2    5.20    1.60
  -9   8   2    1.10    0.90
   9   8  -2    4.00    1.50
   9  -8   2    2.00    1.40
  -9  -8  -2    4.70    1.40
  -9   8   2    4.50    1.60
   9  -8   2    2.70    1.20
  -9  -8  -2    3.20    1.30
  -9   8  -3   46.00    4.00
  -9  -8   3   47.40    4.00
   9   8   3   44.10    3.40
  -9  -8   3   46.80    4.20
   9   8   3   45.90    4.30
  -9  -8   3   56.89    3.80
   9  -8  -3   42.80    3.60
   9  -8  -3   39.40    3.40
  -9   8   3   48.50    4.70
  -9  -8  -3   37.60    3.60
   9   8  -3   40.60    3.90
   9  -8   3   38.70    4.10
   9  -8   3   51.39    3.80
  -9   8   3   48.10    4.10
   9  -8   3   52.89    4.10
  -9  -8  -3   42.20    3.50
  -9   8   3   51.29    3.70
   9  -8  -4    9.80    2.30
   9   8   4   14.50    3.40
   9  -8  -4   11.20    2.40
   9   8   4   12.90    2.30
  -9  -8   4   13.20    3.00
  -9  -8   4   15.50    2.60
  -9   8  -4    8.80    2.50
  -9  -8   4   21.00    3.60
   9   8  -4   14.00    2.90
  -9   8   4   16.10    2.60
   9  -8   4   17.60    3.70
  -9  -8  -4    8.80    2.50
   9  -8   4   18.60    2.70
   9  -8   4   20.90    4.20
  -9   8   4    7.70    2.70
   9   9   0  153.28    6.40
   9  -9   0  169.38    6.10
   9   9   0  156.48    6.60
  -9   9   0  163.68    7.00
  -9   9   0  161.08    6.50
   9  -9   0  166.88    6.60
  -9  -9   0  158.08    6.70
  -9  -9   0  164.68    6.00
  -9  -9   1   37.40    3.20
   9  -9  -1   31.40    2.80
  -9  -9   1   34.70    3.20
   9   9   1   39.40    3.40
  -9   9  -1   34.50    2.90
   9   9   1   38.60    2.90
  -9  -9   1   37.20    2.60
  -9   9  -1   29.30    2.80
   9   9   1   29.50    2.80
   9  -9  -1   30.30    2.30
  -9  -9  -1   29.50    2.60
   9  -9   1   30.20    2.90
  -9   9   1   30.70    2.60
   9  -9   1   31.90    2.90
   9  -9   1   38.70    3.20
   9   9  -1   28.40    2.90
  -9   9   1   27.50    2.70
   9   9  -1   29.30    2.70
  -9   9   1   33.20    3.20
  -9  -9  -1   30.70    2.90
   9   9   2  194.78    8.70
  -9  -9   2  189.48    7.60
   9  -9  -2  185.28    7.00
  -9  -9   2  179.88    8.10
   9   9   2  187.78    7.50
   9  -9  -2  185.28    7.40
  -9  -9   2  191.28    7.60
  -9   9  -2  167.18    7.80
   9  -9   2  197.18    8.00
   9  -9   2  185.48    7.60
   9  -9   2  191.08    8.30
  -9  -9  -2  195.28    7.70
  -9   9   2  190.68    7.50
  -9   9   2  192.88    8.90
   9   9  -2  196.08    8.10
  -9  -9  -2  189.78    7.70
   9  -9  -3   16.60    2.60
  -9   9  -3   18.70    2.90
   9   9   3   19.60    3.40
  -9  -9   3   16.50    2.90
  -9  -9   3   15.10    2.90
   9   9   3   14.70    2.40
   9  -9  -3   16.20    2.60
  -9  -9   3   18.10    2.60
   9   9  -3   20.10    3.00
  -9   9   3   18.30    3.30
  -9   9   3   19.80    2.60
  -9  -9  -3   15.30    2.50
  -9  -9  -3   15.30    2.80
   9  -9   3   15.50    3.00
   9  -9   3   20.50    2.70
   9  -9   3   16.20    2.70
  -9  10   0    0.60    1.00
  -9  10   0    0.10    0.90
  -9 -10   0    0.60    0.90
   9  10   0    0.60    0.80
   9  10   0    1.30    1.00
   9 -10   0   -0.40    0.80
  -9  10  -1   88.59    5.10
  -9  10  -1   84.69    4.70
   9 -10  -1   87.49    4.70
   9  10   1   85.89    4.50
   9  10   1   94.39    5.00
   9  10   1   87.59    5.30
  -9 -10   1   86.69    5.10
   9 -10  -1   83.09    4.00
  -9 -10  -1   75.39    4.70
  -9  10   1   84.69    4.50
  -9  10   1   88.79    4.80
   9 -10   1   90.89    5.00
   9  10  -1   88.89    5.00
   9  10  -1   81.79    4.60
  -9  10   1   97.69    5.60
   9 -10   1   91.79    4.90
   9 -10   1   85.19    4.80
  -9 -10  -1   80.19    4.40
  -9 -10   2   20.00    2.70
  -9 -10   2   19.70    2.60
  -9 -10   2   21.20    2.60
   9 -10  -2   22.50    2.50
   9  10   2   23.20    2.70
   9 -10  -2   22.30    2.50
  -9  10  -2   22.30    2.80
   9  10   2   19.80    3.30
   9 -10   2   19.70    2.70
   9 -10   2   21.90    2.70
  -9  10   2   23.30    3.40
   9  10  -2   21.00    2.90
  -9  10   2   23.80    2.70
  -9 -10  -2   21.90    2.80
   9 -10   2   25.00    3.10
  -9 -10  -2   19.30    2.60
   9  10   3   68.59    5.60
  -9 -10   3   72.49    5.40
   9 -10  -3   69.69    4.70
  -9 -10   3   76.89    4.90
  -9  10  -3   72.09    5.30
   9 -10  -3   74.09    4.80
  -9 -10   3   71.89    5.20
   9  10   3   70.49    4.60
  -9 -10  -3   70.79    4.80
  -9 -10  -3   67.99    4.90
  -9  10   3   68.99    4.70
   9 -10   3   70.89    4.80
   9 -10   3   71.29    5.60
  -9  10   3   76.19    6.10
   9 -10   3   65.59    5.10
   9  10  -3   80.39    5.40
  -9  11   0   43.20    3.60
   9  11   0   44.70    3.70
  -9  11   0   44.90    3.50
   9  11   0   38.20    3.20
  -9 -11   0   43.00    3.60
   9 -11   0   41.70    3.40
   9  11   1   30.80    3.10
  -9 -11   1   32.50    3.30
   9 -11  -1   29.70    2.90
  -9  11  -1   29.00    3.20
   9  11   1   30.50    3.50
  -9  11  -1   25.90    2.90
  -9 -11  -1   27.00    3.00
   9  11  -1   30.30    3.10
  -9 -11  -1   29.20    2.80
   9 -11   1   34.70    3.30
  -9  11   1   32.80    3.40
   9  11  -1   27.90    2.90
   9 -11   1   30.30    3.00
  -9  11   1   26.10    2.70
   9  11   2   10.50    2.70
  -9 -11   2    9.00    2.10
   9 -11  -2   10.70    2.20
   9  11   2    8.30    2.00
  -9  11  -2    6.30    1.90
  -9 -11   2   10.70    2.20
   9 -11  -2    7.90    1.90
  -9 -11   2    7.90    2.20
  -9 -11  -2    4.40    1.80
   9  11  -2    9.00    2.20
  -9  11   2   12.70    2.80
   9 -11   2   10.70    2.40
   9 -11   2    9.80    2.20
  -9 -11  -2    8.80    2.00
   9 -11   2   11.10    2.40
  -9  11   2    8.40    2.00
   9 -11  -3   -0.20    1.40
   9  11   3    0.10    1.60
   9  11   3    1.00    1.10
  -9 -11   3   -0.10    1.30
   9 -11  -3    1.40    1.30
  -9 -11   3   -0.10    1.20
  -9  11  -3   -0.70    1.20
  -9 -11   3    0.80    1.60
   9 -11   3   -0.70    1.20
  -9 -11  -3    0.10    1.40
   9 -11   3    0.80    1.60
  -9  11   3    0.40    1.70
  -9 -11  -3    1.60    1.50
  -9  11   3   -0.10    1.20
   9  11  -3    0.40    1.50
   9 -11   3   -0.90    1.40
  -9  12   0   68.99    4.60
   9  12   0   66.39    4.20
   9  12   0   57.89    4.40
   9 -12   0   63.89    4.50
  -9 -12   0   62.49    4.50
  -9  12   0   65.99    4.60
   9 -12  -1  140.69    6.60
  -9 -12   1  143.69    7.10
   9  12   1  148.79    7.00
   9  12   1  132.39    7.20
  -9  12  -1  144.99    7.10
  -9  12   1  135.09    7.30
  -9  12   1  132.19    6.50
   9  12  -1  139.19    6.70
  -9 -12  -1  141.69    6.20
   9 -12   1  138.39    6.80
   9  12  -1  147.39    6.80
  -9 -12  -1  136.79    6.90
  -9 -12   2   21.90    3.30
   9 -12  -2   26.10    2.90
   9 -12  -2   17.70    2.90
   9  12   2   24.50    3.10
  -9 -12   2   24.70    3.30
  -9  12  -2   32.30    3.60
   9  12   2   13.10    3.00
  -9  12   2   24.50    3.50
  -9  12   2   23.60    3.00
   9 -12   2   22.70    3.20
   9  12  -2   24.40    3.20
  -9 -12  -2   24.50    3.20
   9 -12   2   28.60    3.50
   9 -12   2   26.70    3.20
  -9 -12  -2   20.80    2.90
  -9 -12   3   13.70    3.00
   9 -12  -3    6.80    2.10
  -9 -12   3   10.00    2.40
   9 -12  -3   13.00    2.70
  -9 -12   3   13.90    3.10
   9  12   3   11.90    2.50
  -9  12  -3   10.10    2.70
   9  12   3   15.00    3.50
  -9 -12  -3   15.20    2.90
   9 -12   3   12.40    2.90
  -9  12   3   10.10    3.00
  -9 -12  -3   13.20    2.70
   9 -12   3    8.60    2.20
   9  12  -3    7.60    2.40
   9 -12   3   11.30    2.90
  -9  12   3    9.20    2.40
  -9  13   0   70.59    4.90
   9  13   0   71.29    5.10
  -9 -13   0   65.09    4.80
  -9  13   0   72.59    5.00
   9 -13   0   67.59    4.80
   9 -13  -1    8.80    2.10
  -9  13  -1    6.70    2.10
  -9 -13   1    9.50    2.30
   9  13   1   10.20    2.50
   9  13  -1    6.30    1.90
   9 -13   1    4.60    1.80
  -9  13   1    8.70    2.30
  -9 -13  -1    5.80    1.80
   9  13  -1    7.40    2.10
   9  13   2   81.89    5.40
   9 -13  -2   87.99    5.30
  -9 -13   2   89.79    6.10
  -9  13  -2   75.49    5.60
   9 -13  -2   78.29    5.00
   9  13   2   72.69    6.00
   9 -13   2   78.49    5.60
   9 -13   2   82.29    6.00
  -9 -13  -2   78.79    5.30
  -9 -13  -2   74.59    5.40
   9 -13   2   74.99    5.50
  -9  13   2   87.59    6.30
   9  13  -2   82.39    5.50
   9  14   0    8.60    2.40
  -9 -14   0    5.00    1.80
  -9  14   0   10.40    2.50
   9 -14   0    9.40    2.40
   9  14   1   43.10    4.40
  -9 -14   1   35.10    4.00
   9 -14  -1   34.60    3.70
  -9  14  -1   35.60    3.90
   9  14  -1   37.90    3.90
   9  14  -1   44.10    3.90
  -9  14   1   39.00    4.20
  -9 -14  -1   34.30    3.80
   9 -14   1   40.10    4.10
   9  14   2    5.60    2.50
   9 -14  -2    6.20    2.10
  -9 -14   2    6.10    2.20
   9  14   2    4.30    1.90
  -9  14  -2    7.10    2.30
  -9 -14  -2    2.80    1.90
   9 -14   2    8.50    2.30
   9  14  -2    8.20    2.40
  -9 -14  -2    6.40    2.30
  -9  14   2    3.80    2.00
   9  15   0   13.90    3.10
   9 -15   0   20.10    3.30
  -9  15   0   15.50    3.00
  -9 -15   0   18.70    3.20
  -9  15  -1    8.10    2.50
   9  15   1    7.50    2.50
  -9 -15   1    5.30    2.10
   9 -15  -1    8.60    2.30
  -9  15   1    9.50    2.60
   9  15  -1    6.90    2.30
   9 -15   1   11.00    2.60
  -9 -15  -1    6.40    2.20
  -9 -16   0   -0.40    1.90
   9 -16   0   -0.70    1.40
   9  16   0   -1.40    1.50
  -9  16   0    1.00    1.60
 -10   0   0  109.49    4.10
 -10   0   0  104.29    4.70
  10   0   0  120.99    4.80
  10   0   0  112.69    4.20
 -10   0   0  116.29    4.40
  10   0   0  112.19    3.80
  10   0   0  115.29    4.80
  10   0  -1  281.07    8.10
  10   0   1  289.97    9.10
  10   0   1  282.97    7.60
 -10   0   1  291.37    9.20
 -10   0  -1  278.47    7.50
 -10   0   1  294.07    8.90
 -10   0  -1  289.27    9.20
  10   0  -1  282.47    8.80
 -10   0   1  291.37    8.70
  10   0   1  289.67    8.90
  10   0   1  296.97    9.30
  10   0   2  212.88    7.30
 -10   0   2  223.18    7.40
  10   0   2  227.28    8.50
  10   0  -2  211.88    7.10
  10   0   2  215.28    8.20
 -10   0   2  226.78    8.10
 -10   0   2  209.58    8.00
 -10   0  -2  217.58    7.90
  10   0  -2  227.48    7.70
  10   0   3  147.89    7.40
 -10   0   3  144.09    7.10
  10   0  -3  152.58    6.20
 -10   0   3  154.68    6.10
 -10   0  -3  162.68    6.80
  10   0  -3  156.58    6.50
  10   0   3  151.78    7.30
 -10   0   3  152.38    6.90
  10   0   3  157.78    5.90
 -10   0   4   23.90    2.50
 -10   0  -4   23.80    2.90
 -10   0   4   24.50    3.60
 -10   0  -4   22.50    2.90
  10   0   4   20.80    3.60
  10   0  -4   25.10    2.80
  10  -1   0   24.00    2.00
 -10   1   0   24.60    1.90
  10  -1   0   24.60    1.70
  10   1   0   25.20    2.10
  10   1   0   24.40    2.10
 -10  -1   0   23.00    1.80
 -10   1   0   25.30    2.20
  10  -1   0   22.30    2.10
  10   1   0   23.00    1.50
 -10  -1   0   24.80    2.10
 -10   1   0   22.50    1.60
  10   1   0   21.30    1.70
 -10  -1   0   23.60    1.90
 -10   1   0   21.30    1.60
 -10  -1   1   23.40    2.10
  10   1   1   25.30    1.80
  10   1   1   23.70    2.30
  10   1   1   25.20    2.10
  10   1   1   27.60    2.40
  10  -1  -1   29.40    2.00
 -10   1  -1   31.30    2.50
 -10  -1   1   27.50    2.30
  10  -1  -1   27.40    2.20
 -10  -1   1   28.60    2.20
  10  -1   1   23.70    2.30
  10   1  -1   30.10    1.90
 -10   1   1   30.10    2.30
 -10  -1  -1   28.40    1.70
  10  -1   1   24.50    2.20
 -10  -1  -1   25.50    2.30
  10  -1   1   24.00    1.70
  10   1  -1   29.50    2.40
  10  -1   1   24.20    2.30
 -10   1   1   26.50    2.30
  10   1   2  140.89    5.40
 -10  -1   2  134.49    5.80
 -10  -1   2  141.39    5.50
  10  -1  -2  142.89    5.30
  10  -1  -2  136.19    5.50
  10   1   2  148.19    6.40
 -10  -1   2  136.89    6.20
 -10   1  -2  139.09    5.90
  10   1   2  136.99    6.40
  10   1  -2  136.89    5.20
 -10   1   2  129.49    6.00
 -10   1   2  133.29    5.40
 -10  -1  -2  131.99    5.80
  10   1  -2  142.89    5.80
  10  -1   2  139.99    5.40
  10  -1   2  143.09    6.50
 -10   1   2  134.79    6.10
  10  -1   2  142.39    6.40
  10   1   3   82.59    4.10
 -10  -1   3   74.79    5.00
  10  -1  -3   82.29    4.30
 -10   1  -3   79.29    4.60
  10   1   3   83.19    5.40
  10   1   3   87.29    5.30
  10  -1  -3   88.29    4.50
 -10   1  -3   80.99    4.70
 -10  -1   3   83.09    4.20
 -10  -1  -3   82.79    4.70
  10  -1   3   80.99    5.30
 -10   1   3   78.49    5.20
 -10   1   3   81.69    5.10
  10   1  -3   82.89    4.40
  10   1  -3   88.09    4.70
 -10   1   3   85.09    4.30
  10  -1   3   84.39    4.10
  10  -1   3   77.89    5.40
  10   1   4   20.40    2.20
  10   1   4   16.90    3.20
 -10   1  -4   20.60    2.80
 -10  -1   4   22.20    3.40
  10   1   4   22.30    3.60
 -10   1  -4   14.00    2.30
 -10  -1   4   15.80    2.10
  10  -1  -4   17.20    2.50
  10  -1   4   18.40    2.20
 -10  -1  -4   22.40    3.00
 -10   1   4   23.20    2.40
 -10   1   4   18.10    3.10
  10  -1   4   15.70    3.10
  10   1  -4   20.10    2.70
  10   1  -4   11.70    2.50
 -10   2   0    6.10    1.20
  10   2   0    4.80    0.80
 -10   2   0    3.30    0.80
  10   2   0    4.00    1.10
  10  -2   0    4.50    1.00
  10  -2   0    4.20    1.10
  10   2   0    5.60    1.10
  10  -2   0    3.80    1.00
 -10   2   0    4.10    0.80
 -10  -2   0    4.40    1.00
 -10  -2   0    3.10    0.90
 -10  -2   0    3.30    1.00
 -10   2   0    3.40    1.10
  10   2   0    2.90    1.00
  10   2   1  149.09    6.00
 -10   2  -1  154.78    6.10
 -10  -2   1  150.58    5.80
  10   2   1  146.49    5.60
 -10  -2   1  146.79    5.50
  10   2   1  150.98    6.00
  10  -2  -1  150.98    5.60
 -10  -2   1  140.69    5.70
  10  -2  -1  147.19    5.20
 -10   2  -1  146.69    5.40
 -10   2   1  148.29    5.60
 -10  -2  -1  151.48    5.90
 -10  -2  -1  158.68    5.10
  10  -2   1  144.19    6.00
  10   2  -1  145.39    4.90
  10  -2   1  152.58    5.80
  10  -2   1  154.98    5.10
 -10   2   1  159.08    6.30
  10   2  -1  151.68    5.90
 -10   2   1  155.88    5.60
  10   2   2   17.30    2.40
  10   2   2   21.80    2.40
 -10  -2   2   20.40    2.00
 -10  -2   2   17.60    2.00
 -10   2  -2   19.90    2.20
  10  -2  -2   21.90    2.00
 -10   2  -2   21.90    2.20
  10  -2  -2   20.50    2.00
 -10  -2   2   20.80    2.40
  10   2   2   19.40    2.00
  10  -2   2   20.40    2.10
 -10   2   2   16.10    2.20
  10  -2   2   21.00    2.50
  10  -2   2   19.80    1.80
  10   2  -2   19.10    2.20
 -10  -2  -2   21.40    2.40
 -10   2   2   19.10    2.40
  10   2  -2   25.30    2.00
 -10   2   2   21.90    2.10
  10   2   3   14.20    2.50
 -10  -2   3   11.10    1.80
 -10   2  -3   11.30    2.00
  10   2   3   11.60    2.60
 -10   2  -3   12.20    2.20
 -10  -2   3   16.20    2.40
  10  -2  -3   13.60    2.00
  10   2   3   13.10    1.70
  10   2  -3   17.30    2.30
 -10   2   3    8.20    1.60
  10  -2   3   14.30    2.80
 -10   2   3   13.00    2.50
  10  -2   3    9.50    1.60
 -10  -2  -3   15.00    2.30
  10   2  -3   13.40    1.90
 -10   2   3   14.90    2.80
  10   2   4    1.40    1.70
  10   2   4    2.00    1.00
 -10  -2   4    3.70    1.90
 -10   2  -4    1.00    1.30
  10   2   4    1.40    1.50
 -10  -2   4    1.60    1.00
 -10   2  -4    3.00    1.90
  10  -2  -4    2.20    1.30
  10  -2   4    5.10    2.10
 -10  -2  -4    1.10    1.40
 -10   2   4    1.60    1.00
  10  -2   4    3.00    1.10
  10   2  -4    0.70    1.30
  10   2  -4    4.40    1.70
 -10   2   4    0.70    1.40
  10   3   0    4.70    1.10
  10   3   0    5.30    1.20
 -10  -3   0    7.30    1.30
 -10   3   0    6.50    1.10
 -10  -3   0    6.00    1.20
 -10   3   0    7.40    1.60
  10  -3   0    5.70    1.10
  10  -3   0    3.00    1.00
 -10  -3   0    5.70    1.20
  10   3   0    5.10    1.30
  10  -3   0    5.60    1.30
 -10   3   0    4.30    0.90
 -10   3   0    5.70    1.20
  10   3   0    6.70    0.80
 -10  -3   1  100.69    4.70
 -10  -3   1  107.59    4.50
 -10  -3   1  101.49    4.40
  10  -3  -1  102.19    4.20
  10  -3  -1  102.29    4.30
  10   3   1  103.89    4.80
  10   3   1  106.69    4.60
 -10   3  -1   94.39    4.20
  10   3   1  100.19    4.70
 -10   3  -1   99.99    4.70
  10  -3   1   95.39    4.70
 -10   3   1   93.29    4.80
 -10  -3  -1  101.89    4.00
 -10  -3  -1   94.49    4.50
 -10   3   1   97.99    4.30
  10  -3   1   96.19    4.00
  10  -3   1   93.09    4.40
  10   3  -1   94.79    3.70
 -10   3   1   92.39    4.30
  10   3  -1  101.39    4.70
 -10  -3   2   70.19    4.30
  10  -3  -2   68.59    3.50
 -10   3  -2   70.29    3.90
  10   3   2   71.39    4.50
  10   3   2   71.79    3.70
  10   3   2   63.89    4.00
  10  -3  -2   63.69    3.50
 -10  -3   2   70.69    3.70
 -10   3  -2   64.29    3.80
 -10  -3   2   66.39    3.70
 -10   3   2   71.09    4.50
 -10  -3  -2   69.09    3.30
  10  -3   2   69.29    4.40
  10  -3   2   65.59    3.40
  10  -3   2   73.99    3.80
  10   3  -2   70.69    3.50
 -10   3   2   64.49    4.00
 -10  -3  -2   70.39    4.00
  10   3  -2   64.09    3.90
 -10   3   2   74.09    3.80
 -10  -3   3   57.09    4.40
  10   3   3   55.79    3.30
  10  -3  -3   61.49    3.80
  10   3   3   59.19    4.60
 -10  -3   3   57.39    3.50
 -10   3  -3   55.99    3.80
  10   3   3   59.19    4.30
 -10   3  -3   49.40    3.80
  10  -3   3   60.99    3.60
 -10   3   3   59.59    4.50
  10   3  -3   56.19    3.60
 -10   3   3   60.49    4.50
 -10  -3  -3   52.49    3.90
 -10   3   3   59.19    3.60
  10  -3   3   55.39    4.60
  10   3  -3   60.19    4.10
 -10   3  -4   39.50    3.80
  10   3   4   36.90    4.40
  10  -3  -4   37.20    3.50
 -10  -3   4   38.90    3.20
 -10  -3   4   44.00    4.40
  10   3   4   45.40    4.40
  10   3   4   39.60    2.90
  10  -3   4   42.70    4.50
  10   3  -4   39.00    3.50
  10   3  -4   39.30    3.90
 -10   3   4   37.50    4.10
 -10  -3  -4   37.90    3.70
 -10   3   4   39.80    3.20
  10  -3   4   38.50    3.00
 -10   3   4   36.30    4.20
  10   4   0  876.21   19.50
 -10  -4   0  874.61   21.10
  10   4   0  853.51   21.10
 -10  -4   0  885.61   21.40
 -10   4   0  853.61   20.60
 -10   4   0  832.22   22.00
  10  -4   0  873.81   21.40
  10  -4   0  869.81   21.00
  10  -4   0  873.71   21.60
 -10  -4   0  849.61   21.40
 -10   4   0  859.01   21.20
  10   4   0  878.41   21.60
 -10   4   0  843.12   20.10
 -10  -4   1   73.69    4.10
  10  -4  -1   78.89    3.70
  10   4   1   82.19    4.30
 -10  -4   1   84.29    4.00
  10   4   1   82.29    4.30
 -10  -4   1   75.09    3.70
  10  -4  -1   81.89    3.70
 -10   4  -1   80.49    3.90
  10   4   1   82.49    4.00
 -10   4  -1   82.29    4.20
 -10   4   1   76.89    4.40
 -10   4   1   77.79    3.90
  10   4  -1   76.39    4.10
  10   4  -1   79.09    3.20
  10  -4   1   80.79    4.10
  10  -4   1   79.59    4.20
 -10  -4  -1   82.19    3.80
 -10   4   1   79.69    3.90
  10  -4   1   78.19    3.70
 -10  -4  -1   78.49    4.10
  10   4   2   94.29    4.50
  10   4   2   98.19    5.40
 -10  -4   2  105.19    4.70
  10  -4  -2  100.49    4.60
  10   4   2   99.39    5.00
 -10   4  -2   94.79    4.80
 -10   4  -2   97.89    4.90
  10  -4  -2   94.69    4.20
 -10  -4   2  106.39    5.30
  10  -4   2  100.49    4.40
  10   4  -2   94.79    4.20
 -10  -4  -2   97.69    4.30
 -10   4   2  105.49    4.70
 -10   4   2   95.19    5.00
 -10   4   2   92.99    5.40
  10  -4   2   93.49    5.30
  10   4  -2   99.89    5.10
  10  -4   2   97.99    4.60
 -10  -4  -2   95.19    4.90
 -10   4  -3   22.00    2.60
 -10  -4   3   29.90    3.40
 -10   4  -3   34.20    3.00
  10  -4  -3   30.50    2.80
  10   4   3   30.20    3.50
  10   4   3   27.90    3.10
  10   4   3   25.50    2.40
 -10  -4   3   30.90    2.70
  10  -4   3   28.90    2.60
  10   4  -3   28.20    2.60
 -10   4   3   34.50    3.50
  10   4  -3   27.20    3.00
 -10   4   3   31.80    2.70
  10  -4   3   33.00    3.70
 -10  -4  -3   29.40    3.00
 -10   4   3   24.10    3.20
  10   4   4   52.79    3.50
 -10  -4   4   58.39    5.00
  10  -4  -4   60.49    4.30
 -10   4  -4   54.29    4.50
 -10  -4   4   59.39    3.90
  10   4   4   44.40    4.80
 -10   4   4   53.59    5.10
  10   4  -4   59.29    4.20
 -10   4   4   48.90    3.60
 -10   4   4   58.09    5.10
  10  -4   4   49.30    3.60
 -10  -4  -4   59.39    4.60
  10   4  -4   56.99    4.60
  10  -4   4   62.49    5.40
 -10   5   0  134.89    5.40
  10   5   0  121.09    5.20
  10   5   0  123.59    5.10
 -10   5   0  120.89    4.10
 -10  -5   0  124.89    5.20
  10  -5   0  116.99    4.90
  10  -5   0  123.89    5.00
 -10   5   0  123.49    4.80
 -10   5   0  127.59    5.70
 -10  -5   0  121.79    5.00
  10  -5   0  137.49    5.50
 -10  -5   1   44.60    3.10
  10   5   1   54.89    3.60
 -10  -5   1   58.69    3.70
  10   5   1   52.99    3.30
  10  -5  -1   54.29    3.20
 -10  -5   1   48.90    2.90
  10   5   1   55.89    3.50
  10  -5  -1   54.99    3.00
 -10   5  -1   60.19    3.60
 -10   5  -1   54.99    3.30
 -10  -5  -1   61.59    3.30
 -10  -5  -1   51.59    3.30
  10  -5   1   50.39    3.50
  10  -5   1   54.99    3.50
  10   5  -1   59.29    3.60
 -10   5   1   57.09    3.30
 -10   5   1   55.19    3.20
  10   5  -1   55.89    2.70
 -10   5   1   55.49    3.80
  10   5  -1   54.99    2.80
  10  -5   1   57.39    3.20
 -10   5  -2   11.30    2.10
  10   5   2   11.60    1.80
  10  -5  -2   12.10    1.70
 -10  -5   2   12.00    1.80
 -10  -5   2   11.80    2.00
  10   5   2   11.30    1.90
 -10   5  -2   12.90    2.00
  10   5   2   11.00    2.30
 -10   5   2   15.20    1.90
 -10   5   2   17.40    2.50
 -10  -5  -2   12.40    1.90
  10  -5   2   14.80    2.10
  10  -5   2    7.70    1.90
 -10   5   2   20.40    2.40
 -10  -5  -2   14.20    1.80
  10  -5   2   14.40    1.90
  10   5  -2    8.10    1.80
  10   5  -2   14.20    1.70
 -10   5  -3   47.00    3.50
 -10   5  -3   38.50    3.50
 -10  -5   3   45.60    3.40
  10  -5  -3   40.20    3.30
 -10  -5   3   41.90    4.10
  10   5   3   44.80    3.20
  10   5   3   42.60    4.20
  10   5   3   46.60    3.80
  10  -5   3   41.50    3.60
  10  -5   3   47.80    4.40
  10   5  -3   39.20    3.10
 -10  -5  -3   38.10    3.40
  10  -5   3   49.30    3.40
 -10   5   3   34.80    3.90
 -10   5   3   44.70    3.30
  10   5  -3   45.50    3.80
 -10   5   3   43.30    3.90
 -10  -5   4   -0.20    1.50
 -10  -5   4    2.00    1.20
 -10   5  -4    1.30    1.40
  10   5   4    2.00    1.10
  10   5   4    0.80    1.70
  10  -5  -4    2.90    1.50
  10   5  -4    2.20    1.30
  10   5  -4    2.70    1.70
 -10  -5  -4    1.70    1.50
 -10   5   4    1.50    1.20
 -10   5   4    1.40    1.70
  10  -5   4    3.20    1.40
  10  -5   4    1.80    1.80
 -10   5   4    4.20    2.10
  10  -6   0   52.09    3.10
 -10   6   0   49.99    3.50
  10  -6   0   47.80    3.30
 -10   6   0   45.60    2.80
  10  -6   0   54.89    3.20
  10   6   0   49.60    3.30
 -10  -6   0   50.29    3.10
  10   6   0   45.50    3.10
 -10  -6   0   49.99    3.30
  10   6   1  249.97    8.40
 -10  -6   1  237.08    7.50
  10  -6  -1  244.78    8.10
  10  -6  -1  234.28    7.40
 -10  -6   1  251.87    8.20
  10   6   1  238.58    8.40
 -10   6  -1  240.38    8.40
 -10   6  -1  240.38    8.20
 -10  -6   1  251.37    8.70
 -10  -6   1  242.18    7.60
  10   6   1  237.68    8.70
 -10   6   1  235.48    7.80
  10   6  -1  239.18    7.50
  10  -6   1  244.08    8.60
  10   6  -1  235.08    8.50
 -10  -6  -1  239.08    8.00
 -10   6   1  246.58    9.20
  10  -6   1  231.58    8.00
 -10   6   1  238.28    8.10
  10   6  -1  233.78    7.10
 -10  -6  -1  234.78    8.20
  10  -6   1  264.97    8.60
  10   6   2   44.40    3.80
 -10  -6   2   47.40    3.80
  10  -6  -2   40.00    3.00
 -10  -6   2   45.60    3.20
 -10   6  -2   43.10    3.40
  10   6   2   48.40    3.40
 -10  -6   2   41.90    3.20
 -10   6  -2   46.90    3.30
  10   6   2   44.40    3.20
  10  -6   2   47.70    3.80
  10  -6   2   47.10    3.40
 -10   6   2   44.00    3.80
  10   6  -2   42.10    3.40
 -10  -6  -2   42.70    3.10
  10  -6   2   45.30    3.30
 -10  -6  -2   46.30    3.40
 -10   6   2   44.80    3.20
 -10   6   2   49.70    3.60
  10  -6  -3   60.49    4.00
  10   6   3   54.19    4.80
  10   6   3   54.49    3.60
 -10  -6   3   62.59    4.40
 -10  -6   3   56.29    4.60
 -10   6  -3   62.59    4.40
 -10  -6   3   60.79    4.00
  10  -6   3   58.39    5.00
  10  -6   3   55.29    3.80
  10  -6   3   62.79    4.20
 -10  -6  -3   59.99    4.30
  10   6  -3   52.49    3.70
 -10   6   3   65.09    5.20
 -10   6   3   60.89    4.60
 -10   6   3   63.19    4.00
  10   6  -3   53.79    4.30
  10  -6  -4   14.60    2.70
 -10   6  -4    9.60    2.50
  10   6   4   12.50    2.20
 -10  -6   4   18.00    2.50
 -10  -6   4   11.50    2.70
  10   6   4   15.70    3.50
  10  -6   4   15.60    3.40
 -10   6   4   15.90    3.30
 -10   6   4   13.60    3.20
  10   6  -4   10.30    2.20
  10   6  -4   12.80    2.80
 -10  -6  -4   13.50    2.80
 -10   6   4   18.50    2.60
  10  -6   4   14.50    2.40
  10  -7   0   10.60    1.80
 -10   7   0   11.40    2.00
  10   7   0   10.10    1.70
 -10  -7   0   11.90    1.90
  10   7   0   12.00    1.80
  10   7   0   11.00    1.90
 -10  -7   0   11.50    1.70
 -10   7   0   11.70    1.60
  10  -7   0   16.60    1.90
 -10   7  -1  251.97    9.00
  10   7   1  260.37    9.50
  10   7   1  270.57    9.00
 -10  -7   1  262.47    9.40
 -10  -7   1  260.47    8.10
  10  -7  -1  252.87    8.60
 -10  -7   1  265.27    8.80
  10   7   1  251.37    8.80
 -10   7  -1  279.87    9.10
 -10  -7  -1  263.77    8.90
 -10  -7  -1  244.08    8.70
  10   7  -1  266.47    8.30
  10   7  -1  253.67    9.10
  10  -7   1  261.77    9.10
 -10   7   1  265.17    8.50
  10  -7   1  278.27    9.10
  10  -7   1  260.57    8.80
 -10   7   1  275.97    9.90
 -10   7   1  241.08    8.60
 -10   7  -2   88.79    4.70
 -10  -7   2   90.59    5.30
  10   7   2   89.69    4.70
 -10  -7   2   86.79    4.60
 -10  -7   2   86.39    4.70
  10   7   2   88.59    5.50
  10  -7  -2   81.19    4.40
  10   7   2   83.89    4.70
 -10   7  -2   76.69    4.70
 -10   7   2   90.69    5.70
  10  -7   2   82.09    4.60
  10  -7   2   84.99    4.70
 -10   7   2   85.19    4.50
 -10  -7  -2   89.79    4.90
 -10   7   2   96.39    5.10
  10  -7   2   97.79    5.50
  10   7  -2   84.29    5.00
 -10  -7  -2   90.49    4.60
  10   7   3   78.99    4.50
 -10  -7   3   76.19    5.00
  10  -7  -3   67.99    4.30
 -10   7  -3   72.09    4.90
 -10  -7   3   79.79    4.60
 -10  -7   3   69.19    5.20
  10   7   3   70.09    5.50
 -10   7   3   78.29    4.60
  10  -7   3   70.99    4.60
 -10  -7  -3   74.59    4.80
  10  -7   3   69.49    4.40
  10  -7   3   78.09    5.60
 -10   7   3   73.59    5.70
  10   7  -3   76.59    5.10
 -10   7   3   82.29    5.40
 -10  -7  -3   71.69    4.80
  10  -7  -4   34.90    3.60
  10   7   4   27.20    4.40
 -10   7  -4   34.80    4.00
 -10  -7   4   37.60    4.30
  10   7   4   37.90    3.40
 -10  -7   4   35.90    3.50
 -10   7   4   32.10    4.20
 -10  -7  -4   27.90    3.60
  10   7  -4   37.50    3.50
  10   7  -4   31.60    3.90
 -10   7   4   42.00    5.00
 -10   7   4   36.60    3.30
  10  -7   4   30.20    3.20
  10  -7   4   35.60    4.70
 -10   8   0    3.50    1.30
  10   8   0    9.50    2.20
  10   8   0    4.10    1.30
 -10   8   0    7.10    1.50
  10   8   0    6.10    1.60
 -10  -8   0    7.70    1.50
  10  -8   0    2.60    1.10
 -10  -8   0    6.70    1.60
  10  -8   0    8.50    1.60
  10  -8  -1   40.10    3.00
  10   8   1   38.90    3.40
 -10   8  -1   44.50    3.30
  10   8   1   43.40    3.30
 -10  -8   1   46.30    3.60
  10   8   1   37.10    3.00
 -10  -8   1   40.60    2.70
 -10  -8   1   45.20    3.20
  10  -8  -1   43.40    2.70
 -10   8  -1   43.10    3.30
 -10   8   1   42.60    3.20
 -10  -8  -1   41.60    3.20
  10  -8   1   41.60    3.30
  10  -8   1   43.70    3.40
  10  -8   1   42.10    3.20
 -10  -8  -1   46.70    3.30
 -10   8   1   40.40    3.50
  10   8  -1   44.30    3.50
  10   8  -1   43.70    3.00
  10  -8  -2    9.70    1.90
 -10   8  -2   10.20    2.00
  10   8   2   15.70    2.20
 -10  -8   2   14.60    2.40
 -10  -8   2   11.50    2.50
  10   8   2   14.30    2.70
 -10  -8   2   12.80    2.00
 -10   8  -2    6.10    1.70
  10  -8  -2   12.70    2.10
  10   8   2    7.10    1.70
  10   8  -2   10.60    2.20
 -10  -8  -2    8.20    1.80
 -10  -8  -2   10.60    1.90
 -10   8   2    7.70    2.00
  10  -8   2   10.10    2.10
 -10   8   2   12.30    2.30
 -10   8   2   11.00    2.00
  10  -8   2    5.50    1.70
  10  -8   2   11.10    2.10
  10  -8  -3   11.60    2.30
 -10  -8   3   12.90    2.60
  10   8   3   12.40    2.90
  10   8   3   11.90    2.20
 -10   8  -3   15.30    2.70
  10  -8  -3    9.30    2.10
 -10  -8   3   13.40    2.80
 -10  -8   3   14.60    2.50
  10   8  -3   11.90    2.60
 -10  -8  -3    6.00    1.90
 -10   8   3    7.40    2.00
 -10   8   3    9.10    2.60
  10  -8   3   11.60    2.30
 -10  -8  -3    7.20    2.00
 -10   8   3   14.50    2.30
  10  -8   3   10.50    2.50
  10  -8   3    9.00    2.10
  10   9   0    0.50    0.90
 -10  -9   0   -0.80    0.80
 -10   9   0   -0.40    0.90
  10  -9   0    0.10    1.10
 -10  -9   0    0.10    0.70
  10  -9   0    0.50    1.00
 -10   9   0    0.70    0.90
  10   9   0    1.10    0.90
  10   9   1   49.70    3.50
  10   9   1   50.99    3.70
 -10   9  -1   45.90    3.60
  10  -9  -1   53.89    3.70
 -10   9  -1   55.29    3.80
 -10  -9   1   50.09    3.90
  10   9   1   50.89    4.00
  10  -9  -1   59.69    3.20
  10  -9   1   58.99    4.00
 -10   9   1   53.69    3.70
 -10  -9  -1   52.09    3.70
  10   9  -1   51.29    3.40
  10  -9   1   59.29    4.00
  10   9  -1   58.19    4.10
 -10  -9  -1   52.69    3.60
 -10   9   1   57.19    4.30
  10  -9   1   49.80    3.70
  10  -9  -2   15.70    2.20
  10   9   2   13.40    2.70
  10   9   2   19.50    2.50
  10  -9  -2   20.80    2.60
 -10  -9   2   16.30    2.40
 -10  -9   2   14.80    2.70
 -10  -9   2   18.00    2.50
 -10   9  -2   15.10    2.50
 -10   9   2   15.90    2.30
  10  -9   2   17.20    2.60
  10  -9   2   13.60    2.50
 -10  -9  -2   16.30    2.50
  10   9  -2   17.80    2.90
  10  -9   2    9.30    2.30
 -10   9   2   17.20    2.90
 -10  -9  -2   14.60    2.60
 -10   9  -3   17.20    3.20
  10  -9  -3   17.80    2.70
 -10  -9   3   17.30    2.90
 -10  -9   3   19.30    2.80
  10   9   3   15.10    2.50
  10  -9  -3   16.60    2.70
 -10  -9   3   18.00    2.90
  10   9   3   13.70    3.20
  10   9  -3   10.80    2.50
 -10   9   3   18.40    3.60
 -10  -9  -3   16.30    2.60
 -10  -9  -3   18.80    3.00
  10  -9   3   19.00    2.80
 -10   9   3   18.90    2.70
  10  -9   3   19.70    3.60
  10  -9   3   13.10    2.70
 -10  10   0   65.59    4.10
  10 -10   0   60.19    4.10
  10  10   0   60.49    4.20
  10  10   0   63.49    4.10
 -10 -10   0   58.99    4.20
 -10  10   0   56.29    4.10
  10 -10  -1  108.69    5.40
 -10  10  -1   96.59    5.50
  10  10   1  107.69    5.60
  10  10   1   97.99    5.10
 -10 -10   1   99.69    5.70
  10  10   1  101.09    5.90
 -10  10  -1   98.39    5.30
  10 -10   1  108.19    5.60
 -10 -10  -1   94.99    5.30
 -10 -10  -1   97.99    5.00
  10 -10   1  101.09    5.50
  10  10  -1  103.89    5.60
  10  10  -1  103.99    5.30
  10 -10   1   98.69    5.40
 -10  10   1  100.49    5.90
 -10  10  -2   78.39    5.10
 -10 -10   2   77.69    4.70
  10 -10  -2   79.49    4.80
  10  10   2   75.99    4.80
  10  10   2   67.49    5.40
 -10 -10   2   72.89    5.20
  10 -10  -2   75.49    4.40
 -10 -10   2   85.79    4.90
 -10 -10  -2   75.29    4.90
 -10  10   2   80.89    4.90
  10 -10   2   84.19    5.50
 -10 -10  -2   78.99    4.90
  10  10  -2   77.69    5.10
  10 -10   2   73.99    4.90
  10 -10   2   79.39    5.10
 -10  10   2   71.59    5.60
 -10 -10   3   42.90    4.40
  10 -10  -3   37.70    3.70
 -10 -10   3   43.30    4.10
 -10  10  -3   43.50    4.30
 -10 -10   3   43.40    3.90
  10 -10  -3   41.10    3.70
  10  10   3   30.30    3.30
 -10  10   3   38.50    3.70
 -10 -10  -3   43.00    3.90
  10 -10   3   48.70    4.90
 -10 -10  -3   36.90    3.70
  10 -10   3   36.00    4.00
  10  10  -3   40.10    4.20
  10 -10   3   41.10    3.90
 -10  10   3   34.80    4.40
  10  11   0   23.30    2.70
  10  11   0   19.90    2.70
 -10  11   0   23.20    2.90
  10 -11   0   22.40    2.90
 -10  11   0   24.80    2.70
 -10 -11   0   24.80    2.90
  10 -11  -1   51.19    3.80
 -10  11  -1   49.00    3.80
  10  11   1   47.80    4.20
 -10 -11   1   52.19    4.10
 -10  11  -1   56.29    4.20
  10  11   1   53.69    4.10
 -10  11   1   51.99    4.50
  10  11  -1   54.29    4.10
  10  11  -1   58.09    4.10
  10 -11   1   53.69    4.10
 -10 -11  -1   52.79    3.70
  10 -11   1   51.39    3.90
 -10 -11  -1   45.70    3.90
  10  11   2   23.70    3.10
  10 -11  -2   22.30    2.70
  10 -11  -2   24.70    2.80
  10  11   2   25.30    3.80
 -10 -11   2   25.60    3.40
 -10  11  -2   24.30    3.20
  10 -11   2   27.50    3.60
  10  11  -2   24.10    3.20
 -10 -11  -2   21.80    2.90
 -10  11   2   29.40    3.30
 -10  11   2   32.70    4.00
  10 -11   2   21.30    3.00
  10 -11   2   26.10    3.20
 -10 -11  -2   26.70    3.20
  10 -11  -3   48.60    4.20
  10 -11  -3   48.20    4.10
 -10 -11   3   47.00    4.50
 -10 -11   3   51.69    4.40
 -10  11  -3   51.09    4.80
 -10 -11   3   42.20    4.40
  10  11   3   48.40    5.10
  10  11   3   51.29    4.30
  10 -11   3   41.40    4.80
  10 -11   3   53.79    4.90
 -10  11   3   53.59    4.40
 -10 -11  -3   57.49    4.70
  10 -11   3   58.89    4.60
 -10  11   3   55.19    5.50
  10  11  -3   54.69    4.80
 -10 -11  -3   61.39    4.80
 -10  12   0  104.29    6.00
 -10 -12   0  106.39    6.00
  10  12   0   99.49    5.40
  10 -12   0  107.39    5.90
 -10  12   0   98.79    5.70
  10  12   0  102.39    6.00
 -10 -12   1    0.90    1.30
 -10  12  -1    1.20    1.20
  10  12   1    1.70    1.60
  10 -12  -1    0.10    1.20
 -10 -12  -1    1.10    1.20
 -10 -12  -1   -1.00    0.90
  10  12  -1   -0.80    1.00
  10  12  -1    0.20    1.20
  10 -12   1    0.40    1.20
 -10  12   1    2.40    1.50
  10  12   2    8.60    2.20
  10  12   2    8.50    2.50
 -10  12  -2    8.50    2.30
  10 -12  -2   11.10    2.30
  10 -12  -2   12.10    2.30
 -10 -12   2    9.00    2.30
 -10 -12  -2    9.60    2.40
  10 -12   2    2.90    2.00
 -10  12   2   12.80    4.00
  10 -12   2    5.70    2.00
 -10  12   2    7.80    2.50
  10 -12   2   16.70    3.00
 -10 -12  -2    9.20    2.20
  10  12  -2    6.70    2.10
  10  12   3    7.60    2.40
 -10 -12   3   12.60    2.70
 -10 -12   3    8.10    2.90
  10 -12  -3   10.90    2.70
 -10 -12   3    5.10    2.20
  10 -12  -3    8.80    2.30
  10 -12   3    9.40    2.80
 -10 -12  -3    7.50    3.40
 -10  12   3    9.50    2.30
  10 -12   3   12.80    2.70
 -10 -12  -3    5.30    2.20
  10 -12   3    7.00    2.80
 -10 -13   0    6.10    2.10
  10  13   0    4.60    1.90
  10 -13   0    2.60    1.60
 -10  13   0    5.90    1.90
 -10  13   0    5.00    1.90
  10  13   1    3.30    1.90
 -10 -13   1    6.60    2.30
  10 -13  -1    6.10    2.00
 -10  13  -1    3.30    1.70
  10  13  -1    1.80    1.70
  10 -13   1    2.90    1.70
  10  13  -1    2.80    1.60
 -10 -13  -1    3.50    1.80
 -10  13   1    6.00    2.10
 -10  13  -2   15.80    3.20
  10 -13  -2   10.60    2.30
  10  13   2   18.20    3.50
 -10 -13   2   11.80    2.80
  10  13   2    9.30    2.40
 -10 -13  -2   13.00    2.80
  10 -13   2    9.10    2.50
  10  13  -2   13.60    2.80
 -10 -13  -2   10.40    2.70
  10 -13   2   12.90    4.30
 -10  13   2    9.30    2.80
 -10  14   0  164.78    8.20
  10  14   0  163.38    8.30
  10 -14   0  167.88    8.00
 -10 -14   0  166.28    8.30
  10  14   1   60.19    5.30
 -10  14  -1   44.50    4.40
  10 -14  -1   57.79    4.70
 -10 -14   1   51.89    4.80
 -10  14   1   63.89    5.40
 -10 -14  -1   53.99    4.70
  10  14  -1   53.59    4.50
  10  14  -1   58.79    7.20
  10 -14   1   63.69    5.00
  10 -14  -2   21.60    3.30
 -10 -14   2   29.50    4.00
  10  14   2   27.50    6.20
 -10  14  -2   17.00    3.70
  10  14   2   31.10    4.00
 -10  14   2   26.50    4.00
  10 -14   2   25.50    4.30
  10  14  -2   23.10    3.60
 -10 -14  -2   34.90    3.80
 -10 -14  -2   23.40    3.60
  10 -15   0  173.48    8.50
 -10  15   0  167.18    8.50
  10  15   0  176.68    8.90
 -10 -15   0  164.38    8.50
 -10  15  -1   50.29    4.80
  10 -15  -1   40.90    4.20
 -10 -15   1   38.90    4.40
  10  15   1   42.60    4.90
 -10 -15  -1   49.50    4.70
  10 -15   1   47.60    4.70
 -10  15   1   43.40    4.70
 -11   0   0    0.10    0.60
  11   0   0   -0.80    0.60
  11   0   0   -0.50    0.50
 -11   0   0   -0.50    0.70
  11   0   0   -0.50    0.40
 -11   0   0    0.00    0.50
  11   0   0   -0.20    0.70
  11   0   1    0.30    0.70
  11   0  -1    0.10    0.70
  11   0  -1    0.60    0.60
 -11   0   1    0.20    0.70
 -11   0   1    0.40    0.70
  11   0   1    0.30    0.50
 -11   0   1    0.80    0.70
  11   0   1   -0.30    0.60
  11   0   1    1.60    1.00
 -11   0  -1    0.90    0.80
 -11   0   2   -1.50    0.60
  11   0   2   -0.20    0.90
 -11   0   2    1.00    0.90
 -11   0   2    0.80    0.90
  11   0  -2    0.30    0.70
  11   0   2    0.30    0.70
 -11   0  -2    0.40    0.80
  11   0  -2    0.10    0.70
  11   0   2   -0.40    1.10
 -11   0  -3   -0.20    0.90
  11   0   3    0.40    1.30
  11   0   3   -0.70    0.70
 -11   0   3    0.20    0.80
  11   0  -3    0.60    1.00
  11   0  -3    1.10    1.10
 -11   0   3    0.00    1.10
 -11   0   3    0.00    1.00
  11   0   3   -0.50    1.20
  11   0  -4   -0.50    1.10
  11   0   4   -0.20    1.50
 -11   0   4    0.40    1.40
 -11   0   4   -0.40    0.80
 -11   0  -4    0.40    1.20
 -11   0  -4    1.20    1.20
  11  -1   0  150.68    5.90
 -11  -1   0  149.49    5.30
  11  -1   0  149.79    5.10
  11   1   0  151.88    5.30
  11   1   0  153.18    5.90
 -11  -1   0  164.18    5.70
  11  -1   0  148.49    5.90
 -11  -1   0  143.29    5.90
  11   1   0  144.99    4.70
 -11   1   0  149.49    6.10
 -11   1   0  152.98    5.60
 -11   1   0  155.98    5.00
 -11   1   0  143.59    5.10
  11   1   0  152.28    6.10
 -11  -1   1   76.59    4.00
 -11   1  -1   78.09    4.30
  11   1   1   80.49    4.40
 -11  -1   1   82.29    4.30
  11   1   1   72.69    3.90
  11  -1  -1   80.69    3.60
  11  -1  -1   87.99    4.20
 -11  -1   1   81.99    4.00
  11   1   1   77.49    4.20
 -11   1   1   85.29    4.00
 -11   1   1   81.89    4.00
 -11   1   1   74.29    4.20
  11   1  -1   82.49    3.40
  11   1  -1   71.79    3.90
 -11  -1  -1   79.19    4.30
  11  -1   1   84.29    4.30
  11  -1   1   76.89    3.20
  11  -1   1   82.59    4.10
  11  -1   1   80.99    4.30
 -11  -1  -1   87.49    3.40
  11   1   2  108.79    4.90
  11  -1  -2  111.99    4.90
 -11  -1   2  110.29    4.90
  11   1   2  107.69    5.50
  11  -1  -2  111.39    4.70
  11   1   2  107.59    5.70
 -11   1  -2  102.29    5.20
 -11  -1   2  105.79    5.20
 -11  -1   2  104.69    5.40
 -11   1   2  106.39    4.90
 -11   1   2  107.59    5.40
  11  -1   2  101.99    5.60
  11   1  -2  111.79    5.20
 -11   1   2  117.29    5.70
  11  -1   2   98.39    5.40
  11   1  -2  108.99    4.60
 -11  -1  -2  108.89    5.30
  11  -1   2  106.49    4.90
  11  -1  -3   84.09    4.50
 -11  -1   3   79.79    4.40
 -11  -1   3   83.29    5.40
  11   1   3   86.99    5.50
  11  -1  -3   79.29    4.50
 -11   1  -3   80.39    4.80
 -11   1  -3   85.09    5.00
  11   1   3   83.79    5.60
  11   1   3   85.19    4.30
  11  -1   3   86.79    5.60
  11   1  -3   87.09    4.90
 -11  -1  -3   88.89    5.10
  11   1  -3   87.59    4.50
 -11   1   3   86.19    5.30
 -11   1   3   80.49    5.30
 -11   1   3   76.09    4.30
  11  -1  -4   15.50    2.50
  11   1   4   18.00    2.30
  11   1   4   12.70    3.10
  11   1   4   20.60    3.40
 -11  -1   4   17.60    2.30
 -11  -1   4   15.20    3.20
 -11   1  -4   18.30    2.90
 -11   1  -4   20.90    3.10
 -11  -1  -4   22.30    3.00
  11  -1   4   12.10    3.00
  11   1  -4   18.20    2.70
  11  -1   4   18.10    2.30
 -11   1   4   17.70    3.00
 -11   1   4   16.00    2.30
  11   2   0  237.28    6.40
 -11  -2   0  215.88    7.20
  11   2   0  224.28    7.70
 -11   2   0  241.18    7.60
 -11   2   0  239.68    8.20
 -11   2   0  233.88    6.80
  11   2   0  230.58    7.30
 -11   2   0  227.28    6.80
  11  -2   0  222.28    7.70
  11  -2   0  232.68    7.80
 -11  -2   0  223.18    7.90
  11  -2   0  235.78    7.10
  11   2   0  225.98    8.00
 -11   2  -1   31.90    2.70
 -11   2  -1   24.30    2.10
 -11  -2   1   30.20    2.40
  11  -2  -1   31.20    2.50
  11  -2  -1   30.30    2.20
  11   2   1   31.00    2.50
  11   2   1   28.70    2.60
 -11  -2   1   27.70    2.40
  11   2   1   28.10    2.60
 -11  -2   1   26.70    2.30
 -11   2   1   27.20    2.30
  11  -2   1   25.50    1.90
  11  -2   1   25.30    2.40
  11   2  -1   28.80    1.90
 -11   2   1   29.80    2.70
 -11   2   1   31.10    2.40
  11   2  -1   25.90    2.50
  11  -2   1   32.00    2.80
 -11  -2  -1   26.30    2.40
 -11  -2  -1   30.10    2.10
  11   2   2   24.50    2.30
 -11  -2   2   24.80    2.40
  11   2   2   20.20    2.50
 -11   2  -2   21.40    2.20
 -11  -2   2   26.40    2.70
  11  -2  -2   18.00    2.00
 -11   2  -2   19.90    2.40
 -11  -2   2   24.40    2.30
  11  -2  -2   19.50    2.10
  11   2   2   21.80    2.70
  11   2  -2   22.90    2.50
 -11  -2  -2   17.80    2.30
  11   2  -2   20.70    2.00
 -11   2   2   24.90    2.30
 -11   2   2   24.90    2.60
  11  -2   2   19.40    2.60
  11  -2   2   21.40    2.30
 -11   2   2   22.30    2.60
  11   2   3   43.40    3.90
  11   2   3   41.20    4.10
 -11  -2   3   44.00    3.90
 -11   2  -3   39.10    3.40
  11  -2  -3   36.70    3.10
 -11  -2   3   42.00    3.10
  11   2   3   40.30    3.00
 -11   2  -3   33.80    3.20
 -11  -2  -3   39.20    3.50
  11  -2   3   34.90    3.80
  11  -2   3   36.50    3.00
  11   2  -3   46.30    3.60
 -11   2   3   41.00    3.80
 -11   2   3   49.60    4.10
 -11   2   3   41.40    3.10
  11   2  -3   35.70    3.00
  11  -2  -4   35.70    3.40
  11   2   4   36.80    4.30
 -11   2  -4   41.60    4.00
 -11   2  -4   35.50    3.70
 -11  -2   4   41.50    4.40
 -11  -2   4   35.70    3.20
  11   2   4   39.20    3.10
  11   2   4   40.20    4.60
  11   2  -4   36.80    3.40
 -11   2   4   34.90    4.00
 -11   2   4   34.70    3.10
  11  -2   4   31.60    2.90
  11  -2   4   33.70    4.40
 -11  -2  -4   40.60    3.90
  11   2  -4   36.40    3.70
  11   3   0   27.10    2.50
  11  -3   0   25.60    2.40
 -11   3   0   27.20    2.50
 -11   3   0   28.10    1.90
  11   3   0   25.20    2.40
  11  -3   0   32.50    2.60
 -11  -3   0   31.30    2.50
  11   3   0   29.60    1.60
 -11   3   0   26.40    1.90
  11  -3   0   30.50    2.20
 -11  -3   0   33.10    2.50
  11   3   0   24.10    2.10
  11   3   1  129.79    5.80
 -11   3  -1  136.59    5.30
 -11  -3   1  117.89    5.40
 -11  -3   1  133.09    5.50
  11   3   1  135.89    5.60
  11  -3  -1  130.39    5.10
 -11   3  -1  127.39    5.70
  11  -3  -1  131.59    5.30
  11   3   1  136.79    5.90
 -11  -3   1  131.09    5.30
 -11   3   1  131.29    6.00
  11  -3   1  139.59    5.70
  11   3  -1  127.59    4.50
  11  -3   1  135.29    5.80
 -11  -3  -1  139.49    5.00
 -11   3   1  129.49    5.40
  11  -3   1  127.79    4.90
 -11  -3  -1  131.29    5.70
  11   3  -1  130.49    5.70
 -11   3   1  139.29    5.40
  11   3   2   20.80    2.70
 -11   3  -2   17.20    2.20
 -11  -3   2   13.60    1.90
 -11   3  -2   16.00    2.10
  11  -3  -2   17.20    2.00
  11   3   2   19.90    2.50
  11   3   2   13.30    1.90
  11  -3  -2   13.30    1.80
 -11  -3   2   13.70    2.20
 -11  -3   2   16.70    2.00
  11   3  -2   15.30    1.70
  11   3  -2   12.20    2.10
  11  -3   2   15.20    2.50
  11  -3   2   17.30    2.10
  11  -3   2   19.10    1.90
 -11   3   2   15.00    2.40
 -11   3   2   14.10    2.10
 -11  -3  -2   13.50    2.10
 -11   3   2   16.60    2.00
 -11  -3   3   21.80    2.90
  11   3   3   27.60    3.30
 -11  -3   3   36.30    3.00
 -11   3  -3   28.50    2.90
  11   3   3   26.10    2.50
  11  -3  -3   27.10    2.70
  11   3   3   31.80    3.60
 -11   3  -3   28.10    3.00
 -11  -3  -3   26.10    3.00
 -11   3   3   27.30    2.60
  11  -3   3   27.00    3.60
  11  -3   3   24.60    2.60
  11   3  -3   24.00    2.90
  11   3  -3   25.00    2.60
 -11   3   3   28.50    3.20
 -11   3   3   23.00    3.20
 -11   3  -4   10.00    2.40
 -11  -3   4    9.30    2.50
  11   3   4    7.40    1.70
  11   3   4    8.90    2.70
  11  -3  -4    7.90    2.00
 -11  -3   4   10.40    2.00
  11   3   4   10.90    2.80
 -11   3   4    3.20    2.20
 -11   3   4    8.20    1.80
  11  -3   4    8.50    2.60
 -11   3   4    8.80    2.60
  11   3  -4   11.70    2.60
  11  -3   4    5.90    1.70
 -11  -3  -4   11.50    2.50
  11   3  -4   15.20    2.60
 -11  -4   0  764.92   19.90
  11   4   0  803.02   19.80
 -11  -4   0  776.82   20.20
 -11   4   0  777.02   20.80
  11   4   0  802.82   20.30
  11   4   0  739.83   20.30
  11  -4   0  810.52   20.10
  11  -4   0  801.42   20.30
  11  -4   0  791.22   19.60
 -11   4   0  806.12   19.30
  11   4   1   28.40    2.70
 -11   4  -1   28.60    2.60
 -11  -4   1   32.20    2.70
  11  -4  -1   28.50    2.30
 -11   4  -1   29.00    2.40
  11   4   1   28.90    2.50
 -11  -4   1   30.70    2.50
 -11  -4   1   27.70    2.40
  11  -4  -1   29.30    2.40
  11   4   1   28.30    2.60
  11   4  -1   28.90    2.60
 -11   4   1   27.50    2.30
  11  -4   1   28.30    2.30
 -11   4   1   30.00    2.90
  11   4  -1   28.50    1.90
 -11  -4  -1   27.40    2.20
 -11   4   1   32.70    2.60
 -11  -4  -1   28.60    2.60
  11  -4   1   30.30    2.60
  11  -4   1   27.80    2.60
 -11  -4   2   32.20    3.10
  11  -4  -2   35.10    2.80
  11   4   2   34.20    3.40
 -11  -4   2   37.10    2.80
  11   4   2   30.50    2.70
  11  -4  -2   38.30    3.10
 -11   4  -2   31.90    2.90
  11   4   2   33.20    3.10
 -11   4  -2   30.30    2.80
 -11  -4  -2   36.70    2.60
  11  -4   2   39.20    3.50
 -11   4   2   38.20    3.20
 -11   4   2   27.40    3.10
  11  -4   2   36.00    2.90
  11   4  -2   35.50    2.50
  11   4  -2   36.90    3.20
 -11  -4  -2   35.00    3.10
 -11   4   2   34.20    2.80
  11  -4   2   33.60    2.60
 -11  -4   3    2.70    1.40
  11   4   3    3.20    1.80
  11   4   3    5.80    1.90
 -11   4  -3    4.30    1.70
  11   4   3    1.00    0.90
  11  -4  -3    3.20    1.40
 -11   4  -3    2.80    1.40
 -11  -4   3    3.30    1.30
  11  -4   3    2.70    1.70
  11   4  -3    2.00    1.30
 -11   4   3    5.60    1.90
 -11  -4  -3    1.10    1.30
 -11   4   3    5.10    2.00
 -11   4   3    2.90    1.20
  11   4  -3    4.10    1.40
  11  -4   3    5.00    1.50
  11   4   4   38.80    3.20
  11  -4  -4   37.20    3.60
 -11   4  -4   47.30    4.20
  11   4   4   37.90    4.50
 -11  -4   4   37.10    3.40
 -11  -4   4   40.80    4.40
  11   4  -4   36.80    3.50
 -11  -4  -4   38.00    3.90
  11  -4   4   40.00    3.40
  11   4  -4   43.50    4.10
 -11   4   4   34.80    4.40
 -11   4   4   36.10    4.30
  11  -4   4   36.40    4.60
 -11   4   4   39.90    3.40
  11  -5   0   53.89    3.50
 -11   5   0   52.89    3.70
  11  -5   0   59.69    3.50
  11   5   0   60.39    3.70
 -11  -5   0   60.29    3.60
  11   5   0   55.89    3.40
 -11  -5   0   60.89    3.60
  11  -5   0   58.49    3.30
 -11   5   0   59.59    3.20
 -11  -5   1  367.56   11.50
 -11   5  -1  365.26   11.50
  11   5   1  357.86   11.40
  11   5   1  365.86   11.60
 -11  -5   1  351.76   10.70
  11   5   1  382.56   11.30
 -11   5  -1  350.56   10.90
  11  -5  -1  363.66   10.80
 -11  -5   1  389.66   11.10
  11  -5  -1  381.16   10.60
 -11  -5  -1  346.57   11.20
  11  -5   1  363.66   11.30
 -11  -5  -1  365.26   10.70
 -11   5   1  366.66   12.10
  11   5  -1  371.16    9.80
  11  -5   1  361.36   10.70
 -11   5   1  378.46   11.10
  11   5  -1  337.17   11.20
  11  -5   1  350.86   11.40
 -11   5   1  354.66   10.70
  11  -5  -2   24.10    2.30
  11   5   2   23.60    2.90
 -11  -5   2   24.00    2.50
  11   5   2   26.30    2.70
 -11  -5   2   20.40    2.60
  11   5   2   23.40    2.40
 -11   5  -2   18.30    2.30
 -11   5  -2   20.20    2.30
  11   5  -2   22.10    2.70
 -11   5   2   20.40    2.60
  11  -5   2   20.80    2.30
 -11   5   2   23.00    2.40
  11   5  -2   22.40    2.10
  11  -5   2   21.40    2.40
 -11   5   2   24.70    3.00
  11  -5   2   22.70    2.90
 -11  -5  -2   22.10    2.30
 -11  -5  -2   20.40    2.50
 -11   5  -3  107.99    5.80
 -11  -5   3  109.49    5.60
  11   5   3  118.19    6.90
 -11   5  -3  115.19    6.10
  11   5   3  120.09    5.50
 -11  -5   3  119.19    6.80
  11   5   3  106.79    6.10
  11  -5  -3  108.59    5.60
  11  -5   3  121.79    5.70
  11   5  -3  116.89    5.50
 -11   5   3  127.79    7.20
 -11   5   3  117.09    6.50
  11  -5   3  115.19    6.80
 -11   5   3  115.99    5.70
 -11  -5  -3  109.89    6.00
  11   5  -3  123.49    6.40
  11  -5  -4   14.20    2.60
 -11  -5   4   12.20    3.00
 -11  -5   4    8.60    1.90
  11   5   4   10.70    2.00
  11   5   4   10.60    3.10
 -11   5  -4   11.00    2.50
 -11   5   4   11.60    3.00
 -11   5   4   11.90    2.20
  11   5  -4   11.50    2.40
 -11   5   4   14.70    3.50
 -11  -5  -4   14.70    3.00
  11  -5   4   11.50    2.20
  11   5  -4   12.80    2.70
  11  -5   4    7.70    2.60
  11   6   0  914.41   23.70
  11   6   0  951.40   23.40
 -11  -6   0  897.51   23.50
 -11   6   0  903.01   24.20
  11  -6   0  923.71   23.10
  11  -6   0  929.91   23.20
 -11  -6   0  931.91   23.30
 -11   6   0  952.40   22.90
  11   6   0  964.20   23.80
 -11  -6   1   62.29    3.40
  11   6   1   57.59    3.80
 -11   6  -1   67.59    4.10
  11  -6  -1   54.79    3.20
 -11   6  -1   49.10    3.40
  11  -6  -1   56.39    3.50
 -11  -6   1   53.59    3.70
 -11  -6   1   64.89    3.80
  11   6   1   64.29    3.90
  11   6   1   59.39    4.00
  11  -6   1   59.99    4.00
 -11   6   1   64.99    4.40
  11   6  -1   58.29    3.90
 -11  -6  -1   62.79    3.80
  11   6  -1   61.79    2.90
 -11   6   1   59.59    3.70
 -11   6   1   59.79    3.40
 -11  -6  -1   63.79    3.70
  11  -6   1   61.99    3.60
  11  -6   1   58.19    3.80
  11   6   2   48.60    3.40
 -11   6  -2   46.90    3.40
  11   6   2   36.70    3.70
  11  -6  -2   39.30    3.10
 -11  -6   2   46.90    3.80
  11   6   2   46.20    3.60
 -11  -6   2   43.40    3.30
 -11   6  -2   47.10    3.60
  11  -6   2   44.50    3.90
  11  -6   2   43.10    3.50
 -11   6   2   43.20    3.90
 -11   6   2   49.10    3.60
  11  -6   2   40.40    3.20
 -11  -6  -2   42.40    3.10
  11   6  -2   43.70    3.60
 -11  -6  -2   43.70    3.60
 -11   6   2   43.90    3.30
  11   6  -2   47.70    3.00
  11   6   3   25.90    2.80
 -11   6  -3   29.50    3.30
 -11  -6   3   27.60    3.40
  11   6   3   33.00    4.00
 -11  -6   3   29.70    3.10
  11  -6  -3   31.30    3.10
  11  -6   3   32.10    4.00
  11   6  -3   26.10    2.80
 -11  -6  -3   34.80    3.40
 -11   6   3   25.50    3.70
  11   6  -3   32.40    3.50
 -11   6   3   34.60    3.50
  11  -6   3   33.40    3.10
 -11   6   3   32.70    3.10
 -11  -6   4   44.60    3.90
 -11  -6   4   55.39    5.20
  11   6   4   42.30    5.40
  11   6   4   42.00    4.50
 -11   6  -4   62.29    5.50
  11  -6  -4   43.50    4.00
  11  -6   4   42.50    4.20
 -11   6   4   47.40    4.90
  11  -6   4   49.70    6.00
 -11   6   4   55.79    4.20
  11   6  -4   63.69    5.00
 -11  -6  -4   56.99    4.80
 -11   6   4   49.80    5.30
  11   6  -4   48.10    4.00
 -11   7   0   40.10    2.90
  11   7   0   39.70    3.10
  11  -7   0   40.00    3.00
  11   7   0   36.00    3.00
 -11   7   0   41.20    3.40
 -11  -7   0   40.40    2.90
  11  -7   0   45.60    3.20
 -11  -7   0   41.00    3.20
  11   7   1   19.90    2.50
 -11  -7   1   27.40    4.00
 -11   7  -1   26.10    2.60
  11  -7  -1   30.10    2.60
  11   7   1   28.90    2.90
 -11   7  -1   26.10    2.70
 -11  -7   1   26.00    2.80
  11   7   1   24.20    2.60
 -11   7   1   24.40    2.30
 -11   7   1   22.00    2.70
  11  -7   1   29.20    2.70
 -11   7   1   25.70    2.50
  11  -7   1   24.70    2.70
  11   7  -1   20.40    2.50
 -11  -7  -1   25.50    2.50
  11  -7   1   25.90    2.70
 -11  -7  -1   28.60    2.60
  11   7   2    7.20    2.20
 -11  -7   2   10.00    2.30
  11   7   2   10.70    2.00
 -11  -7   2    8.70    1.90
 -11   7  -2    9.40    2.10
  11  -7  -2    7.20    1.80
 -11  -7   2    5.60    1.60
  11   7   2    8.10    1.80
 -11   7  -2    9.00    1.80
  11  -7   2    9.00    2.00
 -11   7   2    8.40    2.20
 -11   7   2    8.70    1.90
 -11  -7  -2   10.50    2.20
 -11  -7  -2   10.30    1.90
  11   7  -2    7.60    1.90
 -11   7   2   10.50    2.00
  11  -7   2    9.00    2.30
  11  -7   2    9.90    2.00
 -11   7  -3   25.60    3.20
  11  -7  -3   27.70    3.00
  11   7   3   25.60    2.80
  11   7   3   33.00    3.90
 -11  -7   3   25.00    2.90
 -11  -7   3   28.60    3.60
  11  -7   3   17.60    2.60
 -11   7   3   28.40    3.40
  11   7  -3   24.20    2.70
 -11  -7  -3   24.40    3.00
  11  -7   3   24.80    2.90
  11  -7   3   29.40    3.90
  11   7  -3   29.70    3.50
 -11   7   3   29.00    3.90
 -11   7   3   25.40    2.90
  11   8   0   19.40    2.50
  11   8   0   30.50    2.80
  11  -8   0   23.20    2.40
[truncated: 105,692 more chars]
