# Supplementary material for: Crystallographic and spectroscopic characterization of 3-chloro-5-fluoro­salicyl­aldehyde
Source: Acta Crystallogr E Crystallogr Commun. 2020 Nov 3;76(Pt 12):1810–2. doi: 10.1107/S2056989020014425 (PMC7784655; doi:10.1107/S2056989020014425)
Supplement: Supplementary file 2 [file e-76-01810-Isup2.hkl]

data_I                                                                          
_shelx_title ' CT2491Cnew_a.res in Pna2(1)'                                     
_shelx_refln_list_code          4                                               
_shelx_F_calc_maximum      148.34                                               
_exptl_crystal_F_000       352.00                                               
_reflns_d_resolution_high  0.6993                                               
                                                                                
loop_                                                                           
 _space_group_symop_operation_xyz                                               
 'x, y, z'                                                                      
 '-x, -y, z+1/2'                                                                
 'x+1/2, -y+1/2, z'                                                             
 '-x+1/2, y+1/2, z+1/2'                                                         
                                                                                
_cell_length_a    14.2730                                                       
_cell_length_b    12.7102                                                       
_cell_length_c     3.7154                                                       
_cell_angle_alpha  90.000                                                       
_cell_angle_beta   90.000                                                       
_cell_angle_gamma  90.000                                                       
                                                                                
_shelx_F_squared_multiplier     1.000                                           
                                                                                
loop_                                                                           
 _refln_index_h                                                                 
 _refln_index_k                                                                 
 _refln_index_l                                                                 
 _refln_F_squared_calc                                                          
 _refln_F_squared_meas                                                          
 _refln_F_squared_sigma                                                         
 _refln_observed_status                                                         
   2   0  -5         18.31         12.70         4.00 o                         
   4   0  -5         97.89         98.76         8.47 o                         
   6   0  -5        116.64        118.96         6.89 o                         
   0   1  -5         10.27          5.88         3.06 o                         
   1   1  -5         29.70         26.33         2.93 o                         
   2   1  -5         93.99         91.70         4.74 o                         
   3   1  -5         86.47         91.08         4.78 o                         
   4   1  -5          7.16          4.15         1.92 o                         
   5   1  -5         38.84         35.39         3.97 o                         
   6   1  -5         20.82         15.89         2.38 o                         
   1   2  -5         74.67         77.48         3.93 o                         
   2   2  -5         20.04         19.32         2.39 o                         
   3   2  -5         20.79         19.00         3.70 o                         
   4   2  -5         12.62          9.75         2.27 o                         
   5   2  -5          1.18         -0.78         1.33 o                         
   6   2  -5          8.24          7.77         2.04 o                         
   0   3  -5         51.63         49.79         4.81 o                         
   1   3  -5         13.65         14.95         2.34 o                         
   2   3  -5         93.73         97.80         4.80 o                         
   3   3  -5         64.85         64.78         3.44 o                         
   4   3  -5         16.79         12.18         2.00 o                         
   5   3  -5          0.72          1.60         1.35 o                         
   1   4  -5         74.88         73.72         4.03 o                         
   2   4  -5        120.38        127.81         5.14 o                         
   3   4  -5         25.83         25.22         2.62 o                         
   4   4  -5        130.31        146.31         5.92 o                         
   5   4  -5         33.49         30.16         2.81 o                         
   0   5  -5         14.06         12.05         3.15 o                         
   1   5  -5         31.66         26.47         2.89 o                         
   2   5  -5         39.18         37.80         3.51 o                         
   3   5  -5        195.79        194.81         7.30 o                         
   1   6  -5        137.96        122.69         8.10 o                         
   0   0  -4        862.58        842.89        25.63 o                         
   2   0  -4        107.94        107.04         3.67 o                         
   4   0  -4         54.77         53.81         2.85 o                         
   6   0  -4        207.71        208.85         5.58 o                         
   8   0  -4        748.98        734.72        14.61 o                         
  10   0  -4         52.58         56.15         3.89 o                         
  12   0  -4         17.08         12.94         3.16 o                         
   1   1  -4        233.07        237.48         4.54 o                         
   2   1  -4          8.88          7.81         1.08 o                         
   3   1  -4          7.06          6.41         1.22 o                         
   4   1  -4         62.39         59.60         2.44 o                         
   5   1  -4         62.31         64.15         2.52 o                         
   6   1  -4        408.61        397.28         6.63 o                         
   7   1  -4        110.19        110.35         3.44 o                         
   8   1  -4         44.59         49.79         2.50 o                         
   9   1  -4        100.50        103.67         4.33 o                         
  10   1  -4         45.80         42.17         3.54 o                         
  11   1  -4         45.09         44.70         2.96 o                         
  12   1  -4         55.33         59.52         4.47 o                         
  13   1  -4         21.09         20.54         3.47 o                         
   0   2  -4         34.81         38.17         3.33 o                         
   1   2  -4         51.68         54.27         2.87 o                         
   2   2  -4          8.45          8.25         1.27 o                         
   3   2  -4        128.65        123.29         3.63 o                         
   4   2  -4         13.98         13.23         1.72 o                         
   5   2  -4        289.67        288.84         6.03 o                         
   6   2  -4         32.74         29.30         2.67 o                         
   7   2  -4         10.43         10.50         2.06 o                         
   8   2  -4         54.44         61.60         2.99 o                         
   9   2  -4         57.27         53.66         4.45 o                         
  10   2  -4          4.61          4.52         1.38 o                         
  11   2  -4         82.89         88.60         3.52 o                         
  12   2  -4          0.51         -0.53         1.24 o                         
  13   2  -4         68.85         78.81         7.05 o                         
   1   3  -4         48.71         46.10         2.45 o                         
   2   3  -4         77.05         75.28         2.97 o                         
   3   3  -4          3.91          3.84         1.11 o                         
   4   3  -4        212.54        223.13         5.11 o                         
   5   3  -4          7.09          8.05         1.57 o                         
   6   3  -4         73.70         79.64         3.27 o                         
   7   3  -4         11.71         10.93         1.65 o                         
   8   3  -4         10.29         13.48         1.76 o                         
   9   3  -4         65.12         65.40         3.21 o                         
  10   3  -4         90.80         90.66         3.86 o                         
  11   3  -4         19.21         26.78         2.51 o                         
  12   3  -4         78.77         80.26         3.86 o                         
   0   4  -4        276.74        279.13         6.71 o                         
   1   4  -4          3.91          2.99         0.95 o                         
   2   4  -4        228.57        226.51         5.22 o                         
   3   4  -4        338.04        333.19         7.18 o                         
   4   4  -4        143.39        147.11         4.19 o                         
   5   4  -4         52.38         49.12         2.64 o                         
   6   4  -4        116.03        119.98         4.51 o                         
   7   4  -4          2.41          2.35         1.26 o                         
   8   4  -4         98.97        102.31         3.89 o                         
   9   4  -4          7.97          6.91         1.59 o                         
  10   4  -4        128.36        136.97         4.66 o                         
  11   4  -4         91.59         95.09         4.52 o                         
  12   4  -4          0.48         -0.43         1.45 o                         
   1   5  -4        234.86        232.53         5.98 o                         
   2   5  -4         29.61         32.23         2.08 o                         
   3   5  -4         90.85         93.22         3.39 o                         
   4   5  -4        124.33        117.58         3.92 o                         
   5   5  -4        282.12        287.00         6.24 o                         
   6   5  -4         10.86         10.38         1.94 o                         
   7   5  -4         47.28         44.00         3.16 o                         
   8   5  -4          4.90          3.79         1.37 o                         
   9   5  -4         74.20         72.80         4.91 o                         
  10   5  -4          5.49          5.02         1.54 o                         
  11   5  -4         26.20         30.17         2.75 o                         
  12   5  -4          4.73          2.03         2.38 o                         
   0   6  -4         27.45         30.33         3.33 o                         
   1   6  -4         22.82         23.33         2.36 o                         
   2   6  -4         13.32         11.80         1.52 o                         
   3   6  -4        487.04        483.24         7.80 o                         
   4   6  -4        183.14        179.46         8.07 o                         
   5   6  -4         51.64         50.66         2.62 o                         
   6   6  -4         95.66         96.27         3.73 o                         
   7   6  -4         11.53         11.07         2.10 o                         
   8   6  -4        129.81        125.40         5.07 o                         
   9   6  -4         40.28         39.20         2.99 o                         
  10   6  -4         27.94         28.68         2.70 o                         
  11   6  -4        122.67        127.50         8.73 o                         
   1   7  -4         16.01         18.13         2.04 o                         
   2   7  -4         75.39         73.30         3.35 o                         
   3   7  -4         19.70         18.42         1.82 o                         
   4   7  -4         96.28        102.98         3.82 o                         
   5   7  -4         27.11         26.02         2.23 o                         
   6   7  -4        158.00        144.31         4.27 o                         
   7   7  -4          4.33          2.37         1.36 o                         
   8   7  -4         19.08         17.72         2.20 o                         
   9   7  -4         15.72         11.56         3.45 o                         
  10   7  -4         81.99         79.32         3.90 o                         
   0   8  -4         62.91         57.79         4.81 o                         
   1   8  -4         22.26         23.21         2.51 o                         
   2   8  -4         18.93         18.24         2.41 o                         
   3   8  -4         80.13         78.06         3.55 o                         
   4   8  -4         54.08         44.56         2.61 o                         
   5   8  -4         62.90         66.91         3.07 o                         
   6   8  -4         94.02         92.02         3.56 o                         
   7   8  -4         29.34         26.17         2.33 o                         
   8   8  -4         56.05         55.32         3.31 o                         
   9   8  -4         32.04         25.00         2.63 o                         
   1   9  -4        132.15        145.09         6.16 o                         
   2   9  -4         25.43         24.55         2.60 o                         
   3   9  -4         29.80         22.81         2.37 o                         
   4   9  -4          6.22          5.29         1.67 o                         
   5   9  -4          5.05          5.28         1.50 o                         
   6   9  -4         51.48         58.00         3.11 o                         
   7   9  -4        249.67        253.87         6.05 o                         
   8   9  -4         57.13         55.81         4.95 o                         
   0  10  -4        125.31        125.65         7.31 o                         
   1  10  -4        132.43        139.36         4.83 o                         
   2  10  -4         30.82         33.24         2.85 o                         
   3  10  -4          4.70          3.14         1.60 o                         
   4  10  -4          7.31          8.08         1.78 o                         
   5  10  -4        110.69        110.43         4.20 o                         
   6  10  -4         11.78         12.09         1.79 o                         
   7  10  -4        179.97        177.60         9.06 o                         
   1  11  -4         30.92         30.48         2.81 o                         
   2  11  -4         66.52         71.21         3.80 o                         
   3  11  -4          4.49          3.85         1.64 o                         
   4  11  -4        114.24        105.90         5.19 o                         
   5  11  -4         78.63         73.19        10.58 o                         
   2   0  -3       1008.45       1033.63        18.84 o                         
   4   0  -3        934.18        951.60        12.73 o                         
   6   0  -3       1074.37       1084.83        17.51 o                         
   8   0  -3          5.31          4.62         1.34 o                         
  10   0  -3        390.18        369.36         8.81 o                         
  12   0  -3        416.39        416.49        10.67 o                         
  14   0  -3          5.41          7.22         1.89 o                         
  16   0  -3         69.75         75.55         4.92 o                         
   0   1  -3        517.78        503.00         9.31 o                         
   1   1  -3        131.08        135.44         3.08 o                         
   2   1  -3         90.81         98.32         2.37 o                         
   3   1  -3        389.15        397.85         4.85 o                         
   4   1  -3        491.23        526.35         6.18 o                         
   5   1  -3        150.61        148.31         2.95 o                         
   6   1  -3        531.11        539.14         6.65 o                         
   7   1  -3        105.61        107.84         2.89 o                         
   8   1  -3        168.07        157.28         3.62 o                         
   9   1  -3         38.80         40.61         2.83 o                         
  10   1  -3        199.80        196.64         4.04 o                         
  11   1  -3        198.48        198.99         4.21 o                         
  12   1  -3         47.42         38.41         2.38 o                         
  13   1  -3        118.49        113.66         3.97 o                         
  14   1  -3         14.70         16.92         1.88 o                         
  15   1  -3         79.74         83.85         3.52 o                         
  16   1  -3        180.88        184.66         4.76 o                         
   1   2  -3        358.77        345.26         4.57 o                         
   2   2  -3         21.95         23.34         1.09 o                         
   3   2  -3        135.37        137.55         2.65 o                         
   4   2  -3         17.42         18.64         1.19 o                         
   5   2  -3        129.62        130.02         2.78 o                         
   6   2  -3        171.95        176.06         3.33 o                         
   7   2  -3        226.90        223.56         4.03 o                         
   8   2  -3         25.86         21.85         1.45 o                         
   9   2  -3        171.07        174.46         3.74 o                         
  10   2  -3         34.33         32.65         2.02 o                         
  11   2  -3         96.39         90.38         3.22 o                         
  12   2  -3         14.68         11.47         1.57 o                         
  13   2  -3         17.64         16.22         2.02 o                         
  14   2  -3         15.52         11.94         1.72 o                         
  15   2  -3         77.65         76.64         3.41 o                         
  16   2  -3         51.19         51.26         3.03 o                         
   0   3  -3        701.32        701.56         8.89 o                         
   1   3  -3         70.59         69.95         1.73 o                         
   2   3  -3         64.82         65.64         1.67 o                         
   3   3  -3        151.86        153.09         2.59 o                         
   4   3  -3         50.74         50.40         1.73 o                         
   5   3  -3         44.81         42.25         1.88 o                         
   6   3  -3        216.81        209.51         4.09 o                         
   7   3  -3         64.79         63.62         2.31 o                         
   8   3  -3        265.00        256.85         5.84 o                         
   9   3  -3          1.48          1.14         0.90 o                         
  10   3  -3        131.85        132.14         3.67 o                         
  11   3  -3         67.12         62.33         2.72 o                         
  12   3  -3         32.51         32.65         2.24 o                         
  13   3  -3         56.15         61.33         2.89 o                         
  14   3  -3         49.97         59.38         2.98 o                         
  15   3  -3          2.80          3.56         2.22 o                         
  16   3  -3         32.84         32.53         3.35 o                         
   1   4  -3        258.09        263.36         4.29 o                         
   2   4  -3        359.52        379.33         5.48 o                         
   3   4  -3          5.64          7.05         0.95 o                         
   4   4  -3        417.59        410.44         6.62 o                         
   5   4  -3        221.64        222.72         4.22 o                         
   6   4  -3        358.26        356.06         5.82 o                         
   7   4  -3        176.50        175.89         3.87 o                         
   8   4  -3         63.81         67.00         2.51 o                         
   9   4  -3        104.11        102.45         3.19 o                         
  10   4  -3         69.80         67.68         2.93 o                         
  11   4  -3          8.88          6.68         1.34 o                         
  12   4  -3        246.38        249.87         5.46 o                         
  13   4  -3         59.57         63.88         2.99 o                         
  14   4  -3         95.82        102.95         3.77 o                         
  15   4  -3         50.18         45.56         2.87 o                         
  16   4  -3          5.00          4.30         1.75 o                         
   0   5  -3        384.38        385.41         6.97 o                         
   1   5  -3        351.10        352.60         4.65 o                         
   2   5  -3         10.17         10.38         1.01 o                         
   3   5  -3        413.09        412.17         6.62 o                         
   4   5  -3          6.42          7.34         1.30 o                         
   5   5  -3        910.68        882.07        11.97 o                         
   6   5  -3        240.37        240.04         5.15 o                         
   7   5  -3         69.96         66.78         3.22 o                         
   8   5  -3         39.97         36.77         2.16 o                         
   9   5  -3        165.14        157.51         5.61 o                         
  10   5  -3         99.95         97.46         3.40 o                         
  11   5  -3        268.36        267.21         5.64 o                         
  12   5  -3          8.32          7.57         1.40 o                         
  13   5  -3         26.44         29.29         2.63 o                         
  14   5  -3         25.99         22.69         2.23 o                         
  15   5  -3        282.08        299.49         6.57 o                         
   1   6  -3        462.82        475.42         5.79 o                         
   2   6  -3         15.65         17.91         1.43 o                         
   3   6  -3         18.36         17.70         1.47 o                         
   4   6  -3         19.36         19.49         1.71 o                         
   5   6  -3        241.38        235.00         5.68 o                         
   6   6  -3        487.54        485.85         8.18 o                         
   7   6  -3        126.34        125.77         3.86 o                         
   8   6  -3         72.11         69.66         3.01 o                         
   9   6  -3        249.13        243.85         5.68 o                         
  10   6  -3        136.09        136.01         4.46 o                         
  11   6  -3         71.53         72.22         3.35 o                         
  12   6  -3         71.40         67.03         3.35 o                         
  13   6  -3         25.81         26.52         2.52 o                         
  14   6  -3         54.27         58.40         3.40 o                         
  15   6  -3         73.52         71.82         5.84 o                         
   0   7  -3        373.09        373.40         8.86 o                         
   1   7  -3         36.09         36.55         1.75 o                         
   2   7  -3        112.87        113.57         2.89 o                         
   3   7  -3         56.29         57.28         2.66 o                         
   4   7  -3         30.55         35.14         2.12 o                         
   5   7  -3        144.64        142.36         4.41 o                         
   6   7  -3         76.86         75.58         2.79 o                         
   7   7  -3          9.04          9.56         1.74 o                         
   8   7  -3        348.75        343.59        11.58 o                         
   9   7  -3          5.37          5.89         1.35 o                         
  10   7  -3        171.10        170.25         5.00 o                         
  11   7  -3         58.46         61.62         3.20 o                         
  12   7  -3         16.43         15.12         2.77 o                         
  13   7  -3          4.64          3.51         1.57 o                         
  14   7  -3        116.86        125.59         4.70 o                         
   1   8  -3        189.80        188.33         3.91 o                         
   2   8  -3         62.28         62.66         2.28 o                         
   3   8  -3         23.07         24.00         2.14 o                         
   4   8  -3        250.84        249.75         5.50 o                         
   5   8  -3         92.72         91.87         3.65 o                         
   6   8  -3        120.66        117.89         3.56 o                         
   7   8  -3         65.70         66.16         2.79 o                         
   8   8  -3         27.11         29.46         2.20 o                         
   9   8  -3        102.40         97.43         3.50 o                         
  10   8  -3         25.24         24.49         2.86 o                         
  11   8  -3          8.11          9.62         3.12 o                         
  12   8  -3         68.52         71.46         5.18 o                         
  13   8  -3         21.57         16.83         2.28 o                         
  14   8  -3         50.66         47.76         7.46 o                         
   0   9  -3         52.57         53.19         3.39 o                         
   1   9  -3        131.72        124.85         3.26 o                         
   2   9  -3         16.00         15.91         1.47 o                         
   3   9  -3         83.09         77.69         3.01 o                         
   4   9  -3         50.24         44.22         2.57 o                         
   5   9  -3        573.54        565.26         9.50 o                         
   6   9  -3        103.50         99.07         3.41 o                         
   7   9  -3         19.04         19.67         1.95 o                         
   8   9  -3         34.92         39.49         2.53 o                         
   9   9  -3         38.10         40.03         2.61 o                         
  10   9  -3         41.06         38.62         2.64 o                         
  11   9  -3        263.53        273.12         6.23 o                         
  12   9  -3         29.03         31.65         2.54 o                         
  13   9  -3         69.70         70.34         3.63 o                         
   1  10  -3        227.96        223.63         5.50 o                         
   2  10  -3        134.11        141.30         4.54 o                         
   3  10  -3         15.69         15.52         1.53 o                         
   4  10  -3        135.49        141.92         3.98 o                         
   5  10  -3        270.86        257.86         6.08 o                         
   6  10  -3        111.93        115.03         3.74 o                         
   7  10  -3        217.07        217.47         5.24 o                         
   8  10  -3          6.51          8.09         1.57 o                         
   9  10  -3        155.11        170.33         4.76 o                         
  10  10  -3         93.52         94.88         3.74 o                         
  11  10  -3          9.68          6.45         1.69 o                         
  12  10  -3        107.45        114.05         5.07 o                         
   0  11  -3        344.37        340.28        11.26 o                         
   1  11  -3         24.56         24.00         2.09 o                         
   2  11  -3         62.27         64.11         2.90 o                         
   3  11  -3        325.16        305.84         5.67 o                         
   4  11  -3         15.68         15.99         1.83 o                         
   5  11  -3        186.32        187.90         4.83 o                         
   6  11  -3        175.06        173.68         5.19 o                         
   7  11  -3         37.22         34.20         2.91 o                         
   8  11  -3         82.08         79.82         3.94 o                         
   9  11  -3          0.86          0.95         1.32 o                         
  10  11  -3        120.44        125.83         4.50 o                         
  11  11  -3         46.34         43.97         3.66 o                         
   1  12  -3        105.34        100.17         3.64 o                         
   2  12  -3         70.32         68.32         3.13 o                         
   3  12  -3         47.25         46.11         2.71 o                         
   4  12  -3         84.78         86.00         3.47 o                         
   5  12  -3        122.18        114.06         3.96 o                         
   6  12  -3          2.18          2.56         1.25 o                         
   7  12  -3        124.60        128.40         4.32 o                         
   8  12  -3         30.40         28.53         2.45 o                         
   9  12  -3         29.31         26.58         2.96 o                         
  10  12  -3         22.43         19.48         2.99 o                         
   0  13  -3         30.20         24.16         3.26 o                         
   1  13  -3         54.51         55.54         3.00 o                         
   2  13  -3         15.05         15.89         2.05 o                         
   3  13  -3        161.86        158.43         4.73 o                         
   4  13  -3         10.10         10.21         1.91 o                         
   5  13  -3         86.43         91.49         3.76 o                         
   6  13  -3         34.79         29.56         2.32 o                         
   7  13  -3         38.78         37.51         2.62 o                         
   8  13  -3         46.85         47.81         3.53 o                         
   1  14  -3         38.36         37.51         2.84 o                         
   2  14  -3        136.14        143.46         4.73 o                         
   3  14  -3         17.72         15.39         2.21 o                         
   4  14  -3        143.97        154.22         6.39 o                         
   5  14  -3         32.78         30.36         2.98 o                         
   2   0  -2       5790.78       5894.40       127.42 o                         
   4   0  -2       4977.03       5283.67        51.60 o                         
   6   0  -2        399.75        406.95        10.45 o                         
   8   0  -2       1032.35        999.03        16.05 o                         
  10   0  -2        538.27        514.48        10.24 o                         
  12   0  -2        238.36        203.04         6.12 o                         
  14   0  -2        162.92        175.78         6.67 o                         
  16   0  -2         93.11         99.00         4.34 o                         
  18   0  -2        154.22        154.11         6.86 o                         
   1   1  -2        578.93        594.77         9.40 o                         
   2   1  -2          9.39         16.92         1.08 o                         
   3   1  -2          6.01          6.46         0.63 o                         
   4   1  -2       1552.38       1671.60        13.75 o                         
   5   1  -2        411.34        427.33         4.07 o                         
   6   1  -2        189.85        176.33         2.57 o                         
   7   1  -2        143.73        146.34         2.71 o                         
   8   1  -2         31.08         28.49         1.51 o                         
   9   1  -2        233.80        228.18         4.18 o                         
  10   1  -2        321.13        325.60         5.34 o                         
  11   1  -2        259.72        257.33         4.76 o                         
  12   1  -2        193.71        170.80         3.66 o                         
  13   1  -2         26.83         19.75         1.57 o                         
  14   1  -2         71.74         75.48         2.69 o                         
  15   1  -2        115.11        112.34         3.69 o                         
  16   1  -2          7.22          7.28         1.44 o                         
  17   1  -2         83.82         93.41         3.13 o                         
  18   1  -2        268.00        290.90         8.03 o                         
   0   2  -2          5.99          5.18         1.00 o                         
   1   2  -2         40.69         34.76         1.08 o                         
   2   2  -2          0.87          1.21         0.39 o                         
   3   2  -2        944.34        910.23         8.84 o                         
   4   2  -2        369.44        416.64         4.49 o                         
   5   2  -2        547.52        545.61         5.13 o                         
   6   2  -2        137.04        140.20         2.50 o                         
   7   2  -2        211.47        212.02         3.18 o                         
   8   2  -2        192.97        188.27         3.04 o                         
   9   2  -2        167.99        161.76         2.90 o                         
  10   2  -2         49.44         51.01         1.89 o                         
  11   2  -2         47.68         47.15         1.95 o                         
  12   2  -2        121.08        113.69         3.13 o                         
  13   2  -2        445.22        431.88         7.18 o                         
  14   2  -2         26.46         27.34         1.86 o                         
  15   2  -2         77.27         75.98         2.87 o                         
  16   2  -2          6.03          5.52         1.29 o                         
  17   2  -2         30.06         35.13         3.03 o                         
  18   2  -2         77.17         83.04         4.11 o                         
   1   3  -2        429.16        423.24         4.33 o                         
   2   3  -2        607.33        606.37         5.74 o                         
   3   3  -2          2.05          2.37         0.42 o                         
   4   3  -2        643.70        632.32         6.06 o                         
   5   3  -2        129.89        126.31         1.76 o                         
   6   3  -2        301.18        301.30         3.81 o                         
   7   3  -2         13.82         14.86         1.07 o                         
   8   3  -2         19.57         20.04         1.14 o                         
   9   3  -2        286.45        279.52         4.08 o                         
  10   3  -2        170.82        159.40         3.04 o                         
  11   3  -2         39.03         35.55         1.76 o                         
  12   3  -2        202.01        200.72         4.10 o                         
  13   3  -2         35.02         33.88         1.92 o                         
  14   3  -2        121.14        116.10         3.31 o                         
  15   3  -2         11.39          9.59         1.51 o                         
  16   3  -2         18.23         17.36         1.92 o                         
  17   3  -2         21.23         19.87         2.33 o                         
  18   3  -2          4.48          2.90         1.73 o                         
   0   4  -2       1138.51       1182.34        14.50 o                         
   1   4  -2        586.24        647.65         5.68 o                         
   2   4  -2        583.68        581.56         5.60 o                         
   3   4  -2        119.31        114.21         1.92 o                         
   4   4  -2         41.75         44.13         1.19 o                         
   5   4  -2         92.56         88.41         1.66 o                         
   6   4  -2        410.58        415.64         4.89 o                         
   7   4  -2        344.84        343.71         4.77 o                         
   8   4  -2       1049.85       1033.89        11.46 o                         
   9   4  -2        317.39        306.21         4.35 o                         
  10   4  -2        239.18        227.73         3.82 o                         
  11   4  -2         83.96         82.48         2.37 o                         
  12   4  -2        119.58        125.31         3.50 o                         
  13   4  -2        201.56        205.82         4.67 o                         
  14   4  -2        238.77        240.84         5.29 o                         
  15   4  -2        276.48        287.34         5.97 o                         
  16   4  -2        109.30        110.67         5.44 o                         
  17   4  -2         14.57         13.07         2.09 o                         
  18   4  -2        106.45        103.76         5.85 o                         
   1   5  -2       1727.97       1744.71        15.36 o                         
   2   5  -2        322.14        330.82         3.53 o                         
   3   5  -2         84.17         84.37         1.59 o                         
   4   5  -2        177.70        181.28         2.81 o                         
   5   5  -2        117.26        115.06         2.42 o                         
   6   5  -2        199.17        195.82         3.34 o                         
   7   5  -2       2272.77       2251.88        22.10 o                         
   8   5  -2        175.20        169.45         3.66 o                         
   9   5  -2         81.53         78.40         2.61 o                         
  10   5  -2         31.57         29.49         1.64 o                         
  11   5  -2         52.05         50.65         2.08 o                         
  12   5  -2         17.09         18.37         1.68 o                         
  13   5  -2         78.54         81.84         3.00 o                         
  14   5  -2         46.31         44.84         2.47 o                         
  15   5  -2        271.87        267.96         6.59 o                         
  16   5  -2          4.27          6.48         1.70 o                         
  17   5  -2         78.12         79.68         4.05 o                         
  18   5  -2          9.57          8.37         2.52 o                         
   0   6  -2        126.43        152.81         4.62 o                         
   1   6  -2        462.94        490.46         5.81 o                         
   2   6  -2        174.27        188.50         3.67 o                         
   3   6  -2        536.10        523.49         5.61 o                         
   4   6  -2         42.52         43.56         1.54 o                         
   5   6  -2        210.38        208.83         3.77 o                         
   6   6  -2         35.61         41.79         1.64 o                         
   7   6  -2        959.02        954.57        11.16 o                         
   8   6  -2        565.74        548.17         8.96 o                         
   9   6  -2        221.25        221.36         5.75 o                         
  10   6  -2        108.30        102.30         3.12 o                         
  11   6  -2        111.21        104.66         2.95 o                         
  12   6  -2        102.04        101.48         2.99 o                         
  13   6  -2        615.14        602.85         9.11 o                         
  14   6  -2        280.68        285.50         6.79 o                         
  15   6  -2         93.08         84.74         4.38 o                         
  16   6  -2        242.33        229.76         6.38 o                         
  17   6  -2         27.57         26.93         2.78 o                         
   1   7  -2         25.30         29.68         1.39 o                         
   2   7  -2        208.41        201.91         3.34 o                         
   3   7  -2         10.01         11.12         0.98 o                         
   4   7  -2        447.52        423.51         8.26 o                         
   5   7  -2         21.58         23.29         1.33 o                         
   6   7  -2        130.57        133.60         2.74 o                         
   7   7  -2         92.44         93.39         2.77 o                         
   8   7  -2        214.22        219.33         4.48 o                         
   9   7  -2          8.99          8.55         1.22 o                         
  10   7  -2        200.85        200.83         4.71 o                         
  11   7  -2         22.98         21.31         1.86 o                         
  12   7  -2        325.06        328.19         7.50 o                         
  13   7  -2         69.46         67.08         2.83 o                         
  14   7  -2         87.01         87.54         5.50 o                         
  15   7  -2          1.78          3.23         1.54 o                         
  16   7  -2         10.20         10.85         2.07 o                         
  17   7  -2         21.32         16.00         2.68 o                         
   0   8  -2        320.16        319.16        12.32 o                         
   1   8  -2         87.70         88.02         2.10 o                         
   2   8  -2        426.44        428.66         5.61 o                         
   3   8  -2        387.57        379.69         5.81 o                         
   4   8  -2         32.81         32.21         1.71 o                         
   5   8  -2        152.03        156.75         5.15 o                         
   6   8  -2        253.90        248.29         4.33 o                         
   7   8  -2          3.44          1.97         0.86 o                         
   8   8  -2        309.19        310.22         5.59 o                         
   9   8  -2         12.52         11.27         1.26 o                         
  10   8  -2         21.43         23.22         1.71 o                         
  11   8  -2        108.78        112.11         3.56 o                         
  12   8  -2         54.67         56.72         2.51 o                         
  13   8  -2         69.31         70.24         3.13 o                         
  14   8  -2         27.68         21.85         2.39 o                         
  15   8  -2         28.30         30.64         3.16 o                         
  16   8  -2         65.27         67.40         3.94 o                         
   1   9  -2        277.70        268.08         4.06 o                         
   2   9  -2        105.98        109.73         2.76 o                         
   3   9  -2        257.60        263.29         6.29 o                         
   4   9  -2        190.08        192.20         4.13 o                         
   5   9  -2         76.50         75.00         2.65 o                         
   6   9  -2         50.94         46.96         2.00 o                         
   7   9  -2        222.74        219.92         4.32 o                         
   8   9  -2         46.54         47.02         2.32 o                         
   9   9  -2        442.72        439.29         7.61 o                         
  10   9  -2         34.92         39.61         2.42 o                         
  11   9  -2         99.32        107.45         3.59 o                         
  12   9  -2         13.85         10.99         1.64 o                         
  13   9  -2         29.65         34.35         2.84 o                         
  14   9  -2          8.01          7.54         1.98 o                         
  15   9  -2        127.11        125.29         5.46 o                         
   0  10  -2        322.43        320.41         7.26 o                         
   1  10  -2          3.77          3.02         1.13 o                         
   2  10  -2        342.72        335.45         5.33 o                         
   3  10  -2       1878.68       1789.25        17.80 o                         
   4  10  -2         71.60         69.54         2.64 o                         
   5  10  -2        183.44        194.14         4.37 o                         
   6  10  -2        110.74        112.59         3.08 o                         
   7  10  -2         67.33         68.33         2.53 o                         
   8  10  -2        243.13        240.91         6.80 o                         
   9  10  -2         53.73         50.86         2.56 o                         
  10  10  -2        172.49        182.26         4.65 o                         
  11  10  -2        286.51        292.75         6.07 o                         
  12  10  -2         48.47         47.91         3.40 o                         
  13  10  -2         45.60         44.96         3.23 o                         
  14  10  -2         73.68         75.68         3.92 o                         
  15  10  -2          4.48          3.17         2.81 o                         
   1  11  -2         77.01         79.81         2.55 o                         
   2  11  -2        121.21        118.73         3.14 o                         
   3  11  -2        122.58        131.81         3.45 o                         
   4  11  -2        345.50        341.64         5.68 o                         
   5  11  -2        204.80        189.00         4.42 o                         
   6  11  -2        151.38        147.60         3.67 o                         
   7  11  -2          0.67          0.24         0.98 o                         
   8  11  -2         13.13         13.01         1.67 o                         
   9  11  -2         22.97         18.89         1.90 o                         
  10  11  -2         60.06         56.33         2.86 o                         
  11  11  -2         29.69         23.23         2.11 o                         
  12  11  -2        127.18        133.91         4.83 o                         
  13  11  -2          5.02          5.23         1.81 o                         
  14  11  -2        117.10        116.16         5.74 o                         
   0  12  -2        149.19        148.61         5.69 o                         
   1  12  -2         47.09         43.58         2.15 o                         
   2  12  -2         46.87         42.55         2.15 o                         
   3  12  -2        150.26        137.00         3.57 o                         
   4  12  -2         24.00         24.27         1.76 o                         
   5  12  -2        526.86        510.49         7.54 o                         
   6  12  -2         90.03         89.14         3.58 o                         
   7  12  -2         39.73         39.13         2.35 o                         
   8  12  -2         56.62         54.79         2.78 o                         
   9  12  -2         58.70         57.72         3.52 o                         
  10  12  -2         22.76         22.98         2.17 o                         
  11  12  -2        105.97        103.51         6.65 o                         
  12  12  -2        113.81        114.94         4.98 o                         
  13  12  -2        121.66        128.71         5.89 o                         
   1  13  -2        403.67        405.51         7.24 o                         
   2  13  -2          8.95          9.50         1.36 o                         
   3  13  -2          9.40          8.16         1.33 o                         
   4  13  -2         49.92         50.05         2.41 o                         
   5  13  -2         73.97         73.21         2.98 o                         
   6  13  -2         32.46         32.56         2.03 o                         
   7  13  -2        143.03        148.03         4.42 o                         
   8  13  -2          8.77         11.07         1.75 o                         
   9  13  -2        177.95        187.85         5.13 o                         
  10  13  -2         28.84         29.68         2.85 o                         
  11  13  -2         18.03         12.31         2.15 o                         
  12  13  -2         21.87         17.64         5.41 o                         
   0  14  -2        467.06        470.96        11.60 o                         
   1  14  -2         90.14         88.00         3.43 o                         
   2  14  -2         53.06         50.14         2.77 o                         
   3  14  -2         24.32         27.91         2.10 o                         
   4  14  -2          0.71          1.78         1.14 o                         
   5  14  -2         33.36         30.33         2.26 o                         
   6  14  -2         61.21         59.41         2.92 o                         
   7  14  -2         98.12         93.35         3.71 o                         
   8  14  -2        255.56        273.31         6.24 o                         
   9  14  -2         13.29         14.23         2.29 o                         
  10  14  -2         52.90         59.03         5.91 o                         
   1  15  -2         26.25         26.78         2.51 o                         
   2  15  -2        168.36        172.16         5.42 o                         
   3  15  -2         13.81         11.00         2.03 o                         
   4  15  -2        143.17        150.06         4.79 o                         
   5  15  -2          7.96          6.32         1.49 o                         
   6  15  -2        323.63        342.50         6.58 o                         
   7  15  -2         44.11         33.69         2.70 o                         
   8  15  -2         94.31         96.70         6.23 o                         
   0  16  -2        149.35        143.43         9.29 o                         
   1  16  -2         11.70         10.74         2.49 o                         
   2  16  -2         25.64         28.22         3.27 o                         
   3  16  -2        107.63        109.83         9.96 o                         
   4  16  -2          8.38         10.44         3.05 o                         
   5  16  -2         93.68         97.47         5.86 o                         
   2   0  -1      22006.02      22445.40      1119.52 o                         
   4   0  -1       6751.09       6808.07        73.79 o                         
   6   0  -1         14.89         30.80         1.17 o                         
   8   0  -1        918.94        971.38        11.22 o                         
  10   0  -1        625.76        663.83         9.79 o                         
  12   0  -1        483.37        447.55         9.45 o                         
  14   0  -1        217.29        200.05         6.22 o                         
  16   0  -1         24.84         21.76         2.22 o                         
  18   0  -1        163.09        181.31         9.41 o                         
  20   0  -1        222.98        209.49        15.05 o                         
   0   1  -1       4318.07       4574.69        93.59 o                         
   1   1  -1        215.62        243.04         3.11 o                         
   2   1  -1       5468.11       5712.58        49.95 o                         
   3   1  -1        455.62        462.63         4.29 o                         
   4   1  -1        953.47       1012.53         8.49 o                         
   5   1  -1        202.26        197.99         2.13 o                         
   6   1  -1        692.32        755.27         5.76 o                         
   7   1  -1        684.38        664.11         5.34 o                         
   8   1  -1       1270.66       1264.38         9.88 o                         
   9   1  -1        203.00        217.24         2.54 o                         
  10   1  -1         76.32         67.90         1.86 o                         
  11   1  -1        192.62        192.22         4.11 o                         
  12   1  -1         56.65         45.09         1.76 o                         
  13   1  -1        392.00        393.22         5.78 o                         
  14   1  -1        221.60        195.37         3.98 o                         
  15   1  -1        124.21        123.44         3.29 o                         
  16   1  -1        284.79        291.03         5.88 o                         
  17   1  -1         14.39          8.05         2.00 o                         
  18   1  -1         64.68         58.80         4.02 o                         
  19   1  -1         50.38         51.10         4.23 o                         
   1   2  -1        889.05        914.40         7.51 o                         
   2   2  -1        420.65        475.87         4.27 o                         
   3   2  -1        786.90        810.08         6.80 o                         
   4   2  -1        390.86        398.36         3.98 o                         
   5   2  -1         69.64         69.64         1.27 o                         
   6   2  -1        481.89        497.26         4.50 o                         
   7   2  -1       1242.32       1209.81         9.07 o                         
   8   2  -1         20.50         22.70         0.71 o                         
   9   2  -1        470.25        472.71         5.67 o                         
  10   2  -1        359.09        354.55         4.55 o                         
  11   2  -1         65.31         67.49         2.04 o                         
  12   2  -1         74.03         71.31         2.01 o                         
  13   2  -1          8.22          4.76         0.94 o                         
  14   2  -1         40.26         34.23         1.82 o                         
  15   2  -1        194.90        196.64         4.65 o                         
  16   2  -1         57.42         60.06         3.38 o                         
  17   2  -1        190.95        205.96         5.78 o                         
  18   2  -1          9.33          7.73         2.30 o                         
  19   2  -1         92.96         87.57         5.00 o                         
   0   3  -1       3032.12       3184.83        35.09 o                         
   1   3  -1        925.64        911.19         7.51 o                         
   2   3  -1       1268.37       1265.95        10.36 o                         
   3   3  -1        974.48        910.25         7.73 o                         
   4   3  -1        316.52        316.33         3.43 o                         
   5   3  -1        159.71        149.19         2.03 o                         
   6   3  -1        363.78        367.04         3.62 o                         
   7   3  -1         43.46         47.54         1.15 o                         
   8   3  -1        504.20        499.57         4.67 o                         
   9   3  -1         13.74         12.17         0.81 o                         
  10   3  -1        239.58        232.56         3.53 o                         
  11   3  -1        313.30        310.34         4.36 o                         
  12   3  -1         26.10         26.41         1.38 o                         
  13   3  -1         57.84         60.35         1.99 o                         
  14   3  -1         57.97         55.75         2.35 o                         
  15   3  -1          4.54          5.45         1.21 o                         
  16   3  -1        166.52        174.23         4.60 o                         
  17   3  -1          0.05          1.17         1.47 o                         
  18   3  -1        130.77        133.99         5.22 o                         
  19   3  -1          1.52          0.60         1.83 o                         
   1   4  -1        654.23        666.62         7.33 o                         
   2   4  -1        348.21        373.93         3.86 o                         
   3   4  -1        489.27        554.59         6.90 o                         
   4   4  -1        354.19        359.25         3.90 o                         
   5   4  -1         77.85         90.42         1.49 o                         
   6   4  -1       1204.38       1189.75        10.13 o                         
   7   4  -1        394.04        416.48         4.62 o                         
   8   4  -1        524.49        522.49         5.43 o                         
   9   4  -1        829.97        790.43         9.86 o                         
  10   4  -1        192.71        188.12         3.16 o                         
  11   4  -1         70.18         67.18         1.94 o                         
  12   4  -1        689.02        669.91         7.65 o                         
  13   4  -1        467.78        461.61         6.04 o                         
  14   4  -1        286.68        297.69         5.49 o                         
  15   4  -1         44.32         39.88         2.32 o                         
  16   4  -1          2.37          2.32         1.18 o                         
  17   4  -1         18.71         19.06         2.32 o                         
  18   4  -1         46.05         44.28         4.88 o                         
  19   4  -1          8.94          7.86         2.66 o                         
   0   5  -1        387.86        383.71         4.87 o                         
   1   5  -1         64.38         53.54         1.17 o                         
   2   5  -1        778.13        844.46         7.11 o                         
   3   5  -1       3942.97       4063.86        29.92 o                         
   4   5  -1        144.47        154.33         1.89 o                         
   5   5  -1       2719.66       2782.33        20.03 o                         
   6   5  -1        533.14        574.12         5.11 o                         
   7   5  -1        337.42        343.15         4.03 o                         
   8   5  -1        463.25        445.73         5.26 o                         
   9   5  -1       1453.64       1419.78        12.93 o                         
  10   5  -1        140.29        132.47         2.47 o                         
  11   5  -1        890.29        849.48         9.96 o                         
  12   5  -1        235.22        232.77         3.93 o                         
  13   5  -1        596.46        611.43         8.15 o                         
  14   5  -1        117.58        116.15         3.29 o                         
  15   5  -1         54.73         60.46         2.81 o                         
  16   5  -1         18.60         19.98         2.02 o                         
  17   5  -1         65.47         67.17         4.16 o                         
  18   5  -1         44.63         55.78         4.65 o                         
  19   5  -1        146.18        141.45         7.78 o                         
   1   6  -1        583.52        605.96         5.70 o                         
   2   6  -1        244.39        284.59         3.01 o                         
   3   6  -1        388.34        423.74         3.90 o                         
   4   6  -1        321.03        357.57         3.28 o                         
   5   6  -1         33.75         37.53         0.94 o                         
   6   6  -1         67.19         76.85         1.65 o                         
   7   6  -1        491.63        494.96         8.14 o                         
   8   6  -1         69.38         64.90         1.80 o                         
   9   6  -1       1246.51       1212.37        11.52 o                         
  10   6  -1        559.66        559.28         6.19 o                         
  11   6  -1        137.91        139.62         4.15 o                         
  12   6  -1         14.37         13.80         1.35 o                         
  13   6  -1        183.62        171.14         4.28 o                         
  14   6  -1        466.06        462.46         7.69 o                         
  15   6  -1        187.00        189.53         4.80 o                         
  16   6  -1        168.40        183.59         7.94 o                         
  17   6  -1         34.58         40.97         3.47 o                         
  18   6  -1         41.36         43.00         4.34 o                         
   0   7  -1       1392.94       1464.41        14.22 o                         
   1   7  -1        178.72        187.79         2.07 o                         
   2   7  -1        309.06        291.72         3.12 o                         
   3   7  -1        176.35        180.82         2.32 o                         
   4   7  -1         17.12         15.57         0.71 o                         
   5   7  -1         42.24         42.80         1.09 o                         
   6   7  -1        106.68         96.36         1.98 o                         
   7   7  -1        122.93        123.83         2.52 o                         
   8   7  -1        329.41        333.28         4.61 o                         
   9   7  -1        202.67        202.01         3.82 o                         
  10   7  -1        610.09        609.82         9.17 o                         
  11   7  -1         61.89         62.11         2.48 o                         
  12   7  -1         53.91         53.82         2.47 o                         
  13   7  -1         53.35         55.08         2.59 o                         
  14   7  -1         84.54         84.80         3.26 o                         
  15   7  -1        126.30        128.40         4.07 o                         
  16   7  -1        153.98        161.68         5.88 o                         
  17   7  -1         25.81         23.66         2.87 o                         
  18   7  -1         64.11         60.15         4.34 o                         
   1   8  -1        585.33        583.99         5.32 o                         
   2   8  -1        517.01        508.75         5.58 o                         
   3   8  -1         16.39         17.74         0.97 o                         
   4   8  -1       1150.84       1187.66        12.13 o                         
   5   8  -1        120.14        108.47         2.49 o                         
   6   8  -1        155.27        140.08         2.72 o                         
   7   8  -1        209.35        203.14         4.28 o                         
   8   8  -1        129.28        127.24         2.73 o                         
   9   8  -1         68.61         67.24         2.12 o                         
  10   8  -1         99.05        102.06         2.61 o                         
  11   8  -1         21.63         20.24         1.59 o                         
  12   8  -1         17.15         20.67         1.85 o                         
  13   8  -1         12.01         14.19         2.02 o                         
  14   8  -1        168.97        158.43         4.47 o                         
  15   8  -1         57.77         54.15         2.96 o                         
  16   8  -1         34.11         31.34         2.80 o                         
  17   8  -1         96.16         97.82         5.04 o                         
   0   9  -1        263.38        246.84         7.09 o                         
   1   9  -1        172.52        169.31         2.87 o                         
   2   9  -1         63.19         63.23         1.58 o                         
   3   9  -1        705.20        689.97         7.33 o                         
   4   9  -1        105.13        101.36         2.26 o                         
   5   9  -1        470.49        443.42         6.31 o                         
   6   9  -1        179.87        172.20         3.44 o                         
   7   9  -1        331.69        339.49         4.85 o                         
   8   9  -1          1.76          2.24         0.76 o                         
   9   9  -1         77.23         71.63         2.26 o                         
  10   9  -1        132.62        126.90         3.00 o                         
  11   9  -1        159.40        153.48         4.12 o                         
  12   9  -1         50.66         55.19         2.67 o                         
  13   9  -1        486.76        494.09         8.92 o                         
  14   9  -1         21.33         21.10         2.03 o                         
  15   9  -1         75.54         83.18         3.56 o                         
  16   9  -1         12.65         12.55         2.11 o                         
  17   9  -1         26.75         18.88         2.95 o                         
   1  10  -1       1652.29       1603.05        14.55 o                         
   2  10  -1        621.38        631.75         7.04 o                         
   3  10  -1        184.53        193.51         3.48 o                         
   4  10  -1        561.36        538.74        11.99 o                         
   5  10  -1        547.88        461.99         6.33 o                         
   6  10  -1        131.06        142.15         4.00 o                         
   7  10  -1        180.73        174.46         3.39 o                         
   8  10  -1         22.19         17.64         1.33 o                         
   9  10  -1        207.32        196.85         3.84 o                         
  10  10  -1        235.15        236.92         4.74 o                         
  11  10  -1         28.80         28.68         2.14 o                         
  12  10  -1        303.87        312.91         6.30 o                         
  13  10  -1         36.38         41.32         2.60 o                         
  14  10  -1         15.61         15.45         1.92 o                         
  15  10  -1         77.15         80.49         3.65 o                         
  16  10  -1         35.53         31.56         2.97 o                         
   0  11  -1        190.65        182.94         5.64 o                         
   1  11  -1        696.45        688.52         7.72 o                         
   2  11  -1        347.11        355.01         6.03 o                         
   3  11  -1        324.89        290.38         4.95 o                         
   4  11  -1         73.89         64.67         2.25 o                         
   5  11  -1        132.30        110.48         3.20 o                         
   6  11  -1         82.17         85.05         2.62 o                         
   7  11  -1        136.55        118.79         3.16 o                         
   8  11  -1        390.03        378.39         6.03 o                         
   9  11  -1         77.07         66.96         2.63 o                         
  10  11  -1        129.43        123.58         3.49 o                         
  11  11  -1         22.54         19.11         1.92 o                         
  12  11  -1         48.23         48.24         2.71 o                         
  13  11  -1         16.61         19.30         2.07 o                         
  14  11  -1         50.32         46.74         3.80 o                         
  15  11  -1          4.16          2.84         1.95 o                         
   1  12  -1         78.64         83.32         2.58 o                         
   2  12  -1         81.93         84.35         2.58 o                         
   3  12  -1        312.12        316.32         5.21 o                         
   4  12  -1         10.39          8.93         1.17 o                         
   5  12  -1          0.22         -0.69         0.73 o                         
   6  12  -1        111.99        103.30         3.28 o                         
   7  12  -1        433.60        422.34         6.56 o                         
   8  12  -1         80.24         81.43         2.82 o                         
   9  12  -1        341.17        333.49         6.43 o                         
  10  12  -1          0.15          0.11         1.05 o                         
  11  12  -1          5.66          4.94         1.62 o                         
  12  12  -1         34.89         30.13         3.71 o                         
  13  12  -1         57.32         55.85         3.87 o                         
  14  12  -1         72.46         72.04         5.29 o                         
   0  13  -1         25.57         23.65         2.78 o                         
   1  13  -1        223.64        226.85         4.19 o                         
   2  13  -1         40.15         41.28         2.21 o                         
   3  13  -1        597.20        594.05         8.81 o                         
   4  13  -1          5.23          4.00         1.24 o                         
   5  13  -1        209.73        220.90         4.55 o                         
   6  13  -1         36.57         33.07         2.05 o                         
   7  13  -1         19.56         18.55         1.71 o                         
   8  13  -1         36.86         37.30         2.93 o                         
   9  13  -1         14.89         16.58         2.09 o                         
  10  13  -1          8.96          8.04         1.84 o                         
  11  13  -1        212.76        214.14        10.64 o                         
  12  13  -1          7.67          6.37         2.10 o                         
  13  13  -1         74.57         68.38         4.31 o                         
   1  14  -1         10.17         10.08         1.65 o                         
   2  14  -1        162.28        156.96         4.74 o                         
   3  14  -1         77.06         77.06         3.47 o                         
   4  14  -1        193.77        191.92         5.97 o                         
   5  14  -1         45.40         47.04         2.63 o                         
   6  14  -1        173.10        176.92         4.68 o                         
   7  14  -1         12.77          9.38         1.76 o                         
   8  14  -1         36.35         34.27         2.80 o                         
   9  14  -1         92.35         88.32         4.04 o                         
  10  14  -1        123.05        125.37         5.12 o                         
  11  14  -1         39.37         44.89         3.81 o                         
  12  14  -1        203.33        230.59         8.72 o                         
   0  15  -1        143.34        139.51         7.55 o                         
   1  15  -1         20.66         22.94         2.26 o                         
   2  15  -1        305.90        327.51         7.28 o                         
   3  15  -1         48.30         46.65         3.97 o                         
   4  15  -1         33.49         33.81         2.94 o                         
   5  15  -1         93.34         89.49         3.99 o                         
   6  15  -1        227.23        229.65         7.12 o                         
   7  15  -1         12.76         13.57         2.85 o                         
   8  15  -1        515.44        566.50        21.58 o                         
   9  15  -1         25.96         17.75         2.72 o                         
  10  15  -1         94.40        110.04         6.70 o                         
   1  16  -1        173.45        188.31         9.91 o                         
   2  16  -1         58.10         65.33         3.67 o                         
   3  16  -1         33.55         33.04         2.89 o                         
   4  16  -1         54.93         56.79         3.96 o                         
   5  16  -1         45.85         42.90         3.73 o                         
   6  16  -1         57.67         53.41         4.24 o                         
   7  16  -1         17.02         14.80         2.58 o                         
   8  16  -1         31.40         31.01         6.17 o                         
   0  17  -1        285.67        307.49        12.35 o                         
   1  17  -1         32.16         26.93         3.18 o                         
   2  17  -1         24.95         18.32         2.75 o                         
   3  17  -1         36.97         34.89         3.31 o                         
   4  17  -1         26.71         21.74         3.01 o                         
   5  17  -1         12.05         10.67         2.65 o                         
   6  17  -1         82.21         75.84         6.72 o                         
   2   0   0        270.04        274.21         3.10 o                         
   4   0   0        599.50        621.97         5.82 o                         
   6   0   0      10929.73      11341.77       179.17 o                         
   8   0   0          6.84          2.23         0.47 o                         
  10   0   0        273.10        265.76         3.87 o                         
  12   0   0         13.04         14.24         1.22 o                         
  14   0   0        169.09        169.99         6.47 o                         
  16   0   0        571.56        551.16        15.79 o                         
  18   0   0         22.26         29.55         4.57 o                         
  20   0   0         10.85         13.35         3.90 o                         
   1   1   0         33.07         36.00         0.39 o                         
   2   1   0       1494.59       1554.93        10.36 o                         
   3   1   0        706.67        717.23         4.54 o                         
   4   1   0       1123.62       1111.84         6.92 o                         
   5   1   0        174.90        187.39         1.83 o                         
   6   1   0       2279.77       2293.64        14.44 o                         
   7   1   0          5.33          6.17         0.41 o                         
   8   1   0        219.04        277.50         2.68 o                         
   9   1   0       1024.79       1023.94         7.41 o                         
  10   1   0         60.58         55.11         1.16 o                         
  11   1   0        347.20        354.45         3.45 o                         
  12   1   0        325.20        329.15         3.66 o                         
  13   1   0          0.66          0.48         0.51 o                         
  14   1   0        454.77        413.26         6.70 o                         
  15   1   0         25.81         34.40         2.87 o                         
  16   1   0         78.08         63.88         3.73 o                         
  17   1   0        233.09        235.47         7.20 o                         
  18   1   0         96.30         95.70         4.90 o                         
  19   1   0         79.66         80.02         4.78 o                         
  20   1   0        115.46        140.34         6.35 o                         
   0   2   0       2241.63       2333.75        26.93 o                         
   1   2   0          7.83          9.09         0.27 o                         
   2   2   0       1034.85       1067.86         6.74 o                         
   3   2   0        562.55        617.64         4.22 o                         
   4   2   0        197.06        204.52         1.76 o                         
   5   2   0       3579.84       3561.32        23.08 o                         
   6   2   0        108.79         98.75         1.32 o                         
   7   2   0         39.98         40.90         0.84 o                         
   8   2   0        917.97        941.28         6.57 o                         
   9   2   0         34.42         33.52         0.89 o                         
  10   2   0          9.89          9.89         0.61 o                         
  11   2   0        535.54        541.74         4.80 o                         
  12   2   0        105.23         98.90         1.86 o                         
  13   2   0        104.88        110.67         2.37 o                         
  14   2   0        132.56        132.42         3.58 o                         
  15   2   0        325.69        332.92         6.14 o                         
  16   2   0          1.21          2.74         1.51 o                         
  17   2   0          6.40          3.66         1.76 o                         
  18   2   0         21.13         22.99         2.90 o                         
  19   2   0         47.75         55.97         5.40 o                         
  20   2   0         32.77         34.26         4.00 o                         
   1   3   0       2163.22       2136.20        12.65 o                         
   2   3   0       3232.03       3345.53        19.55 o                         
   3   3   0        203.84        186.21         1.70 o                         
   4   3   0       1338.97       1314.70         9.37 o                         
   5   3   0        122.27         91.91         1.26 o                         
   6   3   0        116.38        130.63         1.61 o                         
   7   3   0        457.07        454.23         3.64 o                         
   8   3   0          3.66          3.97         0.39 o                         
   9   3   0        204.71        213.75         2.33 o                         
  10   3   0         13.62         13.59         0.70 o                         
  11   3   0         68.54         67.06         1.79 o                         
  12   3   0        369.06        369.28         4.54 o                         
  13   3   0        137.06        137.81         2.88 o                         
  14   3   0        180.71        182.00         4.29 o                         
  15   3   0         21.88         23.02         1.93 o                         
  16   3   0         50.24         45.94         2.90 o                         
  17   3   0          4.88          1.43         1.62 o                         
  18   3   0         44.60         45.17         3.70 o                         
  19   3   0         15.12         15.64         2.65 o                         
  20   3   0        114.01        119.18        10.10 o                         
   0   4   0        662.28        653.36         6.19 o                         
   1   4   0          5.20          4.21         0.29 o                         
   2   4   0         17.16         20.74         0.52 o                         
   3   4   0        322.24        293.95         2.48 o                         
   4   4   0       2587.84       2694.30        16.20 o                         
   5   4   0        858.98        993.75         6.64 o                         
   6   4   0        157.41        153.14         1.73 o                         
   7   4   0        116.74         99.76         1.40 o                         
   8   4   0        340.58        322.19         3.20 o                         
   9   4   0          0.68          0.56         0.32 o                         
  10   4   0       2026.08       2030.76        13.73 o                         
  11   4   0       1914.35       1853.48        14.91 o                         
  12   4   0          3.62          2.49         0.68 o                         
  13   4   0         69.79         66.20         2.16 o                         
  14   4   0         62.94         59.97         2.64 o                         
  15   4   0         23.48         22.79         1.93 o                         
  16   4   0        460.33        450.17         7.81 o                         
  17   4   0         79.00         78.91         4.35 o                         
  18   4   0         27.56         25.62         2.91 o                         
  19   4   0         21.94         19.41         2.89 o                         
   1   5   0       2831.89       2895.20        16.69 o                         
   2   5   0        121.67        112.68         1.32 o                         
   3   5   0       2698.38       2922.61        16.96 o                         
   4   5   0       2007.73       2170.96        13.88 o                         
   5   5   0       2350.80       2496.30        15.32 o                         
   6   5   0         14.68         13.63         0.58 o                         
   7   5   0       2151.65       2184.08        13.79 o                         
   8   5   0         19.36         22.01         0.85 o                         
   9   5   0       1306.13       1276.94         8.86 o                         
  10   5   0        309.00        293.50         3.56 o                         
  11   5   0        146.42        136.76         2.73 o                         
  12   5   0         10.91         11.10         1.05 o                         
  13   5   0        264.64        263.11         4.58 o                         
  14   5   0          1.53          1.42         0.94 o                         
  15   5   0        100.04        103.07         3.54 o                         
  16   5   0         10.52          9.46         1.55 o                         
  17   5   0        154.63        159.15         4.80 o                         
  18   5   0         17.42         17.24         2.67 o                         
  19   5   0         16.02         16.98         2.79 o                         
   0   6   0        280.93        329.29         3.95 o                         
   1   6   0        414.90        401.47         3.22 o                         
   2   6   0          2.75          4.81         0.39 o                         
   3   6   0         23.27         32.59         0.78 o                         
   4   6   0        186.08        240.09         2.34 o                         
   5   6   0       2479.51       2667.78        17.06 o                         
   6   6   0         28.42         37.11         0.91 o                         
   7   6   0        122.83        119.61         1.73 o                         
   8   6   0         20.66         22.62         0.81 o                         
   9   6   0        199.61        188.93         3.70 o                         
  10   6   0        118.60        116.54         2.49 o                         
  11   6   0       2260.06       2188.13        18.38 o                         
  12   6   0       1307.21       1295.33        13.92 o                         
  13   6   0         22.12         19.58         1.55 o                         
  14   6   0          0.10          0.56         0.93 o                         
  15   6   0        101.11        102.29         3.55 o                         
  16   6   0         94.29         90.94         3.52 o                         
  17   6   0        112.35        117.49         4.13 o                         
  18   6   0        348.00        366.17         9.60 o                         
  19   6   0          0.66         -2.36         2.36 o                         
   1   7   0         25.54         31.74         0.80 o                         
   2   7   0       1206.18       1296.16         8.62 o                         
   3   7   0          4.33          7.14         0.49 o                         
   4   7   0        202.78        151.58         1.84 o                         
   5   7   0          2.36          2.70         0.38 o                         
   6   7   0        524.77        545.22         4.48 o                         
   7   7   0         84.73         93.42         1.60 o                         
   8   7   0          8.16          8.08         0.64 o                         
   9   7   0          4.75          4.12         0.68 o                         
  10   7   0         29.32         28.32         1.41 o                         
  11   7   0         95.26         95.32         2.56 o                         
  12   7   0        654.47        654.22         7.92 o                         
  13   7   0        107.38        106.99         3.14 o                         
  14   7   0        153.72        151.79         4.54 o                         
  15   7   0          0.37          0.95         1.15 o                         
  16   7   0          2.76          1.34         1.19 o                         
  17   7   0         81.77         84.94         3.90 o                         
  18   7   0         12.46         15.84         2.63 o                         
   0   8   0       1586.16       1696.71        15.61 o                         
   1   8   0        205.00        187.18         2.29 o                         
   2   8   0        461.72        471.84         3.96 o                         
   3   8   0        565.04        557.29         4.51 o                         
   4   8   0          1.51          0.73         0.32 o                         
   5   8   0        252.59        260.20         2.73 o                         
   6   8   0       1236.20       1289.61         8.99 o                         
   7   8   0          1.18          2.96         0.49 o                         
   8   8   0        218.55        208.17         3.00 o                         
   9   8   0         31.01         30.95         1.48 o                         
  10   8   0         16.45         14.77         1.56 o                         
  11   8   0         59.93         59.20         2.78 o                         
  12   8   0          0.31          0.10         0.77 o                         
  13   8   0         76.15         71.03         2.71 o                         
  14   8   0          2.30          2.00         1.24 o                         
  15   8   0         65.61         68.02         3.44 o                         
  16   8   0        148.60        157.24         5.85 o                         
  17   8   0          3.25          2.54         1.80 o                         
  18   8   0         69.76         72.62         4.56 o                         
   1   9   0        399.24        380.72         3.51 o                         
   2   9   0        306.67        297.65         3.33 o                         
   3   9   0        136.82        136.80         2.10 o                         
   4   9   0         63.79         61.20         1.28 o                         
   5   9   0         18.78         23.52         0.92 o                         
   6   9   0          0.70          0.52         0.43 o                         
   7   9   0        518.97        467.22         4.98 o                         
   8   9   0        351.13        310.60         4.37 o                         
   9   9   0        359.78        380.96         5.38 o                         
  10   9   0          2.28          0.48         0.73 o                         
  11   9   0        230.89        246.63         4.73 o                         
  12   9   0         35.59         33.42         2.05 o                         
  13   9   0          0.25         -0.54         1.15 o                         
  14   9   0         23.17         19.75         2.54 o                         
  15   9   0        365.93        389.65         9.41 o                         
  16   9   0         42.86         34.23         4.79 o                         
  17   9   0        151.67        159.41         6.38 o                         
   0  10   0       2051.91       2065.43        19.14 o                         
   1  10   0       3117.98       3056.79        19.18 o                         
   2  10   0        105.20        108.50         1.77 o                         
   3  10   0        461.58        429.60         4.17 o                         
   4  10   0          3.58          6.17         0.71 o                         
   5  10   0        684.80        634.32         6.37 o                         
   6  10   0        426.04        385.72         4.70 o                         
   7  10   0        320.05        247.24         4.40 o                         
   8  10   0        378.17        400.47         6.08 o                         
   9  10   0          0.07          1.02         0.85 o                         
  10  10   0        139.18        143.45         3.97 o                         
  11  10   0         70.72         80.82         3.14 o                         
  12  10   0         11.44          9.35         1.47 o                         
  13  10   0         90.37        103.22         4.15 o                         
  14  10   0        250.25        256.95         7.52 o                         
  15  10   0         76.32         81.27         4.65 o                         
  16  10   0         58.84         61.39         4.37 o                         
  17  10   0         43.23         46.81         4.72 o                         
   1  11   0        161.58        155.92         2.69 o                         
   2  11   0         92.28         92.26         1.99 o                         
   3  11   0         29.47         28.55         1.36 o                         
   4  11   0        331.53        343.94         4.63 o                         
   5  11   0          3.00          2.07         0.72 o                         
   6  11   0        339.17        330.26         5.35 o                         
   7  11   0        235.82        194.27         4.45 o                         
   8  11   0          6.21          6.28         1.25 o                         
   9  11   0        128.03        100.05         3.35 o                         
  10  11   0         50.89         54.47         2.68 o                         
  11  11   0          0.02          0.30         1.00 o                         
  12  11   0        169.05        171.71         5.14 o                         
  13  11   0          9.29          8.03         1.79 o                         
  14  11   0        178.44        181.49         6.36 o                         
  15  11   0         99.49        116.84         5.40 o                         
  16  11   0         32.65         25.89         3.23 o                         
   0  12   0          1.44          0.59         1.15 o                         
   1  12   0        271.10        259.63         6.37 o                         
   2  12   0          7.39          6.47         1.03 o                         
   3  12   0        307.05        321.15         5.47 o                         
   4  12   0        243.40        243.83         4.49 o                         
   5  12   0        354.20        366.57         5.97 o                         
   6  12   0          0.87          2.12         0.97 o                         
   7  12   0        304.73        275.53         5.61 o                         
   8  12   0          7.62          7.26         1.33 o                         
   9  12   0        166.70        151.48         4.28 o                         
  10  12   0        255.47        242.30         5.59 o                         
  11  12   0        266.88        276.49         6.10 o                         
  12  12   0          1.09          1.17         1.24 o                         
  13  12   0         80.98         95.01         4.66 o                         
  14  12   0         25.72         27.31         3.20 o                         
  15  12   0          0.36          1.73         1.82 o                         
   1  13   0        837.93        840.85        11.05 o                         
   2  13   0         13.25         13.34         1.52 o                         
   3  13   0          2.47          1.03         1.06 o                         
   4  13   0         63.10         62.08         2.99 o                         
   5  13   0        159.05        148.31         4.57 o                         
   6  13   0         17.28         17.44         1.95 o                         
   7  13   0        242.28        259.59         8.16 o                         
   8  13   0          1.18          1.35         1.23 o                         
   9  13   0        175.21        163.26         5.17 o                         
  10  13   0         13.26         11.15         1.95 o                         
  11  13   0         54.61         55.25         3.45 o                         
  12  13   0         29.57         28.55         4.54 o                         
  13  13   0         61.02         57.14         4.63 o                         
  14  13   0         29.38         27.10         4.28 o                         
   0  14   0        219.64        204.75         6.85 o                         
   1  14   0          1.10          3.99         1.13 o                         
   2  14   0        144.03        136.77         3.91 o                         
   3  14   0         66.50         66.15         3.72 o                         
   4  14   0         10.57         15.12         2.15 o                         
   5  14   0        163.13        160.74         5.60 o                         
   6  14   0        110.01        111.11         4.75 o                         
   7  14   0         41.55         44.51         3.90 o                         
   8  14   0        152.64        165.11         5.99 o                         
   9  14   0         17.76         19.60         2.60 o                         
  10  14   0        369.57        389.48         9.64 o                         
  11  14   0         34.20         29.91         3.22 o                         
  12  14   0         72.19         77.66         6.42 o                         
   1  15   0         53.46         55.88         3.13 o                         
   2  15   0         11.10          9.97         1.82 o                         
   3  15   0         15.97         10.98         1.92 o                         
   4  15   0        869.02        916.35        15.82 o                         
   5  15   0         12.70         10.68         2.18 o                         
   6  15   0        121.76        114.41         5.08 o                         
   7  15   0         82.77         69.77         5.09 o                         
   8  15   0          1.06         -1.20         1.65 o                         
   9  15   0         43.54         40.58         3.70 o                         
  10  15   0        407.22        400.75        10.11 o                         
  11  15   0          0.00          2.63         2.52 o                         
   0  16   0         57.21         64.26         5.69 o                         
   1  16   0        100.57         98.49         4.22 o                         
   2  16   0          4.01          5.07         1.65 o                         
   3  16   0        175.17        176.31         7.40 o                         
   4  16   0         46.12         59.82         3.99 o                         
   5  16   0         23.75         18.73         3.67 o                         
   6  16   0         92.19        106.34         5.22 o                         
   7  16   0          5.08          4.48         2.07 o                         
   8  16   0          0.92          1.78         1.88 o                         
   9  16   0          0.30         -0.95         1.85 o                         
   1  17   0         66.03         70.46         3.99 o                         
   2  17   0        201.28        208.74         7.16 o                         
   3  17   0          5.78          8.04         2.27 o                         
   4  17   0         44.18         35.79         3.61 o                         
   5  17   0         15.14         15.17         2.59 o                         
   6  17   0         35.23         39.35         3.87 o                         
   7  17   0          9.63          7.04         3.03 o                         
   0  18   0        192.65        213.25        15.05 o                         
   1  18   0         16.42         15.28         5.17 o                         
   2  18   0        187.78        217.36        10.70 o                         
   2   0   1      21895.95      21288.94       210.54 o                         
   4   0   1       6763.82       6805.16        52.20 o                         
   6   0   1         16.54         30.86         1.08 o                         
   8   0   1        920.00        964.07         9.46 o                         
  10   0   1        642.23        683.09         7.79 o                         
  12   0   1        487.29        444.08         6.89 o                         
  14   0   1        206.68        195.33         5.06 o                         
  16   0   1         25.69         22.48         2.98 o                         
  18   0   1        164.18        172.94         9.23 o                         
  20   0   1        213.97        217.95        15.99 o                         
   0   1   1       4223.51       4302.59        28.25 o                         
   1   1   1        224.62        250.86         1.56 o                         
   2   1   1       5519.81       5632.71        26.66 o                         
   3   1   1        489.00        487.20         2.87 o                         
   4   1   1        950.68       1002.48         6.28 o                         
   5   1   1        199.07        193.47         1.81 o                         
   6   1   1        673.01        742.97         5.35 o                         
   7   1   1        683.00        666.98         4.76 o                         
   8   1   1       1284.22       1273.95         8.29 o                         
   9   1   1        208.98        218.96         2.54 o                         
  10   1   1         72.37         60.48         1.40 o                         
  11   1   1        185.47        187.64         2.63 o                         
  12   1   1         56.43         43.89         1.41 o                         
  13   1   1        400.16        398.00         5.14 o                         
  14   1   1        220.72        198.64         3.82 o                         
  15   1   1        121.53        118.56         3.09 o                         
  16   1   1        279.39        280.58         5.32 o                         
  17   1   1         14.84         14.58         2.14 o                         
  18   1   1         67.61         68.45         4.48 o                         
  19   1   1         52.53         53.02         4.26 o                         
  20   1   1        108.05        110.64         8.63 o                         
   1   2   1        908.55        906.77         4.79 o                         
   2   2   1        423.61        467.80         2.89 o                         
   3   2   1        777.49        787.84         4.49 o                         
   4   2   1        387.93        396.33         2.80 o                         
   5   2   1         69.42         68.16         1.00 o                         
   6   2   1        480.81        497.24         4.21 o                         
   7   2   1       1245.52       1209.07         8.39 o                         
   8   2   1         20.64         22.13         0.68 o                         
   9   2   1        466.30        468.93         4.31 o                         
  10   2   1        357.32        352.98         3.89 o                         
  11   2   1         66.90         66.99         1.63 o                         
  12   2   1         72.27         67.85         1.74 o                         
  13   2   1          8.24          6.96         0.90 o                         
  14   2   1         41.04         32.43         1.76 o                         
  15   2   1        201.10        199.23         3.95 o                         
  16   2   1         57.47         56.69         2.55 o                         
  17   2   1        188.51        202.72         5.97 o                         
  18   2   1          8.94          8.40         2.20 o                         
  19   2   1         93.91         92.57         5.36 o                         
   0   3   1       2987.25       3008.47        21.34 o                         
   1   3   1        918.08        892.49         5.00 o                         
   2   3   1       1286.87       1268.34         6.84 o                         
   3   3   1        977.93        908.11         5.42 o                         
   4   3   1        315.71        315.13         2.56 o                         
   5   3   1        152.70        149.28         1.75 o                         
   6   3   1        353.78        351.43         3.22 o                         
   7   3   1         45.17         47.60         1.04 o                         
   8   3   1        525.60        516.04         4.46 o                         
   9   3   1         12.86         12.10         0.70 o                         
  10   3   1        235.90        233.20         3.08 o                         
  11   3   1        314.14        311.08         3.76 o                         
  12   3   1         26.10         24.86         1.21 o                         
  13   3   1         57.15         56.31         1.72 o                         
  14   3   1         60.78         63.15         2.23 o                         
  15   3   1          5.27          4.77         1.11 o                         
  16   3   1        163.65        166.99         4.58 o                         
  17   3   1          0.08          1.06         1.39 o                         
  18   3   1        130.42        127.68         5.06 o                         
  19   3   1          2.11          2.06         1.98 o                         
   1   4   1        662.72        661.98         4.33 o                         
   2   4   1        373.79        388.36         2.87 o                         
   3   4   1        483.23        546.16         3.75 o                         
   4   4   1        368.61        368.87         2.83 o                         
   5   4   1         75.64         87.04         1.34 o                         
   6   4   1       1200.47       1192.79         8.13 o                         
   7   4   1        396.84        409.01         3.64 o                         
   8   4   1        523.97        526.13         4.46 o                         
   9   4   1        819.44        784.74         6.40 o                         
  10   4   1        193.78        186.79         2.74 o                         
  11   4   1         71.97         69.11         1.73 o                         
  12   4   1        682.18        673.01         6.50 o                         
  13   4   1        465.85        458.63         5.72 o                         
  14   4   1        287.71        293.88         4.80 o                         
  15   4   1         45.86         47.93         2.33 o                         
  16   4   1          2.08          2.63         1.13 o                         
  17   4   1         19.04         17.15         2.27 o                         
  18   4   1         45.37         56.33         3.61 o                         
  19   4   1          9.30          7.50         2.80 o                         
   0   5   1        383.48        382.83         4.86 o                         
   1   5   1         63.48         52.22         0.93 o                         
   2   5   1        779.39        826.85         5.83 o                         
   3   5   1       3945.95       4034.48        23.26 o                         
   4   5   1        144.29        150.33         1.61 o                         
   5   5   1       2678.94       2747.28        16.39 o                         
   6   5   1        525.88        554.52         4.53 o                         
   7   5   1        348.50        347.82         3.32 o                         
   8   5   1        467.67        453.29         4.08 o                         
   9   5   1       1457.22       1403.37         9.89 o                         
  10   5   1        134.92        126.62         2.28 o                         
  11   5   1        855.55        860.94         7.62 o                         
  12   5   1        237.60        239.22         3.43 o                         
  13   5   1        621.93        627.94         7.04 o                         
  14   5   1        119.36        122.73         3.10 o                         
  15   5   1         50.67         50.36         2.28 o                         
  16   5   1         16.83         16.34         2.12 o                         
  17   5   1         63.04         78.77         4.56 o                         
  18   5   1         46.53         47.13         3.99 o                         
  19   5   1        151.34        159.57         8.25 o                         
   1   6   1        603.75        626.24         4.69 o                         
   2   6   1        233.87        274.63         2.64 o                         
   3   6   1        378.61        407.75         3.30 o                         
   4   6   1        337.24        369.66         3.09 o                         
   5   6   1         34.70         39.26         0.93 o                         
   6   6   1         68.04         78.48         1.40 o                         
   7   6   1        499.98        506.64         4.40 o                         
   8   6   1         69.83         66.56         1.45 o                         
   9   6   1       1229.07       1200.17         8.80 o                         
  10   6   1        571.32        572.95         5.38 o                         
  11   6   1        139.51        142.53         2.56 o                         
  12   6   1         16.66         19.48         1.31 o                         
  13   6   1        181.39        175.50         3.99 o                         
  14   6   1        461.97        454.00         6.84 o                         
  15   6   1        189.34        201.90         4.76 o                         
  16   6   1        169.22        174.10         5.60 o                         
  17   6   1         34.05         38.43         4.30 o                         
  18   6   1         41.61         44.21         3.88 o                         
   0   7   1       1367.34       1398.15        14.69 o                         
   1   7   1        177.65        187.13         2.12 o                         
   2   7   1        321.53        303.58         2.92 o                         
   3   7   1        180.14        187.54         2.38 o                         
   4   7   1         16.75         16.04         0.66 o                         
   5   7   1         41.24         39.41         0.95 o                         
   6   7   1        107.18         96.37         2.01 o                         
   7   7   1        125.25        121.77         1.98 o                         
   8   7   1        331.90        333.65         3.85 o                         
   9   7   1        202.42        208.44         2.94 o                         
  10   7   1        615.83        617.73         6.06 o                         
  11   7   1         61.84         59.52         1.91 o                         
  12   7   1         53.06         52.92         2.24 o                         
  13   7   1         54.48         52.67         2.70 o                         
  14   7   1         81.67         83.85         3.90 o                         
  15   7   1        124.61        125.70         4.27 o                         
  16   7   1        155.80        161.90         8.38 o                         
  17   7   1         26.15         23.04         3.14 o                         
  18   7   1         62.73         63.36         6.41 o                         
   1   8   1        583.67        573.79         4.91 o                         
   2   8   1        511.29        508.83         4.36 o                         
   3   8   1         17.27         19.08         0.83 o                         
   4   8   1       1142.75       1175.37         8.42 o                         
   5   8   1        119.77        113.03         1.92 o                         
   6   8   1        157.76        145.11         2.33 o                         
   7   8   1        208.65        211.58         2.96 o                         
   8   8   1        129.64        127.99         2.31 o                         
   9   8   1         70.39         73.90         1.89 o                         
  10   8   1         99.76         98.71         2.29 o                         
  11   8   1         22.04         26.13         1.65 o                         
  12   8   1         18.45         16.76         1.51 o                         
  13   8   1         13.00          8.76         1.40 o                         
  14   8   1        171.24        170.74         4.49 o                         
  15   8   1         57.95         55.99         3.12 o                         
  16   8   1         33.59         31.12         2.65 o                         
  17   8   1         95.72        103.03         6.73 o                         
   0   9   1        263.37        260.85         4.49 o                         
   1   9   1        163.80        159.94         2.43 o                         
   2   9   1         63.71         61.00         1.51 o                         
   3   9   1        730.64        706.24         6.02 o                         
   4   9   1        104.90        102.65         1.77 o                         
   5   9   1        457.95        444.14         4.46 o                         
   6   9   1        179.78        178.42         2.72 o                         
   7   9   1        336.10        349.44         4.12 o                         
   8   9   1          1.77          1.98         0.63 o                         
   9   9   1         79.68         80.40         2.54 o                         
  10   9   1        131.88        125.52         3.02 o                         
  11   9   1        158.83        155.46         3.71 o                         
  12   9   1         51.91         51.95         2.56 o                         
  13   9   1        485.96        508.79         8.24 o                         
  14   9   1         20.91         22.08         2.23 o                         
  15   9   1         73.45         75.32         3.64 o                         
  16   9   1         12.65         10.24         1.94 o                         
  17   9   1         25.77         20.77         3.19 o                         
   1  10   1       1635.03       1599.70        12.16 o                         
   2  10   1        613.95        625.94         5.96 o                         
   3  10   1        191.62        194.91         2.81 o                         
   4  10   1        564.29        544.97         5.49 o                         
   5  10   1        546.87        471.00         5.04 o                         
   6  10   1        127.15        132.75         2.60 o                         
   7  10   1        173.72        168.50         2.84 o                         
   8  10   1         22.02         19.76         1.24 o                         
   9  10   1        219.65        209.71         3.66 o                         
  10  10   1        236.14        239.62         4.63 o                         
  11  10   1         27.29         28.88         2.08 o                         
  12  10   1        302.47        303.56         6.01 o                         
  13  10   1         36.95         46.00         2.89 o                         
  14  10   1         14.41         10.91         1.85 o                         
  15  10   1         73.55         72.35         5.20 o                         
  16  10   1         35.21         42.79         3.93 o                         
   0  11   1        185.00        191.42         4.70 o                         
   1  11   1        699.39        694.64         6.58 o                         
   2  11   1        356.74        367.87         4.32 o                         
   3  11   1        322.14        296.92         3.81 o                         
   4  11   1         73.38         71.26         1.89 o                         
   5  11   1        134.37        113.05         2.37 o                         
   6  11   1         79.21         80.55         2.26 o                         
   7  11   1        136.77        117.88         2.72 o                         
   8  11   1        396.71        386.18         5.66 o                         
   9  11   1         76.86         72.85         2.80 o                         
  10  11   1        125.72        122.00         3.97 o                         
  11  11   1         22.04         16.15         2.12 o                         
  12  11   1         48.89         40.91         3.80 o                         
  13  11   1         16.82         21.46         3.09 o                         
  14  11   1         53.05         52.90         3.72 o                         
  15  11   1          4.24          2.53         1.81 o                         
   1  12   1         86.19         89.92         2.12 o                         
   2  12   1         86.67         86.17         2.11 o                         
   3  12   1        308.08        308.76         4.31 o                         
   4  12   1         12.94         12.46         1.19 o                         
   5  12   1          0.38         -0.61         0.61 o                         
   6  12   1        110.93        101.86         2.64 o                         
   7  12   1        435.23        426.46         7.59 o                         
   8  12   1         79.60         77.87         3.24 o                         
   9  12   1        333.05        325.91         6.69 o                         
  10  12   1          0.11          3.00         1.61 o                         
  11  12   1          6.46          5.00         1.90 o                         
  12  12   1         35.19         25.54         3.00 o                         
  13  12   1         54.92         48.08         3.98 o                         
  14  12   1         73.44         75.60         4.72 o                         
   0  13   1         26.26         25.71         2.23 o                         
   1  13   1        222.24        225.90         3.90 o                         
   2  13   1         39.76         39.47         1.93 o                         
   3  13   1        592.49        593.22         7.41 o                         
   4  13   1          5.19          3.22         0.94 o                         
   5  13   1        210.02        214.53         4.42 o                         
   6  13   1         36.98         37.50         2.26 o                         
   7  13   1         20.86         22.13         2.12 o                         
   8  13   1         36.99         41.00         2.96 o                         
   9  13   1         14.98         19.43         2.56 o                         
  10  13   1          8.97         10.64         2.31 o                         
  11  13   1        212.35        213.35         9.74 o                         
  12  13   1          7.93          5.22         2.07 o                         
  13  13   1         74.45         74.33         4.83 o                         
   1  14   1         11.68         11.81         1.35 o                         
   2  14   1        166.96        166.74         3.99 o                         
   3  14   1         77.24         79.37         3.04 o                         
   4  14   1        189.12        190.02         5.47 o                         
   5  14   1         45.89         43.36         3.56 o                         
   6  14   1        175.48        192.21         5.68 o                         
   7  14   1         12.46         14.28         2.06 o                         
   8  14   1         36.14         41.30         4.48 o                         
   9  14   1         92.63         92.54         4.90 o                         
  10  14   1        119.73        141.10         6.01 o                         
  11  14   1         37.97         48.61         4.17 o                         
  12  14   1        203.38        239.15        10.35 o                         
   0  15   1        148.81        149.59         6.23 o                         
   1  15   1         21.41         20.24         2.29 o                         
   2  15   1        303.67        328.14         6.83 o                         
   3  15   1         46.04         46.21         3.01 o                         
   4  15   1         33.31         33.46         2.52 o                         
   5  15   1         94.99         95.98         4.30 o                         
   6  15   1        221.54        230.07         6.54 o                         
   7  15   1         12.24         10.16         2.01 o                         
   8  15   1        518.15        538.46        10.69 o                         
   9  15   1         24.95         19.86         2.85 o                         
  10  15   1         86.47        101.63         5.48 o                         
   1  16   1        170.11        171.43         5.55 o                         
   2  16   1         59.22         71.54         3.82 o                         
   3  16   1         36.46         34.88         2.96 o                         
   4  16   1         52.82         58.80         4.45 o                         
   5  16   1         46.12         52.47         3.96 o                         
   6  16   1         58.30         60.52         4.37 o                         
   7  16   1         18.55         18.87         2.83 o                         
   8  16   1         30.68         32.44         3.57 o                         
   0  17   1        285.43        327.56        12.75 o                         
   1  17   1         30.51         32.57         4.34 o                         
   2  17   1         23.23         20.81         2.59 o                         
   3  17   1         39.70         35.52         3.67 o                         
   4  17   1         26.55         26.29         3.25 o                         
   5  17   1         13.66          9.48         2.58 o                         
   6  17   1         84.08         92.21         7.32 o                         
   0   0   2       2313.91       2291.88        23.95 o                         
   2   0   2       5734.05       5800.94        38.45 o                         
   4   0   2       4977.52       5248.90        40.91 o                         
   6   0   2        394.60        377.27         4.49 o                         
   8   0   2       1031.93       1016.60        10.62 o                         
  10   0   2        558.52        515.27         7.57 o                         
  12   0   2        235.16        210.32         5.52 o                         
  14   0   2        159.61        159.43         4.76 o                         
  16   0   2         91.31        104.19         8.03 o                         
  18   0   2        148.16        150.58         6.33 o                         
   1   1   2        603.66        599.92         3.86 o                         
   2   1   2          7.16         11.80         0.44 o                         
   3   1   2          5.07          4.30         0.24 o                         
   4   1   2       1545.60       1634.00         8.76 o                         
   5   1   2        421.44        425.57         3.05 o                         
   6   1   2        193.47        175.24         1.91 o                         
   7   1   2        150.55        148.77         2.04 o                         
   8   1   2         31.40         28.70         1.04 o                         
   9   1   2        231.99        225.20         3.01 o                         
  10   1   2        321.23        325.66         4.01 o                         
  11   1   2        259.17        251.78         3.57 o                         
  12   1   2        190.99        169.27         2.99 o                         
  13   1   2         28.36         26.97         1.60 o                         
  14   1   2         69.31         74.53         2.43 o                         
  15   1   2        116.15        113.05         2.88 o                         
  16   1   2          7.35          5.61         1.26 o                         
  17   1   2         85.88         85.93         3.16 o                         
  18   1   2        263.85        284.19         7.08 o                         
   0   2   2          6.90          6.25         0.46 o                         
   1   2   2         45.13         38.45         0.62 o                         
   2   2   2          1.14          2.24         0.27 o                         
   3   2   2        953.75        918.10         5.10 o                         
   4   2   2        369.69        407.45         2.89 o                         
   5   2   2        545.45        535.52         3.74 o                         
   6   2   2        135.74        140.69         1.83 o                         
   7   2   2        209.22        205.27         2.82 o                         
   8   2   2        191.14        180.44         2.72 o                         
   9   2   2        165.84        158.12         2.72 o                         
  10   2   2         48.03         46.45         1.47 o                         
  11   2   2         53.98         55.07         1.75 o                         
  12   2   2        120.50        110.67         2.65 o                         
  13   2   2        446.87        442.68         5.54 o                         
  14   2   2         25.91         30.30         1.67 o                         
  15   2   2         78.09         74.41         2.43 o                         
  16   2   2          6.01          4.40         1.24 o                         
  17   2   2         31.60         32.78         3.32 o                         
  18   2   2         77.95         85.79         3.82 o                         
   1   3   2        422.04        409.51         2.72 o                         
   2   3   2        600.06        584.60         3.64 o                         
   3   3   2          2.44          3.00         0.29 o                         
   4   3   2        639.84        616.43         3.93 o                         
   5   3   2        128.03        120.03         1.51 o                         
   6   3   2        313.63        301.19         3.18 o                         
   7   3   2         14.16         16.70         0.85 o                         
   8   3   2         19.44         18.99         0.92 o                         
   9   3   2        285.21        281.07         3.52 o                         
  10   3   2        173.07        163.38         2.67 o                         
  11   3   2         40.46         38.57         1.51 o                         
  12   3   2        207.01        214.11         3.53 o                         
  13   3   2         35.06         35.97         1.69 o                         
  14   3   2        117.96        120.25         3.23 o                         
  15   3   2         10.81         11.71         1.33 o                         
  16   3   2         18.16         15.33         1.77 o                         
  17   3   2         22.98         23.59         2.27 o                         
  18   3   2          4.62          2.18         1.50 o                         
   0   4   2       1197.82       1200.02         9.42 o                         
   1   4   2        588.67        637.49         4.19 o                         
   2   4   2        578.90        561.50         3.77 o                         
   3   4   2        119.79        113.74         1.25 o                         
   4   4   2         41.60         42.11         0.83 o                         
   5   4   2         89.76         82.76         1.40 o                         
   6   4   2        433.11        435.67         4.23 o                         
   7   4   2        341.62        342.19         3.63 o                         
   8   4   2       1037.33       1007.38         8.07 o                         
   9   4   2        313.66        296.54         3.73 o                         
  10   4   2        234.94        233.64         3.47 o                         
  11   4   2         81.46         80.66         2.11 o                         
  12   4   2        119.93        121.98         2.84 o                         
  13   4   2        200.29        204.26         3.82 o                         
  14   4   2        234.08        246.39         4.56 o                         
  15   4   2        278.05        292.54         5.28 o                         
  16   4   2        111.53        117.32         3.73 o                         
  17   4   2         15.15         13.81         1.98 o                         
  18   4   2        106.54        108.52         6.35 o                         
   1   5   2       1717.07       1708.45        10.13 o                         
   2   5   2        320.55        322.71         2.84 o                         
   3   5   2         81.41         80.11         1.33 o                         
   4   5   2        174.97        174.39         2.14 o                         
   5   5   2        116.61        116.71         1.87 o                         
   6   5   2        196.08        187.93         2.67 o                         
   7   5   2       2244.11       2163.60        15.74 o                         
   8   5   2        175.61        167.93         2.68 o                         
   9   5   2         77.42         81.02         1.91 o                         
  10   5   2         29.90         32.31         2.06 o                         
  11   5   2         56.24         53.62         1.83 o                         
  12   5   2         17.21         20.30         1.35 o                         
  13   5   2         74.89         83.68         2.53 o                         
  14   5   2         47.97         46.32         2.15 o                         
  15   5   2        271.98        264.58         5.46 o                         
  16   5   2          4.44          2.52         1.41 o                         
  17   5   2         84.07         90.64         3.86 o                         
  18   5   2          9.99          7.94         2.46 o                         
   0   6   2        119.53        148.46         3.03 o                         
   1   6   2        474.31        494.19         4.80 o                         
   2   6   2        178.99        184.78         2.24 o                         
   3   6   2        535.01        521.23         4.64 o                         
   4   6   2         42.62         42.79         1.15 o                         
   5   6   2        219.80        210.20         2.62 o                         
   6   6   2         36.27         39.96         1.26 o                         
   7   6   2        946.49        930.75         8.33 o                         
   8   6   2        585.18        575.42         5.73 o                         
   9   6   2        216.58        213.74         3.23 o                         
  10   6   2        107.04        107.87         2.34 o                         
  11   6   2        111.34        104.40         2.51 o                         
  12   6   2        101.81        100.24         2.70 o                         
  13   6   2        607.74        617.36         7.07 o                         
  14   6   2        287.76        307.09         5.36 o                         
  15   6   2         97.98        104.96         3.79 o                         
  16   6   2        236.67        238.83         5.82 o                         
  17   6   2         28.64         29.65         2.61 o                         
   1   7   2         26.92         29.88         1.05 o                         
   2   7   2        206.87        196.97         2.60 o                         
   3   7   2         10.31         11.79         0.82 o                         
   4   7   2        447.22        428.14         4.53 o                         
   5   7   2         21.89         20.18         1.50 o                         
   6   7   2        139.16        142.05         2.32 o                         
   7   7   2         94.14         93.24         2.04 o                         
   8   7   2        215.00        219.73         3.27 o                         
   9   7   2          9.89         10.00         0.97 o                         
  10   7   2        202.36        207.68         3.34 o                         
  11   7   2         22.25         20.96         1.35 o                         
  12   7   2        328.92        323.62         4.77 o                         
  13   7   2         69.55         70.72         2.37 o                         
  14   7   2         83.51         88.34         3.38 o                         
  15   7   2          1.89          2.29         1.30 o                         
  16   7   2         10.36         10.56         1.72 o                         
  17   7   2         20.62         20.37         4.74 o                         
   0   8   2        308.58        292.37         5.01 o                         
   1   8   2         86.19         83.14         1.79 o                         
   2   8   2        423.76        424.83         4.35 o                         
   3   8   2        385.13        372.48         4.25 o                         
   4   8   2         33.00         31.91         1.26 o                         
   5   8   2        153.25        160.11         2.73 o                         
   6   8   2        248.28        240.01         3.54 o                         
   7   8   2          4.10          3.18         0.74 o                         
   8   8   2        312.01        302.43         4.46 o                         
   9   8   2         11.95          9.15         1.13 o                         
  10   8   2         25.74         26.87         1.70 o                         
  11   8   2        112.67        110.10         2.58 o                         
  12   8   2         55.19         54.66         2.10 o                         
  13   8   2         68.47         70.57         2.54 o                         
  14   8   2         29.73         30.07         2.24 o                         
  15   8   2         28.12         28.05         2.45 o                         
  16   8   2         65.17         66.21         3.83 o                         
   1   9   2        282.41        269.42         3.50 o                         
   2   9   2        105.57        103.30         2.25 o                         
   3   9   2        258.25        272.31         3.62 o                         
   4   9   2        191.17        195.66         3.06 o                         
   5   9   2         77.21         74.66         1.92 o                         
   6   9   2         50.25         44.20         1.67 o                         
   7   9   2        226.90        235.08         3.87 o                         
   8   9   2         46.17         43.86         1.85 o                         
   9   9   2        443.10        446.74         5.90 o                         
  10   9   2         35.30         37.48         1.87 o                         
  11   9   2         97.18        101.38         2.86 o                         
  12   9   2         13.70         10.16         1.48 o                         
  13   9   2         29.96         27.67         2.37 o                         
  14   9   2          7.99          5.87         1.53 o                         
  15   9   2        125.15        128.83         4.98 o                         
   0  10   2        319.82        314.48         5.67 o                         
   1  10   2          3.45          2.53         0.63 o                         
   2  10   2        337.18        337.24         4.44 o                         
   3  10   2       1851.28       1793.50        13.90 o                         
   4  10   2         71.37         65.17         2.02 o                         
   5  10   2        196.38        210.03         3.34 o                         
   6  10   2        110.50        112.85         2.53 o                         
   7  10   2         69.79         68.82         2.41 o                         
   8  10   2        239.88        239.92         4.16 o                         
   9  10   2         52.33         51.29         2.09 o                         
  10  10   2        173.17        182.33         3.77 o                         
  11  10   2        292.23        301.23         5.73 o                         
  12  10   2         48.10         46.80         2.68 o                         
  13  10   2         41.85         42.17         2.84 o                         
  14  10   2         71.58         74.27         3.90 o                         
  15  10   2          4.10          4.33         2.23 o                         
   1  11   2         78.79         79.25         2.20 o                         
   2  11   2        125.52        124.82         2.69 o                         
   3  11   2        122.37        131.49         2.92 o                         
   4  11   2        349.52        346.11         4.54 o                         
   5  11   2        206.39        185.96         3.29 o                         
   6  11   2        150.75        152.18         3.28 o                         
   7  11   2          0.63          0.51         0.79 o                         
   8  11   2         13.02         13.07         1.33 o                         
   9  11   2         22.56         23.18         1.68 o                         
  10  11   2         61.73         62.09         2.81 o                         
  11  11   2         30.13         29.08         2.19 o                         
  12  11   2        128.94        132.30         4.36 o                         
  13  11   2          5.29          5.11         1.79 o                         
  14  11   2        116.21        123.55         7.90 o                         
   0  12   2        158.29        156.74         5.49 o                         
   1  12   2         47.15         44.29         1.83 o                         
   2  12   2         48.13         48.51         1.88 o                         
   3  12   2        164.66        161.56         3.21 o                         
   4  12   2         23.60         20.30         1.45 o                         
   5  12   2        515.98        506.41         5.99 o                         
   6  12   2         93.96         90.71         2.68 o                         
   7  12   2         38.74         37.00         1.99 o                         
   8  12   2         54.59         51.71         2.39 o                         
   9  12   2         58.74         56.16         2.52 o                         
  10  12   2         23.51         21.23         2.57 o                         
  11  12   2         97.98         96.25         3.80 o                         
  12  12   2        113.80        118.20         4.65 o                         
  13  12   2        124.90        134.24         6.99 o                         
   1  13   2        398.96        409.62         5.84 o                         
   2  13   2          8.85          7.03         1.06 o                         
   3  13   2          9.74          7.96         1.07 o                         
   4  13   2         49.62         48.52         2.07 o                         
   5  13   2         71.70         74.67         2.45 o                         
   6  13   2         32.95         34.17         2.11 o                         
   7  13   2        144.54        154.22         3.85 o                         
   8  13   2          8.71          9.20         1.46 o                         
   9  13   2        176.54        190.92         5.17 o                         
  10  13   2         29.07         27.55         2.76 o                         
  11  13   2         19.14         18.80         2.57 o                         
   0  14   2        473.33        497.14         9.52 o                         
   1  14   2         91.65         95.07         2.90 o                         
   2  14   2         51.26         51.14         2.27 o                         
   3  14   2         25.39         27.24         1.88 o                         
   4  14   2          0.67          2.19         1.04 o                         
   5  14   2         34.02         31.95         2.03 o                         
   6  14   2         64.23         70.19         3.06 o                         
   7  14   2         96.89         99.07         3.95 o                         
   8  14   2        248.88        271.43         7.42 o                         
   9  14   2         13.16         13.36         2.26 o                         
  10  14   2         54.53         66.62         4.55 o                         
   1  15   2         25.80         21.10         2.36 o                         
   2  15   2        169.63        183.36         4.59 o                         
   3  15   2         13.93         12.73         1.64 o                         
   4  15   2        141.56        151.80         4.16 o                         
   5  15   2          8.03          6.18         1.53 o                         
   6  15   2        317.04        327.76         7.46 o                         
   7  15   2         43.52         46.50         6.35 o                         
   8  15   2         94.38        113.52         6.69 o                         
   0  16   2        150.34        167.60         6.96 o                         
   1  16   2         10.34          6.24         1.72 o                         
   2  16   2         24.41         28.96         2.54 o                         
   3  16   2        105.96        107.16         4.23 o                         
   4  16   2          8.49          9.80         2.08 o                         
   5  16   2         98.89        104.10         5.52 o                         
   2   0   3        980.83        998.61         8.68 o                         
   4   0   3        896.23        894.65         8.76 o                         
   6   0   3       1100.90       1092.12        11.51 o                         
   8   0   3          5.46          5.85         1.05 o                         
  10   0   3        385.41        357.90         6.44 o                         
  12   0   3        419.54        423.67         7.59 o                         
  14   0   3          6.06          8.17         1.71 o                         
  16   0   3         67.73         72.04         6.58 o                         
   0   1   3        525.16        506.28         4.78 o                         
   1   1   3        134.24        132.39         1.42 o                         
   2   1   3         83.43         91.33         1.28 o                         
   3   1   3        400.86        401.67         3.31 o                         
   4   1   3        493.17        501.38         3.83 o                         
   5   1   3        158.60        156.20         2.06 o                         
   6   1   3        527.73        529.66         4.99 o                         
   7   1   3        101.34        101.04         1.98 o                         
   8   1   3        169.62        158.55         2.67 o                         
   9   1   3         41.05         42.89         1.55 o                         
  10   1   3        195.45        193.26         3.38 o                         
  11   1   3        203.92        194.85         3.91 o                         
  12   1   3         46.98         43.39         2.12 o                         
  13   1   3        114.99        108.93         2.97 o                         
  14   1   3         15.41         16.15         1.52 o                         
  15   1   3         80.63         85.93         2.91 o                         
  16   1   3        175.81        191.21         4.56 o                         
   1   2   3        363.01        348.81         2.69 o                         
   2   2   3         22.97         23.16         0.69 o                         
   3   2   3        135.40        134.42         1.48 o                         
   4   2   3         18.00         18.81         0.73 o                         
   5   2   3        131.14        127.11         2.09 o                         
   6   2   3        169.85        170.87         2.57 o                         
   7   2   3        226.81        228.77         3.24 o                         
   8   2   3         25.85         25.35         1.33 o                         
   9   2   3        176.89        183.03         3.27 o                         
  10   2   3         33.20         28.93         1.62 o                         
  11   2   3         95.88         97.20         2.60 o                         
  12   2   3         13.83         13.21         1.31 o                         
  13   2   3         19.20         21.40         1.85 o                         
  14   2   3         15.88         12.80         1.39 o                         
  15   2   3         80.25         77.60         2.82 o                         
  16   2   3         50.98         57.30         2.62 o                         
   0   3   3        700.09        680.73         6.95 o                         
   1   3   3         71.86         65.98         1.01 o                         
   2   3   3         63.18         59.44         1.07 o                         
   3   3   3        145.34        148.62         1.86 o                         
   4   3   3         51.20         51.91         1.32 o                         
   5   3   3         49.28         51.44         1.39 o                         
   6   3   3        219.52        210.29         2.95 o                         
   7   3   3         64.31         66.50         1.69 o                         
   8   3   3        264.73        261.49         3.70 o                         
   9   3   3          1.31          0.44         0.64 o                         
  10   3   3        135.58        137.35         2.97 o                         
  11   3   3         67.52         65.12         2.35 o                         
  12   3   3         31.93         32.93         2.78 o                         
  13   3   3         56.46         62.64         2.39 o                         
  14   3   3         50.19         54.18         2.41 o                         
  15   3   3          3.39          3.21         1.15 o                         
  16   3   3         34.48         33.29         2.24 o                         
   1   4   3        257.45        259.80         2.79 o                         
   2   4   3        372.20        377.22         3.54 o                         
   3   4   3          5.76          7.77         0.90 o                         
   4   4   3        431.10        414.12         4.22 o                         
   5   4   3        223.15        215.44         2.98 o                         
   6   4   3        349.50        348.12         4.11 o                         
   7   4   3        170.22        163.15         2.81 o                         
   8   4   3         62.98         63.58         1.79 o                         
   9   4   3        102.65        102.88         2.42 o                         
  10   4   3         69.85         69.63         2.22 o                         
  11   4   3          9.26          8.10         1.06 o                         
  12   4   3        241.44        248.52         4.44 o                         
  13   4   3         58.28         65.83         2.48 o                         
  14   4   3         95.33        102.11         3.10 o                         
  15   4   3         48.91         45.83         2.44 o                         
  16   4   3          5.56          4.01         1.44 o                         
   0   5   3        379.28        377.77         5.67 o                         
   1   5   3        345.07        339.96         3.65 o                         
   2   5   3         10.32          9.04         0.73 o                         
   3   5   3        410.79        404.25         4.40 o                         
   4   5   3          6.35          6.73         0.74 o                         
   5   5   3        895.77        883.47         7.83 o                         
   6   5   3        238.07        234.08         3.31 o                         
   7   5   3         69.01         67.41         1.83 o                         
   8   5   3         37.10         38.95         1.52 o                         
   9   5   3        159.70        165.65         3.00 o                         
  10   5   3        102.54        104.35         2.62 o                         
  11   5   3        268.39        275.27         4.61 o                         
  12   5   3          8.06          8.53         1.23 o                         
  13   5   3         23.66         18.89         1.63 o                         
  14   5   3         25.80         28.74         1.94 o                         
  15   5   3        287.47        296.30         5.42 o                         
   1   6   3        468.04        464.88         4.80 o                         
   2   6   3         17.02         19.29         1.07 o                         
   3   6   3         18.26         15.93         1.03 o                         
   4   6   3         19.91         20.41         1.13 o                         
   5   6   3        245.89        238.44         3.42 o                         
   6   6   3        495.68        494.58         5.63 o                         
   7   6   3        119.27        120.22         2.59 o                         
   8   6   3         71.69         65.84         2.18 o                         
   9   6   3        245.08        243.71         4.05 o                         
  10   6   3        140.81        139.76         3.05 o                         
  11   6   3         71.09         72.07         2.62 o                         
  12   6   3         75.40         84.11         2.84 o                         
  13   6   3         24.43         23.35         1.79 o                         
  14   6   3         51.96         55.99         2.57 o                         
  15   6   3         71.46         72.83         2.96 o                         
   0   7   3        385.12        385.51         6.68 o                         
   1   7   3         36.02         35.60         1.40 o                         
   2   7   3        107.66        109.64         2.22 o                         
   3   7   3         57.98         59.30         1.76 o                         
   4   7   3         31.08         32.11         1.43 o                         
   5   7   3        144.94        148.70         2.84 o                         
   6   7   3         84.65         86.65         2.22 o                         
   7   7   3          8.64          8.50         0.95 o                         
   8   7   3        351.49        350.83         4.84 o                         
   9   7   3          5.45          7.17         1.01 o                         
  10   7   3        170.43        177.40         3.51 o                         
  11   7   3         59.39         61.84         2.36 o                         
  12   7   3         16.44         17.12         1.69 o                         
  13   7   3          4.24          1.18         1.10 o                         
  14   7   3        117.48        120.53         3.71 o                         
   1   8   3        186.89        180.52         3.08 o                         
   2   8   3         58.32         55.30         1.76 o                         
   3   8   3         23.50         24.54         1.38 o                         
   4   8   3        248.00        247.03         3.80 o                         
   5   8   3         90.49         88.53         2.40 o                         
   6   8   3        122.72        121.04         2.82 o                         
   7   8   3         67.28         68.13         2.25 o                         
   8   8   3         27.52         30.08         1.98 o                         
   9   8   3        104.29        114.94         2.82 o                         
  10   8   3         27.30         27.72         1.70 o                         
  11   8   3          7.98          6.90         1.14 o                         
  12   8   3         71.59         72.61         2.85 o                         
  13   8   3         22.08         20.89         1.93 o                         
  14   8   3         50.59         49.09         3.29 o                         
   0   9   3         52.63         53.39         3.06 o                         
   1   9   3        134.42        129.64         2.73 o                         
   2   9   3         16.02         15.62         1.20 o                         
   3   9   3         81.23         76.82         2.17 o                         
   4   9   3         49.87         50.97         1.90 o                         
   5   9   3        576.23        586.18         6.70 o                         
   6   9   3        103.90        102.17         2.72 o                         
   7   9   3         18.55         20.70         1.50 o                         
   8   9   3         35.25         36.84         1.95 o                         
   9   9   3         39.89         41.36         2.09 o                         
  10   9   3         41.07         40.94         2.17 o                         
  11   9   3        260.14        275.00         5.30 o                         
  12   9   3         28.55         26.65         2.08 o                         
  13   9   3         69.32         77.01         3.46 o                         
   1  10   3        219.33        213.96         3.88 o                         
   2  10   3        132.70        131.62         2.88 o                         
   3  10   3         15.96         17.71         1.36 o                         
   4  10   3        130.00        136.40         3.04 o                         
   5  10   3        266.51        259.98         4.28 o                         
   6  10   3        114.06        113.72         2.98 o                         
   7  10   3        220.23        225.20         4.24 o                         
   8  10   3          6.53          6.12         1.10 o                         
   9  10   3        155.30        167.74         3.82 o                         
  10  10   3         90.68         93.60         3.69 o                         
  11  10   3         10.77          7.28         1.41 o                         
  12  10   3        106.30        108.10         3.46 o                         
   0  11   3        350.73        367.31         7.63 o                         
   1  11   3         24.26         22.60         1.56 o                         
   2  11   3         62.01         65.43         2.35 o                         
   3  11   3        328.16        314.17         4.98 o                         
   4  11   3         15.86         15.40         1.44 o                         
   5  11   3        185.56        179.54         3.67 o                         
   6  11   3        176.95        181.67         3.88 o                         
   7  11   3         37.19         36.48         2.09 o                         
   8  11   3         84.04         89.70         2.91 o                         
   9  11   3          0.83          0.24         1.00 o                         
  10  11   3        120.52        119.43         3.46 o                         
  11  11   3         47.28         50.39         3.69 o                         
   1  12   3        110.05        105.34         3.00 o                         
   2  12   3         72.89         70.24         2.56 o                         
   3  12   3         46.68         45.25         2.30 o                         
   4  12   3         88.20         85.38         2.79 o                         
   5  12   3        125.67        113.47         3.20 o                         
   6  12   3          1.68          1.41         1.08 o                         
   7  12   3        118.98        121.87         3.56 o                         
   8  12   3         30.19         29.28         2.04 o                         
   9  12   3         27.86         27.03         2.02 o                         
  10  12   3         23.85         22.00         2.13 o                         
   0  13   3         29.08         26.87         2.66 o                         
   1  13   3         54.13         55.09         2.43 o                         
   2  13   3         15.61         16.17         1.68 o                         
   3  13   3        157.82        165.38         4.09 o                         
   4  13   3         10.37         10.72         1.51 o                         
   5  13   3         88.10         94.81         3.06 o                         
   6  13   3         34.15         32.36         2.32 o                         
   7  13   3         38.33         36.57         2.34 o                         
   8  13   3         47.04         55.02         3.94 o                         
   1  14   3         40.35         41.07         2.33 o                         
   2  14   3        135.37        141.20         3.95 o                         
   3  14   3         17.16         14.01         1.74 o                         
   4  14   3        146.90        152.19         4.13 o                         
   5  14   3         33.41         28.82         2.33 o                         
   0  15   3        250.62        293.90        18.34 o                         
   0   0   4        828.55        827.47        15.74 o                         
   2   0   4        114.65        109.78         3.11 o                         
   4   0   4         55.08         57.49         3.05 o                         
   6   0   4        195.66        186.37         4.48 o                         
   8   0   4        749.75        727.12        12.07 o                         
  10   0   4         52.87         54.96         4.19 o                         
  12   0   4         17.60         20.38         2.53 o                         
   1   1   4        237.12        239.62         2.92 o                         
   2   1   4          8.83          9.19         0.93 o                         
   3   1   4          6.94          6.67         0.68 o                         
   4   1   4         61.93         62.46         1.95 o                         
   5   1   4         62.28         63.01         1.70 o                         
   6   1   4        405.72        380.21         5.00 o                         
   7   1   4        117.57        118.75         2.85 o                         
   8   1   4         43.98         41.21         1.84 o                         
   9   1   4        100.16         99.52         2.83 o                         
  10   1   4         44.59         45.67         2.09 o                         
  11   1   4         44.09         39.86         2.09 o                         
  12   1   4         53.62         60.00         2.55 o                         
  13   1   4         21.90         26.52         2.93 o                         
   0   2   4         36.22         36.10         2.49 o                         
   1   2   4         52.32         54.48         1.39 o                         
   2   2   4          8.28          8.69         0.96 o                         
   3   2   4        130.40        129.41         2.04 o                         
   4   2   4         14.01         12.58         1.08 o                         
   5   2   4        291.44        290.29         4.83 o                         
   6   2   4         33.09         32.83         2.28 o                         
   7   2   4         12.19         13.46         1.12 o                         
   8   2   4         53.14         50.72         1.92 o                         
   9   2   4         59.82         57.19         2.17 o                         
  10   2   4          4.77          4.98         0.99 o                         
  11   2   4         84.08         85.19         2.83 o                         
  12   2   4          0.52          0.52         0.92 o                         
  13   2   4         71.66         72.68         4.84 o                         
   1   3   4         48.56         48.68         1.29 o                         
   2   3   4         76.48         79.20         1.79 o                         
   3   3   4          4.44          4.10         0.60 o                         
   4   3   4        215.72        217.55         3.17 o                         
   5   3   4          7.57          7.11         0.78 o                         
   6   3   4         71.19         76.00         2.08 o                         
   7   3   4         12.56         11.83         1.14 o                         
   8   3   4         10.74          7.72         1.31 o                         
   9   3   4         65.76         64.95         2.27 o                         
  10   3   4         91.50         93.67         2.72 o                         
  11   3   4         18.92         19.22         1.59 o                         
  12   3   4         79.14         81.92         2.92 o                         
   0   4   4        278.85        276.79         5.59 o                         
   1   4   4          3.66          2.93         0.61 o                         
   2   4   4        234.67        241.31         3.32 o                         
   3   4   4        336.62        334.43         4.04 o                         
   4   4   4        142.43        145.49         2.63 o                         
   5   4   4         50.88         49.60         1.76 o                         
   6   4   4        115.59        119.38         2.57 o                         
   7   4   4          2.66          2.00         0.81 o                         
   8   4   4         99.69        103.09         3.12 o                         
   9   4   4          8.33          7.58         1.11 o                         
  10   4   4        124.01        126.71         4.00 o                         
  11   4   4         88.65         90.07         3.01 o                         
  12   4   4          0.65          0.48         1.02 o                         
   1   5   4        229.23        230.59         3.60 o                         
   2   5   4         28.63         28.03         1.35 o                         
   3   5   4         89.36         86.28         2.09 o                         
   4   5   4        121.54        123.01         2.49 o                         
   5   5   4        277.64        269.55         3.99 o                         
   6   5   4         11.93          9.26         0.99 o                         
   7   5   4         45.74         46.81         1.85 o                         
   8   5   4          5.08          6.58         1.07 o                         
   9   5   4         72.17         73.11         2.57 o                         
  10   5   4          4.97          4.26         1.12 o                         
  11   5   4         28.12         25.79         1.92 o                         
  12   5   4          5.11          4.35         2.57 o                         
   0   6   4         29.70         28.24         2.16 o                         
   1   6   4         21.65         21.66         1.34 o                         
   2   6   4         14.93         14.73         1.14 o                         
   3   6   4        491.59        492.43         5.72 o                         
   4   6   4        183.73        187.68         3.30 o                         
   5   6   4         46.18         45.50         2.27 o                         
   6   6   4         97.77         98.67         2.53 o                         
   7   6   4         12.22         12.62         1.24 o                         
   8   6   4        130.73        135.49         3.21 o                         
   9   6   4         42.03         44.43         2.19 o                         
  10   6   4         29.86         36.09         2.16 o                         
  11   6   4        116.38        112.89         3.70 o                         
   1   7   4         16.68         16.33         1.71 o                         
   2   7   4         76.78         76.98         3.01 o                         
   3   7   4         19.62         17.19         1.29 o                         
   4   7   4        103.80        113.74         2.66 o                         
   5   7   4         27.09         27.27         1.64 o                         
   6   7   4        155.97        148.12         3.28 o                         
   7   7   4          4.21          2.37         0.91 o                         
   8   7   4         19.46         18.18         1.46 o                         
   9   7   4         16.06         16.24         1.54 o                         
  10   7   4         84.06         82.87         3.02 o                         
   0   8   4         61.41         57.55         3.23 o                         
   1   8   4         21.88         21.31         1.56 o                         
   2   8   4         18.89         19.42         1.45 o                         
   3   8   4         76.36         74.49         2.48 o                         
   4   8   4         54.54         49.12         2.03 o                         
   5   8   4         64.07         68.09         2.69 o                         
   6   8   4         92.61         92.81         2.78 o                         
   7   8   4         30.41         28.77         1.81 o                         
   8   8   4         59.74         59.80         2.46 o                         
   9   8   4         32.14         37.48         2.38 o                         
   1   9   4        132.51        145.52         4.63 o                         
   2   9   4         25.15         24.18         2.14 o                         
   3   9   4         29.63         27.45         2.52 o                         
   4   9   4          6.24          3.77         1.05 o                         
   5   9   4          5.95          6.28         1.12 o                         
   6   9   4         51.97         52.76         2.31 o                         
   7   9   4        248.35        256.35         4.75 o                         
   8   9   4         56.83         58.93         2.58 o                         
   0  10   4        121.41        129.70         5.07 o                         
   1  10   4        129.50        135.07         4.92 o                         
   2  10   4         32.01         31.48         2.04 o                         
   3  10   4          5.46          5.84         1.18 o                         
   4  10   4          7.28          6.19         1.38 o                         
   5  10   4        106.22        108.10         3.27 o                         
   6  10   4         10.68         10.42         1.41 o                         
   7  10   4        181.98        189.50         7.28 o                         
   1  11   4         31.60         32.24         2.21 o                         
   2  11   4         67.39         70.21         3.49 o                         
   3  11   4          4.40          2.51         1.13 o                         
   4  11   4        115.38        115.89         5.24 o                         
   5  11   4         78.58         71.70         7.90 o                         
   2   0   5         15.57         15.58         2.23 o                         
   4   0   5         98.16        101.79        12.33 o                         
   6   0   5        111.18        112.83         4.02 o                         
   0   1   5         12.12         10.82         1.65 o                         
   1   1   5         29.24         27.33         2.01 o                         
   2   1   5         93.06         99.33         3.07 o                         
   3   1   5         87.76         93.35         3.25 o                         
   4   1   5          7.23          6.33         1.35 o                         
   5   1   5         40.70         43.26         2.33 o                         
   6   1   5         21.24         22.68         1.80 o                         
   1   2   5         75.49         79.66         2.18 o                         
   2   2   5         20.53         19.75         2.51 o                         
   3   2   5         21.22         20.88         1.44 o                         
   4   2   5         12.34         10.73         1.25 o                         
   5   2   5          1.28          0.25         0.80 o                         
   6   2   5          8.34          6.60         1.35 o                         
   0   3   5         53.53         57.72         3.55 o                         
   1   3   5         13.04         12.64         1.16 o                         
   2   3   5         93.24         97.08         2.78 o                         
   3   3   5         67.52         65.47         2.41 o                         
   4   3   5         16.56         15.13         1.48 o                         
   5   3   5          0.45          1.31         0.91 o                         
   1   4   5         73.64         73.09         2.38 o                         
   2   4   5        122.06        128.43         2.82 o                         
   3   4   5         25.72         22.64         1.47 o                         
   4   4   5        129.15        141.54         3.33 o                         
   5   4   5         32.75         30.12         2.44 o                         
   0   5   5         13.91         14.18         2.49 o                         
   1   5   5         32.68         32.28         1.67 o                         
   2   5   5         37.67         37.58         2.14 o                         
   3   5   5        186.14        196.41         5.38 o                         
   1   6   5        137.22        140.47         4.98 o                         
                                                                                
